# Supplementary material for: In vivo secondary structural analysis of Influenza A virus genomic RNA
Source: Cell Mol Life Sci. 2023 May 2;80(5):136. doi: 10.1007/s00018-023-04764-1 (PMC10153785; doi:10.1007/s00018-023-04764-1)
Supplement: Supplementary file 1 — Supplementary file1 (XLSX 2673 KB) [file 18_2023_4764_MOESM1_ESM.xlsx]

## Sheet: Title page
Supplementary E1
In vivo secondary structural analysis of Influenza A virus genomic RNA
Cellular and Molecular Life Sciences
Barbara Mirska, Tomasz Woźniak, Dagny Lorent, Agnieszka Ruszkowska, Jake M. Peterson, Walter N. Moss, David H. Mathews, Ryszard Kierzek and Elzbieta Kierzek*
*Institute of Bioorganic Chemistry, Polish Academy of Sciences, Noskowskiego 12/14, 61-704 Poznan, Poland; elzbieta.kierzek@ibch.poznan.pl
Supplementary E1 content:
Table 1. Primers used in the study
Table 2. SHAPE-MaP and DMS-MaPseq reactivities for particular vRNA segments probed in virio
Table 3. SHAPE-MaP and DMS-MaPseq reactivities for particular vRNA segments probed in cellulo
Table 4. SHAPE-MaP and DMS-MaPseq reactivities for control RNA - Human 18S rRNA

## Sheet: Table 1. Primers
Table 1. Primers used in the study
Reverse transcription primer universal for all IAV segments
Uni-12	AGCAAAAGCAGG
PCR primers universal for all IAV segments with additional sequences for transposase
HFA**	TCGTCGGCAGCGTCAGATGTGTATAAGAGACAGAGCAAAAGCAGG
HRA**	GTCTCGTGGGCTCGGAGATGTGTATAAGAGACAGAGTAGAAACAAGG
**transposase sequences
Segment-specific PCR primers
PB2-F	AGCGAAAGCAGGTCAATTAT
PB2-R	AGTAGAAACAAGGTCGTTTTTAAAC
PB1-F	AGCGAAAGCAGGCAAACCAT
PB1-R	AGTAGAAACAAGGCATTTTTTCATG
PA-F	AGCGAAAGCAGGTACTGATCC
PA-R	AGTAGAAACAAGGTACTTTTTTGG
HA-F	AGCAAAAGCAGGGGAA
HA-R	AGTAGAAACAAGGGTGTTTT
NP-R	AGCAAAAGCAGGGTAGATAATC
NP-F	AGTAGAAACAAGGGTATTTTTC
NA-R	AGCAAAAGCAGGAGTTTAAAATG
NA-F	AGTAGAAACAAGGAGTTTTTTGAAC
M-F	AGCAAAAGCAGGTAGATATTG
M-R	AGTAGAAACAAGGTAGTTTTTTAC
NS-F	AGCAAAAGCAGGGTGACAAA
NS-R	AGTAGAAACAAGGGTGTTTT

## Sheet: Table2 in virio MaP
Table 2. SHAPE-MaP and DMS-MaPseq reactivities for particular vRNA segments probed in virio
Segment 1 in virio A/California/04/2009 (H1N1)											Segment 2 in virio A/California/04/2009 (H1N1)											Segment 3 in virio A/California/04/2009 (H1N1)											Segment 4 in virio A/California/04/2009 (H1N1)											Segment 5 in virio A/California/04/2009 (H1N1)
Sequence		Replicate number					Replicate number				Sequence		Replicate number					Replicate number				Sequence		Replicate number					Replicate number				Sequence		Replicate number					Replicate number				Sequence		Replicate number
Seg1	Nucleotide No.	DMS rep1	DMS rep2	DMS rep3	DMS average	Nucleotide No.	NAI rep1	NAI rep2	NAI rep3	NAI average	Seg2	Nucleotide No.	DMS rep1	DMS rep2	DMS rep3	DMS average	Nucleotide No.	NAI rep1	NAI rep2	NAI rep3	NAI average	Seg3	Nucleotide No.	DMS rep1	DMS rep2	DMS rep3	DMS average	Nucleotide No.	NAI rep1	NAI rep2	NAI rep3	NAI average	Seg4	Nucleotide No.	DMS rep1	DMS rep2	DMS rep3	DMS average	Nucleotide No.	NAI rep1	NAI rep2	NAI rep3	NAI average	Seg5	Nucleotide No.	DMS rep1	DMS rep2	DMS rep3	DMS average
A	1	-999	-999	-999	-999	1	-999	-999	-999	-999	A	1	-999	-999	-999	-999	1	-999	-999	-999	-999	A	1	-999	-999	-999	-999	1	-999	-999	-999	-999	A	1	-999	-999	-999	-999	1	-999	-999	-999	-999	A	1	-999	-999	-999	-999
G	2	-999	-999	-999	-999	2	-999	-999	-999	-999	G	2	-999	-999	-999	-999	2	-999	-999	-999	-999	G	2	-999	-999	-999	-999	2	-999	-999	-999	-999	G	2	-999	-999	-999	-999	2	-999	-999	-999	-999	G	2	-999	-999	-999	-999
T	3	-999	-999	-999	-999	3	-999	-999	-999	-999	T	3	-999	-999	-999	-999	3	-999	-999	-999	-999	T	3	-999	-999	-999	-999	3	-999	-999	-999	-999	T	3	-999	-999	-999	-999	3	-999	-999	-999	-999	U	3	-999	-999	-999	-999
A	4	-999	-999	-999	-999	4	-999	-999	-999	-999	A	4	-999	-999	-999	-999	4	-999	-999	-999	-999	A	4	-999	-999	-999	-999	4	-999	-999	-999	-999	A	4	-999	-999	-999	-999	4	-999	-999	-999	-999	A	4	-999	-999	-999	-999
G	5	-999	-999	-999	-999	5	-999	-999	-999	-999	G	5	-999	-999	-999	-999	5	-999	-999	-999	-999	G	5	-999	-999	-999	-999	5	-999	-999	-999	-999	G	5	-999	-999	-999	-999	5	-999	-999	-999	-999	G	5	-999	-999	-999	-999
A	6	-999	-999	-999	-999	6	-999	-999	-999	-999	A	6	-999	-999	-999	-999	6	-999	-999	-999	-999	A	6	-999	-999	-999	-999	6	-999	-999	-999	-999	A	6	-999	-999	-999	-999	6	-999	-999	-999	-999	A	6	-999	-999	-999	-999
A	7	-999	-999	-999	-999	7	-999	-999	-999	-999	A	7	-999	-999	-999	-999	7	-999	-999	-999	-999	A	7	-999	-999	-999	-999	7	-999	-999	-999	-999	A	7	-999	-999	-999	-999	7	-999	-999	-999	-999	A	7	-999	-999	-999	-999
A	8	-999	-999	-999	-999	8	-999	-999	-999	-999	A	8	-999	-999	-999	-999	8	-999	-999	-999	-999	A	8	-999	-999	-999	-999	8	-999	-999	-999	-999	A	8	-999	-999	-999	-999	8	-999	-999	-999	-999	A	8	-999	-999	-999	-999
C	9	-999	-999	-999	-999	9	-999	-999	-999	-999	C	9	-999	-999	-999	-999	9	-999	-999	-999	-999	C	9	-999	-999	-999	-999	9	-999	-999	-999	-999	C	9	-999	-999	-999	-999	9	-999	-999	-999	-999	C	9	-999	-999	-999	-999
A	10	-999	-999	-999	-999	10	-999	-999	-999	-999	A	10	-999	-999	-999	-999	10	-999	-999	-999	-999	A	10	-999	-999	-999	-999	10	-999	-999	-999	-999	A	10	-999	-999	-999	-999	10	-999	-999	-999	-999	A	10	-999	-999	-999	-999
A	11	-999	-999	-999	-999	11	-999	-999	-999	-999	A	11	-999	-999	-999	-999	11	-999	-999	-999	-999	A	11	-999	-999	-999	-999	11	-999	-999	-999	-999	A	11	-999	-999	-999	-999	11	-999	-999	-999	-999	A	11	-999	-999	-999	-999
G	12	-999	-999	-999	-999	12	-999	-999	-999	-999	G	12	-999	-999	-999	-999	12	-999	-999	-999	-999	G	12	-999	-999	-999	-999	12	-999	-999	-999	-999	A	12	-999	-999	-999	-999	12	-999	-999	-999	-999	G	12	-999	-999	-999	-999
G	13	-999	-999	-999	-999	13	-999	-999	-999	-999	G	13	-999	-999	-999	-999	13	-999	-999	-999	-999	G	13	-999	-999	-999	-999	13	-999	-999	-999	-999	G	13	-999	-999	-999	-999	13	-999	-999	-999	-999	G	13	-999	-999	-999	-999
T	14	-999	-999	-999	-999	14	-999	-999	-999	-999	C	14	-999	-999	-999	-999	14	-999	-999	-999	-999	T	14	-999	-999	-999	-999	14	-999	-999	-999	-999	G	14	-999	-999	-999	-999	14	-999	-999	-999	-999	G	14	-999	-999	-999	-999
C	15	-999	-999	-999	-999	15	-999	-999	-999	-999	A	15	-999	-999	-999	-999	15	-999	-999	-999	-999	A	15	-999	-999	-999	-999	15	-999	-999	-999	-999	G	15	-999	-999	-999	-999	15	-999	-999	-999	-999	U	15	-999	-999	-999	-999
G	16	-999	-999	-999	-999	16	-999	-999	-999	-999	T	16	-999	-999	-999	-999	16	-999	-999	-999	-999	C	16	-999	-999	-999	-999	16	-999	-999	-999	-999	T	16	-999	-999	-999	-999	16	-999	-999	-999	-999	A	16	-999	-999	-999	-999
T	17	-999	-999	-999	-999	17	-999	-999	-999	-999	T	17	-999	-999	-999	-999	17	-999	-999	-999	-999	T	17	-999	-999	-999	-999	17	-999	-999	-999	-999	G	17	-999	-999	-999	-999	17	-999	-999	-999	-999	U	17	-999	-999	-999	-999
T	18	-999	-999	-999	-999	18	-999	-999	-999	-999	T	18	-999	-999	-999	-999	18	-999	-999	-999	-999	T	18	0.310866	-999	0.443881	0.377373	18	2.20739	-999	-0.098283	-999	T	18	-999	-999	-999	-999	18	-999	-999	-999	-999	U	18	-999	-999	-999	-999
T	19	-999	0.014012	-999	-999	19	-0.097938	0.017952	-999	-0.039993	T	19	-999	-999	-999	-999	19	-999	-999	-999	-999	T	19	2.08649	-999	-999	-999	19	-999	-999	-999	-999	T	19	-999	-999	-999	-999	19	-999	-999	-999	-999	U	19	-999	-999	-999	-999
T	20	-999	0.236452	-999	-999	20	0.114145	0.37283	-999	0.243487	T	20	-999	-999	-999	-999	20	-999	-999	-999	-999	T	20	0.078133	0.096933	0.071613	0.0822263	20	-0.126986	-999	0.137505	0.0052595	T	20	-999	-999	-999	-999	20	-999	-999	-999	-999	U	20	-999	-999	-999	-999
T	21	-999	-999	-999	-999	21	-0.325096	-999	-999	-999	T	21	-999	-999	-999	-999	21	-999	-999	-999	-999	T	21	0.000523	-0.095265	0.07276	-0.00732733	21	2.38779	-999	1.45459	1.92119	T	21	-999	-999	-999	-999	21	-999	-999	-999	-999	U	21	-999	-999	-999	-999
A	22	0.120609	0.256609	0.226746	0.201321	22	0.108046	0.114097	-999	0.111072	C	22	-999	-999	-999	-999	22	-999	-999	-999	-999	T	22	0.10615	0.036084	0.148767	0.0970003	22	0.596327	-999	0.834679	0.715503	T	22	-999	-999	-999	-999	22	-999	-999	-999	-999	C	22	-999	-999	-999	-999
A	23	0.398534	0.167505	0.213809	0.259949	23	0.360646	0.43122	-999	0.395933	A	23	-999	-999	-999	-999	23	-999	-999	-999	-999	G	23	-0.145838	0.091966	0.028371	-0.00850033	23	0.692737	0.267387	0.078718	0.346281	T	23	-999	-999	-999	-999	23	-999	-999	-999	-999	C	23	-999	-999	-999	-999
A	24	0.335359	0.382382	0.594659	0.437467	24	0.094366	0.237356	-999	0.165861	T	24	-999	-999	-999	-999	24	-999	-999	-999	-999	G	24	-0.14319	0.127304	0.236556	0.0735567	24	1.24014	-0.240094	-0.179003	0.273682	C	24	-999	-999	-999	-999	24	-999	-999	-999	-999	U	24	-999	-999	-999	-999
C	25	-999	-999	-999	-999	25	-999	-999	-999	-999	G	25	-999	-999	-999	-999	25	-999	-999	-999	-999	A	25	0.657006	0.656285	0.683112	0.665468	25	0.301842	0.352421	0.485591	0.379951	T	25	-999	-999	-999	-999	25	-999	-999	-999	-999	C	25	-999	-999	-999	-999
A	26	0.094906	-0.226458	-0.127177	-0.086243	26	0.134621	0.32212	-999	0.228371	A	26	-999	-999	-999	-999	26	-999	-999	-999	-999	C	26	0.501851	0.445459	0.577173	0.508161	26	0.320952	0.23762	0.296487	0.28502	C	26	-999	-999	-999	-999	26	-999	-999	-999	-999	A	26	-999	-999	-999	-999
A	27	0.199538	0.257453	0.431455	0.296149	27	0.117456	-0.011012	-999	0.053222	A	27	-999	-999	-999	-999	27	-999	-999	-999	-999	A	27	0.477757	0.228424	0.313201	0.339794	27	0.135203	0.173055	-0.107019	0.0670797	A	27	-999	-999	-999	-999	27	-999	-999	-999	-999	A	27	-999	-999	-999	-999
T	28	0.004752	-0.027586	-0.037358	-0.020064	28	0.46268	0.519037	-999	0.490858	G	28	-999	-999	-0.022258	-999	28	-999	-999	-999	-999	G	28	0.001275	0.08306	-0.002929	0.0271353	28	0.086091	0.057742	-0.000273	0.0478533	T	28	-999	-999	-999	-999	28	-999	-999	-999	-999	C	28	0.720657	-999	0.454326	0.587492
T	29	-999	-999	-999	-999	29	-999	-999	9.78635	-999	G	29	-999	-999	-0.035377	-999	29	-999	-999	-999	-999	T	29	0.003858	0.019337	0.040694	0.0212963	29	0.166066	0.075738	0.07626	0.106021	G	29	-999	-999	-999	-999	29	-999	-999	-999	-999	U	29	0.057832	-999	0.107563	0.0826975
C	30	0.239847	0.431475	0.333867	0.335063	30	0.091577	0.263081	0.027451	0.12737	A	30	-999	-999	0.450473	-999	30	-999	-999	-999	-999	A	30	0.448662	0.479485	0.307596	0.411914	30	0.293721	0.240946	0.193108	0.242592	C	30	-999	-999	-999	-999	30	-999	-999	-999	-999	G	30	-0.057178	0.060494	0.064321	0.0225457
G	31	-0.3897	-0.098254	-0.010307	-0.166087	31	-0.167906	1.21787	0.284016	0.444661	C	31	1.11767	1.15993	1.30974	1.19578	31	0.008599	0.441465	-999	0.225032	T	31	-0.135017	-0.086679	-0.209076	-0.143591	31	-0.836827	0.874657	0.102196	0.0466753	T	31	-999	-999	-999	-999	31	-999	-999	-999	-999	U	31	0.00304	-0.037432	0.012578	-0.00727133
A	32	0.312908	0.178985	0.17546	0.222451	32	0.195615	0.117151	0.257548	0.190105	A	32	0.858289	0.493429	0.721387	0.691035	32	0.519887	0.869795	0.777802	0.722495	G	32	-0.119652	-0.078412	0.041904	-0.0520533	32	0.873327	0.104993	0.25954	0.41262	T	32	-999	-999	-999	-999	32	-999	0.535967	-999	-999	C	32	1.13571	0.854941	0.836274	0.942309
C	33	0.421686	0.36972	0.384348	0.391918	33	0.438021	0.355063	0.419059	0.404048	A	33	0.505676	0.579505	0.583287	0.556156	33	0.416789	0.145335	-0.01993	0.180731	G	33	-0.029848	0.031081	0.003662	0.00163167	33	0.228364	0.325128	0.21504	0.256177	C	33	-999	-999	0.118135	-999	33	0.073956	-0.025587	-999	0.0241845	A	33	0.434997	0.554527	0.422483	0.470669
A	34	0.215069	0.18405	0.265156	0.221425	34	0.107784	-0.027483	0.041955	0.040752	G	34	0.205435	0.124963	0.132145	0.154181	34	0.083224	0.073777	0.268004	0.141668	A	34	0.431302	0.195959	0.219807	0.282356	34	0.191482	0.364447	0.320512	0.292147	T	34	-0.14028	-999	-0.143354	-0.141817	34	0.319328	0.345342	-999	0.332335	U	34	-0.011442	0.075893	0.019806	0.0280857
C	35	0.394739	0.238377	0.288493	0.307203	35	0.055068	0.002406	0.093252	0.050242	T	35	0.006015	0.059678	0.133419	0.0663707	35	-0.019492	0.118981	0.030577	0.0433553	T	35	0.09425	0.106193	0.072664	0.0910357	35	0.354108	0.331611	0.46275	0.382823	G	35	0.068849	-999	0.042541	0.055695	35	0.105869	0.659809	-999	0.382839	A	35	0.613003	0.771597	0.56087	0.64849
T	36	-0.003636	0.138637	0.097217	0.077406	36	0.529772	-0.248275	0.443314	0.241604	T	36	0.448891	0.317693	0.151378	0.305987	36	0.375894	0.908773	0.446551	0.577073	A	36	0.465171	0.469054	0.439742	0.457989	36	0.193393	0.289562	0.225414	0.236123	A	36	0.128969	-999	0.353608	0.241288	36	0.010702	0.4546	-999	0.232651	C	36	0.744326	0.707838	0.434042	0.628735
A	37	0.29859	0.427457	0.367232	0.364426	37	0.042347	0.300466	0.084074	0.142296	A	37	0.288832	0.614879	0.325301	0.409671	37	0.024365	0.050748	0.353091	0.142735	G	37	-0.042042	0.039632	0.07502	0.0242033	37	-0.081504	0.245211	0.177274	0.11366	A	37	0.908112	-999	1.21469	1.0614	37	1.26833	0.805742	-999	1.03704	U	37	0.059989	0.185918	0.052731	0.099546
A	38	0.675725	0.535334	0.558477	0.589845	38	0.175923	0.002961	0.220264	0.133049	A	38	0.902096	0.794837	0.768927	0.821953	38	0.949958	0.587739	0.616727	0.718141	C	38	0.464027	0.358638	0.414236	0.4123	38	0.002389	0.263719	0.005733	0.0906137	A	38	0.814286	-999	0.978099	0.896192	38	0.218332	0.402146	-999	0.310239	C	38	1.23444	1.04001	1.01844	1.09763
T	39	0.007973	0.027619	0.056145	0.030579	39	0.052193	0.136861	0.457736	0.215597	A	39	0.614376	0.708051	0.76517	0.695866	39	0.343311	0.221159	0.520901	0.36179	A	39	0.107131	0.088595	0.054514	0.0834133	39	0.008599	0.192587	-0.031578	0.056536	T	39	0.154861	-999	0.026206	0.0905335	39	0.419082	0.017655	0.468665	0.301801	C	39	0.331821	0.461674	0.292694	0.362063
T	40	0.159324	0.217882	0.436995	0.2714	40	0.870465	0.270762	0.688899	0.610042	T	40	-0.004446	-0.043322	0.061201	0.00447767	40	0.477654	0.779643	0.812292	0.689863	A	40	1.07974	0.918948	1.00316	1.00062	40	0.300791	0.442489	0.463751	0.402344	C	40	0.285922	-999	0.470119	0.37802	40	0.360032	0.282057	0.72411	0.4554	U	40	0.218087	0.132414	0.094986	0.148496
G	41	-0.087124	0.046899	0.087127	0.015634	41	0.149783	0.555404	0.138976	0.281388	T	41	0.007421	0.021856	-0.004808	0.00815633	41	0.008217	0.01015	0.137596	0.0519877	A	41	0.626505	0.651956	0.841623	0.706695	41	0.264005	0.286321	0.235971	0.262099	C	41	0.96712	-999	0.904352	0.935736	41	0.040704	0.483343	0.232421	0.252156	C	41	0.552491	0.417039	0.489639	0.48639
A	42	0.544209	0.76132	0.587633	0.631054	42	0.577696	0.302594	0.855818	0.578703	C	42	0.876237	0.503434	0.67633	0.685334	42	0.324583	0.293741	0.138597	0.252307	T	42	-999	-999	-999	-999	42	-999	6.44218	-999	-999	T	42	0.196379	-999	0.11218	0.15428	42	0.936007	0.632602	0.809289	0.792633	U	42	0.021609	0.053789	0.057698	0.0443653
T	43	-0.018752	0.01229	0.028413	0.007317	43	0.452311	0.548649	0.841396	0.614119	A	43	0.776168	0.781035	0.744122	0.767108	43	0.206006	0.575372	0.384669	0.388682	A	43	0.653377	0.605228	0.618695	0.625767	43	0.205432	0.507821	0.412334	0.375196	A	43	0.490376	-999	0.591247	0.540812	43	0.867498	0.501936	0.555937	0.64179	G	43	0.099154	0.111054	0.111639	0.107282
G	44	-0.093503	-0.058041	-0.061995	-0.0711797	44	0.500147	0.083005	3.16105	1.24807	T	44	0.018438	0.015576	0.020538	0.018184	44	0.080549	0.369053	0.484135	0.311246	G	44	0.107425	0.079122	0.062124	0.0828903	44	0.798511	0.77154	0.603804	0.724618	A	44	0.573708	0.560416	0.633693	0.589272	44	0.102047	0.553025	0.40196	0.352344	C	44	0.957476	0.884177	0.935622	0.925758
G	45	0.037599	0.068542	0.013247	0.039796	45	-0.154227	0.050155	0.532715	0.142881	T	45	0.06267	0.078519	0.05203	0.0644063	45	0.916515	0.845146	0.765425	0.842362	T	45	0.004544	-0.002271	0.039612	0.0139617	45	0.092588	0.193951	0.164351	0.150297	T	45	0.100789	-0.01437	0.010667	0.032362	45	0.264291	0.514047	0.566402	0.448247	A	45	0.863716	1.00634	1.15912	1.00972
C	46	0.269442	0.36577	0.370915	0.335376	46	0.072321	-0.004072	0.279755	0.116001	A	46	1.43157	1.9977	1.36199	1.59709	46	3.573	4.74396	4.86647	4.39447	A	46	0.346206	0.201459	0.298012	0.281892	46	0.222822	0.106272	0.115847	0.148314	G	46	0.032921	-0.033458	0.024359	0.00794067	46	0.001147	0.194463	0.184554	0.126721	U	46	0.061395	0.042151	0.102851	0.068799
C	47	0.322603	0.301887	0.317865	0.314118	47	-0.020564	0.199139	0.168558	0.115711	T	47	0.054857	0.030017	0.037829	0.040901	47	1.62951	1.42598	1.49982	1.51843	G	47	0.06692	0.146358	0.126987	0.113422	47	0.078542	0.115398	0.181005	0.124982	T	47	0.076368	0.007948	0.064863	0.0497263	47	0.160524	0.103628	0.254808	0.172987	U	47	0.04822	0.008906	0.027989	0.0283717
A	48	0.493057	0.28119	0.473579	0.415942	48	0.158932	0.237634	0.152087	0.182884	T	48	0.091733	-0.00369	0.05617	0.048071	48	8.07626	7.53066	7.11397	7.57363	C	48	0.937534	0.760562	0.873911	0.857336	48	0.09641	0.342101	0.18965	0.209387	T	48	0.028246	0.14948	0.016367	0.0646977	48	0.70191	0.854358	0.689256	0.748508	G	48	0.013959	0.048999	-6.4e-05	0.0209647
T	49	-0.01907	-0.007293	-0.039679	-0.022014	49	0.212693	-0.058113	0.325152	0.159911	T	49	-0.013109	0.018131	0.024933	0.009985	49	0.07386	0.247087	0.213675	0.178207	A	49	0.87846	0.689246	0.823696	0.797134	49	0.654135	0.453662	0.595432	0.567743	A	49	0.165093	0.237117	0.187233	0.196481	49	0.06077	0.194975	0.161166	0.13897	U	49	-0.079931	0.05833	-0.005318	-0.008973
C	50	0.484606	0.59422	0.768262	0.615696	50	0.465468	-0.121778	0.346047	0.229912	T	50	0.071562	0.135075	0.065977	0.0908713	50	0.394812	0.111134	0.429898	0.311948	T	50	0.020727	0.024375	-0.017513	0.00919633	50	0.013759	0.419545	0.355184	0.262829	A	50	0.799052	0.516314	0.704956	0.673441	50	0.472781	0.584071	0.726476	0.594443	C	50	0.784112	0.78288	0.631178	0.732723
C	51	0.416807	0.605801	0.626662	0.549757	51	0.096893	0.227455	0.107674	0.144007	T	51	0.023015	0.088914	0.025888	0.045939	51	1.08717	0.787149	1.03807	0.970795	T	51	0.015038	0.017137	0.031428	0.021201	51	0.547215	0.447606	0.641479	0.545433	A	51	0.773258	0.4241	0.518551	0.57197	51	0.250819	0.262099	0.182734	0.231884	U	51	-0.046684	0.112083	-0.116384	-0.016995
G	52	-0.045444	0.024918	0.087127	0.0222003	52	0.297823	0.225604	0.337279	0.286902	G	52	0.029194	0.035729	0.00277	0.0225643	52	0.405801	0.473193	0.92559	0.601528	G	52	-0.072543	0.062304	0.005891	-0.00144933	52	0.186609	0.413916	0.421616	0.340714	T	52	0.099252	0.471786	0.130904	0.233981	52	0.88785	1.35774	0.669963	0.971852	C	52	0.766295	0.731859	0.650028	0.716061
A	53	0.806539	1.03518	1.03719	0.959638	53	0.087221	0.111229	0.109722	0.102724	C	53	0.898795	0.721995	0.665185	0.761992	53	0.312257	0.478481	0.29676	0.362499	C	53	0.686952	0.793382	0.75307	0.744468	53	-0.077204	0.214592	0.07353	0.070306	A	53	0.832169	0.464335	0.547496	0.614667	53	0.077109	0.124013	-0.027301	0.0579403	C	53	0.687377	0.488142	0.49225	0.555923
A	54	1.19101	1.41409	1.10919	1.23809	54	0.502848	0.488223	0.570327	0.520466	C	54	0.830371	0.631839	0.741193	0.734468	54	0.267062	0.241202	0.122126	0.21013	C	54	1.03146	1.04487	1.08063	1.05232	54	0.212503	0.608123	0.600983	0.47387	C	54	0.540068	0.557294	0.614301	0.570554	54	0.234671	0.169473	0.324516	0.242887	G	54	-0.047567	0.024624	-0.011527	-0.01149
T	55	0.013745	0.071445	0.02343	0.0362067	55	0.263753	0.139452	0.454459	0.285888	G	55	-0.008663	0.100871	0.115046	0.0690847	55	0.250914	0.436433	0.177183	0.288177	A	55	0.876695	0.577766	0.840318	0.764926	55	0.586868	0.468929	0.412243	0.489347	A	55	0.506395	0.645321	0.604557	0.585424	55	0.327067	0.214847	0.134047	0.22532	A	55	0.609636	0.447517	0.742275	0.599809
T	56	-0.013394	0.036837	0.022718	0.015387	56	0.804156	0.433441	0.670298	0.635965	T	56	-0.006636	0.027533	0.003694	0.008197	56	-0.004491	0.205551	0.090184	0.0970813	C	56	0.827101	0.74268	0.767908	0.77923	56	0.103385	0.137574	-0.010283	0.076892	T	56	0.030403	0.259718	0.062156	0.117426	56	1.41175	1.10324	0.995117	1.17003	A	56	0.52431	0.590859	0.609143	0.574771
C	57	0.720786	0.881487	0.963531	0.855268	57	0.498666	0.309164	0.411029	0.406286	C	57	0.921646	0.727743	0.904894	0.851428	57	0.325921	0.325811	0.35937	0.337034	A	57	0.585836	0.372653	0.581854	0.513448	57	0.423477	0.420057	0.302858	0.382131	A	57	0.620359	0.82237	0.671299	0.704676	57	0.286268	0.374597	0.319966	0.326944	G	57	0.133448	0.246732	0.172458	0.184213
T	58	0.053799	0.060101	0.08496	0.0662867	58	0.251119	0.437975	0.096447	0.261847	T	58	0.055314	0.066704	0.029008	0.050342	58	-0.025225	0.189857	0.204939	0.12319	A	58	0.616011	0.486191	0.60615	0.569451	58	0.285981	0.041622	0.255809	0.194471	T	58	0.022034	0.068797	-0.007069	0.0279207	58	0.401596	0.446327	0.58524	0.477721	A	58	0.233125	0.077454	0.080179	0.130253
T	59	0.082054	0.042982	0.062026	0.062354	59	0.977116	0.84384	0.981847	0.934268	G	59	-0.161138	-0.034629	0.056584	-0.0463943	59	0.29267	0.182949	0.127859	0.201159	C	59	0.55831	0.681512	0.520271	0.586698	59	-0.25273	0.167596	-0.157344	-0.080826	T	59	0.015431	0.032891	-0.018437	0.00996167	59	-0.057903	0.187299	0.097646	0.0756807	A	59	0.369155	0.366302	0.285084	0.34018
T	60	0.093566	0.041902	0.069578	0.0683487	60	0.03102	-0.056632	0.340557	0.104982	A	60	0.987749	0.891096	1.02306	0.967302	60	0.371307	0.240264	0.085998	0.232523	T	60	0.214523	0.110203	0.263049	0.195925	60	0.960086	0.61759	0.615453	0.731043	C	60	0.372032	0.210187	0.338038	0.306752	60	0.277668	0.139109	0.219954	0.212244	A	60	0.593715	0.426442	0.428565	0.482907
T	61	0.024524	-0.030422	-0.064533	-0.023477	61	0.152135	0.216073	0.518374	0.295527	G	61	-0.011377	0.087389	-0.046139	0.00995767	61	-0.007071	0.234123	0.101832	0.109628	A	61	0.237865	0.295837	0.34396	0.292554	61	0.247761	0.608294	0.108111	0.321389	T	61	0.083495	0.38681	0.07553	0.181945	61	0.243079	0.401975	0.433265	0.35944	U	61	0.680806	0.529584	0.67945	0.629947
G	62	-0.033485	-0.038154	0.069578	-0.000687	62	0.228029	0.734555	0.239275	0.40062	T	62	0.02344	0.000568	0.00691	0.010306	62	0.676398	0.480784	0.154705	0.437296	C	62	0.65815	0.792814	0.776155	0.742373	62	0.022741	0.468161	0.172814	0.221239	A	62	0.451506	0.53008	0.489607	0.490398	62	0.328787	0.290756	0.289389	0.302977	A	62	0.68669	0.48133	0.680724	0.616248
G	63	-0.062059	-0.054394	0.018075	-0.0327927	63	0.272467	0.148891	0.53714	0.319499	T	63	0.091079	0.208449	0.277919	0.192482	63	0.327067	0.461594	0.457199	0.415287	T	63	0.025565	0.036155	-0.020252	0.0138227	63	0.754654	0.746721	0.826579	0.775985	C	63	0.477594	0.389435	0.465598	0.444209	63	0.926643	0.811201	1.05818	0.932009	A	63	0.631703	1.18186	1.17565	0.996404
T	64	-0.071945	-0.017895	0.047107	-0.0142443	64	0.197445	0.179521	0.824679	0.400548	C	64	0.528593	0.628362	0.571951	0.576302	64	0.426057	0.434386	0.209853	0.356765	T	64	-0.001046	0.041725	0.052731	0.0311367	64	0.257603	0.369906	0.388309	0.338606	A	64	0.789179	0.807787	0.668083	0.755016	64	0.124979	0.210156	0.295486	0.210207	G	64	0.333423	1.15514	0.848628	0.779064
C	65	0.569753	0.70186	0.726602	0.666072	65	0.190997	0.861885	0.558609	0.537164	T	65	-0.007879	0.075112	0.023722	0.0303183	65	0.451282	0.705355	0.548838	0.568492	C	65	0.872576	1.02702	0.869581	0.92306	65	0.041373	0.201969	0.038767	0.0940363	C	65	1.07585	1.03717	0.96896	1.02733	65	0.473259	0.728042	0.988382	0.729894	A	65	0.451212	0.459687	0.532021	0.480973
G	66	0.021303	0.065435	0.066142	0.05096	66	0.378073	-0.025633	0.328102	0.226847	T	66	0.155547	0.15654	0.084987	0.132358	66	0.289899	0.242567	0.158254	0.23024	A	66	0.745536	0.809916	0.695531	0.750328	66	0.389079	0.347816	0.241977	0.326291	T	66	0.07846	0.076106	0.040885	0.0651503	66	0.386117	0.48991	0.363193	0.413073	C	66	0.627289	0.943855	0.572333	0.714492
C	67	0.705511	0.499139	0.490819	0.565156	67	0.069097	0.001018	0.22559	0.0985683	C	67	0.723272	0.507266	0.705848	0.645462	67	0.368918	0.130495	-0.104835	0.131526	G	67	0.01615	0.036829	0.05566	0.036213	67	0.106347	0.355236	0.211673	0.224419	G	67	0.035667	0.015718	0.018723	0.0233693	67	0.221007	0.265425	0.340442	0.275625	C	67	1.08102	1.32637	1.11467	1.17402
T	68	0.035622	0.049093	-0.013464	0.0237503	68	0.021871	0.08282	0.028762	0.0444843	A	68	0.206547	0.208555	0.290624	0.235242	68	0.249099	0.102008	0.162622	0.171243	T	68	0.055118	0.023949	0.031269	0.0367787	68	0.412489	0.463897	0.477401	0.451262	T	68	0.039197	0.12734	0.035663	0.0674	68	0.134534	0.146359	0.031851	0.104248	C	68	0.781856	0.331105	0.165357	0.426106
G	69	0.061485	0.043725	0.037389	0.047533	69	0.215656	0.279553	0.2614	0.252203	A	69	0.918377	0.962412	0.887858	0.922882	69	0.574542	0.660236	0.576776	0.603851	G	69	0.128152	0.070642	-0.005222	0.064524	69	0.121444	0.260819	0.148426	0.176896	A	69	0.392791	0.453407	0.473017	0.439738	69	0.434848	0.333658	0.426713	0.398406	U	69	-0.002386	0.070926	-0.01659	0.0173167
T	70	0.214144	0.131512	0.046272	0.130643	70	0.145426	-0.102901	0.405374	0.1493	T	70	0.024453	0.099204	0.046904	0.0568537	70	0.602634	0.440015	0.516623	0.519757	C	70	0.736153	0.75524	0.702823	0.731405	70	0.049208	0.335193	0.217133	0.200511	G	70	0.361113	0.33774	0.417134	0.371996	70	1.00461	0.955171	0.850058	0.936614	U	70	0.037203	0.030088	0.040535	0.035942
C	71	0.414639	0.47726	0.591038	0.494312	71	-0.131136	0.292693	0.05818	0.0732457	G	71	0.019059	0.024304	0.060882	0.0347483	71	0.610851	0.401378	0.134047	0.382092	A	71	0.939267	0.728736	0.917344	0.861782	71	1.58307	1.576	1.48016	1.54641	A	71	0.227404	0.31968	0.186468	0.244517	71	-0.058763	0.182096	0.248256	0.123863	C	71	0.554583	0.454791	0.657734	0.555703
T	72	0.039895	0.090928	0.02408	0.0516343	72	-0.015597	-0.121038	0.165608	0.00965767	G	72	0.052307	0.059856	0.093521	0.0685613	72	0.699712	0.720536	0.75496	0.725069	T	72	0.02004	0.029236	0.041586	0.0302873	72	1.34926	1.15833	1.28478	1.26412	G	72	-0.124098	-0.000248	-0.070754	-0.0650333	72	0.478801	0.349095	0.226506	0.351467	A	72	0.785616	0.693469	0.665599	0.714895
G	73	-0.02328	-0.023365	0.018354	-0.00943033	73	0.161284	0.211353	0.18003	0.184222	T	73	0.113179	0.132023	0.068302	0.104501	73	0.954448	1.05018	1.15719	1.05394	G	73	0.052895	0.103284	0.064067	0.0734153	73	1.03433	1.15313	1.11406	1.10051	A	73	0.428066	0.43627	0.417516	0.427284	73	0.539666	0.521382	0.457381	0.506143	U	73	0.038871	0.056521	0.03197	0.042454
G	74	-0.010747	-0.055542	0.021325	-0.014988	74	0.083648	-0.243741	0.39169	0.077199	G	74	0.012782	-0.016179	0.103901	0.0335013	74	0.710318	0.6819	0.74677	0.712996	T	74	0.034326	0.069365	0.053845	0.052512	74	0.081982	0.105761	0.038039	0.0752607	C	74	0.713726	0.729801	0.81322	0.752249	74	0.099659	0.216553	-0.019748	0.0988213	U	74	0.021675	0.045131	0.016781	0.0278623
C	75	0.474433	0.493973	0.60088	0.523095	75	0.07964	0.055059	0.453311	0.196003	G	75	-0.070778	-0.054037	0.009457	-0.0384527	75	0.579224	0.269178	0.085907	0.311436	G	75	0.019713	0.026043	0.023786	0.0231807	75	0.102238	0.166402	0.20594	0.158193	C	75	1.12224	1.05253	1.0969	1.09056	75	0.142943	0.1467	0.138688	0.142777	A	75	1.04574	0.830353	0.923203	0.9331
T	76	0.018114	0.010366	0.043734	0.0240713	76	-0.01734	0.164807	0.254107	0.133858	A	76	0.29452	0.214658	0.297152	0.268777	76	0.340158	0.352592	0.421161	0.371304	T	76	-0.041257	-0.135962	-0.091451	-0.0895567	76	-0.076631	0.674138	0.183826	0.260444	C	76	0.516236	0.449752	0.571505	0.512498	76	0.149345	0.124439	0.134593	0.136126	C	76	1.16412	1.09915	1.28936	1.18421
G	77	-0.026947	0.046662	0.030796	0.016837	77	0.28057	0.288159	0.524111	0.36428	A	77	0.704638	0.772768	0.745077	0.740828	77	0.352866	0.267813	0.312868	0.311182	G	77	-0.012815	0.004364	-0.007165	-0.00520533	77	0.257985	0.135868	0.160802	0.184885	A	77	0.662989	0.530009	0.647863	0.61362	77	0.631394	0.481381	0.489687	0.534154	U	77	0.074701	0.070464	0.085274	0.076813
T	78	0.065726	0.069723	0.03875	0.0580663	78	0.059687	-0.159163	0.267873	0.0561323	C	78	0.836615	0.64525	0.745141	0.742335	78	0.374556	0.393361	0.236881	0.334933	A	78	0.696988	0.706277	0.581599	0.661621	78	0.234862	2.25859	0.352272	0.948573	T	78	-0.00814	0.026681	0.022799	0.01378	78	0.933619	1.11808	1.09258	1.04809	C	78	0.736611	0.630029	0.649582	0.672074
C	79	0.107056	0.180606	0.135905	0.141189	79	0.03738	0.423169	0.054329	0.171626	A	79	0.497601	0.499957	0.435921	0.477826	79	0.364428	0.304915	0.303131	0.324158	G	79	0.031548	0.017173	0.025983	0.0249013	79	0.561643	0.647186	0.414791	0.541207	T	79	0.122006	0.081286	0.078491	0.0939277	79	0.72102	0.71124	0.786629	0.73963	A	79	0.878395	0.695775	0.699352	0.757841
A	80	0.420347	0.270757	0.295983	0.329029	80	0.071101	0.089205	0.143811	0.101372	G	80	-0.058878	0.023559	0.039262	0.00131433	80	0.359363	0.132968	0.141327	0.211219	G	80	-0.00984	0.005216	0.007801	0.001059	80	0.122399	0.159494	0.120124	0.134006	A	80	0.753937	0.726607	0.805928	0.762157	80	0.865205	0.578016	0.674149	0.70579	U	80	0.049463	0.033707	0.025792	0.0363207
G	81	0.022451	0.07364	0.048469	0.0481867	81	0.006274	0.038218	0.042283	0.028925	A	81	0.519014	0.554278	0.494479	0.52259	81	0.243748	0.288795	0.261542	0.264695	A	81	0.390732	0.338804	0.408473	0.379336	81	0.369969	0.513536	0.447279	0.443595	G	81	-0.035994	0.01515	0.119854	0.0330033	81	1.1037	0.785102	0.421616	0.770139	G	81	0.075453	0.05095	0.051967	0.0594567
T	82	0.038045	0.040078	0.023058	0.033727	82	-0.05777	0.031647	0.158151	0.0440093	T	82	-0.012586	0.086928	0.047349	0.0405637	82	-0.118386	0.151562	-0.119214	-0.0286793	A	82	0.443464	0.426583	0.41707	0.429039	82	0.147051	0.364277	0.291755	0.267694	A	82	0.284843	0.221186	0.293841	0.266623	82	0.16941	0.097743	0.028029	0.098394	U	82	0.042892	0.033316	0.027544	0.034584
A	83	0.256303	0.341966	0.330369	0.309546	83	0.20398	0.03868	-0.752487	-0.169942	C	83	0.242671	0.297434	0.326925	0.28901	83	0.080358	0.180475	0.07262	0.111151	G	83	0.008075	0.017208	0.037096	0.020793	83	0.099945	0.075056	0.140599	0.1052	G	83	0.00036	0.034487	0.029454	0.0214337	83	0.191291	0.343125	0.306862	0.280426	C	83	0.888497	0.712344	0.844744	0.815195
A	84	0.372639	0.353918	0.396388	0.374315	84	0.034941	-0.033036	0.139304	0.0470697	T	84	0.050345	0.021217	0.070053	0.047205	84	1.64805	1.51553	1.60575	1.58977	G	84	-0.061787	-0.18347	0.025888	-0.073123	84	0.219574	1.25812	-0.013559	0.488046	C	84	0.809383	0.824924	0.776283	0.80353	84	0.465997	0.358904	0.512801	0.445901	A	84	0.407797	0.579257	0.521099	0.502718
G	85	0.005166	0.025762	0.018292	0.0164067	85	0.112838	0.01166	0.157741	0.0940797	T	85	0.031482	0.041264	0.024041	0.0322623	85	0.09469	0.100643	0.152521	0.115951	A	85	0.606563	0.608563	0.641686	0.618937	85	0.256361	0.229688	0.49724	0.327763	A	85	0.845409	0.858489	0.841559	0.848486	85	0.726275	0.562151	0.694352	0.660926	A	85	0.86486	0.851322	0.823728	0.846637
T	86	0.154605	0.17284	0.151783	0.159743	86	0.143248	0.236708	0.432744	0.2709	C	86	1.04663	0.89624	0.896456	0.946441	86	0.306429	0.368883	0.338258	0.337857	G	86	0.063847	0.029626	-0.02092	0.0241843	86	0.102334	0.265425	0.204757	0.190839	C	86	0.979347	0.940485	0.913682	0.944505	86	0.061152	0.050577	0.036128	0.0492857	A	86	0.695713	0.545053	0.599717	0.613494
A	87	0.753729	0.762062	0.857679	0.791157	87	0.499711	0.617496	0.477649	0.531619	A	87	0.991476	0.853309	0.927534	0.924106	87	0.909349	0.658274	0.6089	0.725508	T	87	0.01919	0.001242	0.047986	0.022806	87	0.159568	0.177064	0.200934	0.179189	A	87	0.610911	0.612786	0.622516	0.615404	87	0.540908	0.487181	0.404417	0.477502	G	87	-0.030828	0.067307	0.026397	0.0209587
T	88	0.010077	0.011682	0.017951	0.0132367	88	0.174703	0.112432	0.235833	0.174323	T	88	0.080585	0.097465	0.111957	0.096669	88	0.746532	0.764035	0.415974	0.64218	T	88	0.037628	0.011105	0.031269	0.0266673	88	0.281012	0.360865	0.286477	0.309451	T	88	0.00899	-0.007593	0.001497	0.000964667	88	-0.127273	0.367603	0.240976	0.160435	G	88	0.09667	0.126985	0.14122	0.121625
G	89	-0.018337	0.027721	0.037915	0.0157663	89	0.058554	0.116689	0.243536	0.139593	G	89	-0.132075	-0.017598	0.072569	-0.0257013	89	0.444403	0.142265	0.108657	0.231775	G	89	-0.149172	-0.001703	0.057348	-0.0311757	89	0.506988	0.285809	0.02084	0.271212	C	89	1.11767	0.94531	0.998542	1.02051	89	0.375798	0.298688	0.411424	0.36197	A	89	0.225475	0.245703	0.212101	0.22776
C	90	0.662682	0.588041	0.599147	0.616623	90	-0.019344	-0.186368	0.468389	0.087559	A	90	0.360917	0.432225	0.410447	0.401196	90	0.252921	0.260307	0.177183	0.230137	A	90	0.23476	0.20852	0.193378	0.212219	90	0.16511	0.009894	0.425712	0.200239	C	90	0.796535	0.620024	0.828791	0.74845	90	0.311397	0.247258	0.236335	0.264997	A	90	0.323518	0.433112	0.361251	0.372627
T	91	0.021398	-0.015093	0.038658	0.0149877	91	0.068313	-0.061999	0.361207	0.122507	T	91	0.16189	0.313223	0.168987	0.2147	91	0.159568	1.0327	0.649761	0.61401	A	91	0.608034	0.589404	0.580516	0.592651	91	0.129661	0.269689	0.255809	0.218386	A	91	0.679073	0.75893	0.654613	0.697539	91	0.515588	0.483769	0.612358	0.537238	G	91	-0.047174	0.053895	0.060023	0.022248
A	92	0.605758	0.641422	0.630252	0.625811	92	0.13131	0.126127	0.324742	0.19406	C	92	0.237473	0.312052	0.410479	0.320001	92	0.60378	0.761817	0.424346	0.596648	C	92	0.763287	0.713622	0.669834	0.715581	92	0.443352	0.484707	0.552115	0.493391	G	92	0.139986	0.048821	0.083395	0.090734	92	1.32891	1.39058	1.25448	1.32465	G	92	0.032463	0.002448	-0.006177	0.009578
G	93	0.018624	0.070433	0.067442	0.0521663	93	0.272815	0.560123	0.421517	0.418152	T	93	-0.003138	0.027143	0.030855	0.0182867	93	-0.204477	0.157361	0.124765	0.025883	C	93	0.50937	0.531074	0.624363	0.554936	93	0.332036	0.172031	0.016654	0.173574	A	93	0.356667	0.553852	0.434647	0.448389	93	0.134821	0.248793	0.136049	0.173221	C	93	0.147603	0.124395	0.17405	0.148683
A	94	0.433103	0.373265	0.415361	0.407243	94	0.388355	0.365982	0.574014	0.442784	C	94	0.807486	0.664516	0.756763	0.742922	94	0.433892	0.252461	0.3439	0.343418	A	94	0.653345	0.569783	0.608124	0.610417	94	0.532787	0.313188	0.438634	0.428203	A	94	0.557852	0.52341	0.567366	0.549543	94	1.1873	0.989544	0.91012	1.02899	A	94	0.31067	0.465364	0.430858	0.402297
G	95	0.031189	-0.000777	0.004178	0.01153	95	0.361692	0.193679	0.357356	0.304242	A	95	0.813534	0.804523	0.736448	0.784835	95	0.416884	0.257493	0.386398	0.353592	A	95	0.642982	0.661678	0.770424	0.691695	95	0.375034	0.423042	0.456016	0.418031	A	95	0.580802	0.737855	0.578319	0.632325	95	0.971552	0.406069	0.421798	0.599806	C	95	0.21995	0.289841	0.207134	0.238975
T	96	-0.016487	0.05615	0.04949	0.0297177	96	0.183242	0.142229	0.307206	0.210892	G	96	0.349606	0.44702	0.453752	0.416793	96	1.32872	1.22768	1.16502	1.24047	G	96	0.001504	0.065	0.010444	0.0256493	96	0.674965	0.614264	0.565856	0.618362	C	96	0.754133	0.729694	0.70709	0.730306	96	0.275184	0.249561	0.173816	0.232854	G	96	-0.120044	-0.016676	0.032193	-0.0348423
C	97	0.502943	0.531316	0.545323	0.526527	97	0.062301	0.374588	0.22641	0.2211	A	97	0.371673	0.573118	0.446938	0.46391	97	-0.112653	0.085632	0.079355	0.0174447	A	97	0.573512	0.551014	0.548738	0.557755	97	0.114278	0.181413	0.146788	0.147493	T	97	0.063684	0.055917	0.030791	0.0501307	97	0.362803	0.349095	0.474671	0.395523	A	97	0.543337	0.58983	0.626847	0.586671
C	98	0.529986	0.607388	0.529724	0.555699	98	0.158409	0.093369	0.231572	0.161117	G	98	-0.069503	0.027533	-0.004458	-0.015476	98	0.426057	0.133651	0.014105	0.191271	T	98	-0.009906	0.027852	0.027894	0.01528	98	0.222058	0.205039	0.219681	0.215593	G	98	-0.033803	0.039951	0.005445	0.00386433	98	0.664645	0.354724	0.199842	0.406404	U	98	0.012619	0.027143	0.032511	0.024091
C	99	0.482948	0.484857	0.56866	0.512155	99	-0.043044	0.228473	0.151104	0.112178	A	99	0.244207	0.180774	0.278333	0.234438	99	0.126699	0.17442	0.162622	0.15458	G	99	0.028148	0.026398	-0.02213	0.0108053	99	0.038984	0.233441	0.116848	0.129758	A	99	0.925471	0.924518	0.979596	0.943195	99	0.49772	0.861096	0.570406	0.643074	C	99	1.00674	0.692014	0.643437	0.780731
G	100	-0.005645	-0.029443	-0.105481	-0.0468563	100	0.702384	-0.049137	1.58528	0.746175	A	100	0.629578	0.699429	0.636527	0.655178	100	0.242315	0.242396	0.219135	0.234615	C	100	0.421495	0.313152	0.481965	0.405537	100	-0.013377	0.301332	0.107747	0.131901	T	100	0.028213	0.045557	0.022385	0.0320517	100	0.473546	0.538014	0.550386	0.520649	G	100	-0.116317	0.035942	0.049356	-0.0103397
T	101	0.028127	-0.041564	0.053112	0.013225	101	0.753793	0.773605	0.732575	0.753324	C	101	0.709248	0.661997	0.595705	0.65565	101	0.486636	0.685311	0.53628	0.569409	A	101	0.652789	0.362044	0.548451	0.521095	101	0.350382	0.391826	0.341989	0.361399	T	101	0.046618	0.084444	0.039198	0.0567533	101	0.403699	0.284274	0.473306	0.387093	G	101	0.023277	0.027639	0.00933	0.020082
T	102	0.003125	0.025425	0.037017	0.0218557	102	0.233431	0.227362	0.222149	0.227647	T	102	0.032594	0.098459	0.000159	0.0437373	102	2.80487	2.49228	1.99014	2.4291	T	102	-0.064762	-0.014121	-0.030696	-0.0365263	102	0.446792	0.69077	0.41015	0.515904	G	102	0.076728	0.144477	0.136826	0.119344	102	0.608175	0.679341	0.670509	0.652675	G	102	-0.010363	0.011992	-0.036969	-0.01178
T	103	0.009312	0.016781	0.037698	0.0212637	103	0.055678	0.01203	0.081534	0.0497473	C	103	-999	-999	-999	-999	103	-999	1.28499	-999	-999	T	103	0.062441	0.040164	0.103233	0.0686127	103	0.564414	0.626375	0.618729	0.603173	C	103	0.266601	0.226615	0.250408	0.247875	103	0.035736	0.157532	0.123673	0.105647	U	103	0.02854	0.031684	0.007133	0.0224523
T	104	0.028351	0.060067	0.047602	0.04534	104	0.44473	0.238559	0.541483	0.408257	T	104	0.019517	0.063901	0.084159	0.055859	104	5.61174	5.06295	5.18817	5.28762	A	104	0.849495	0.718908	0.826275	0.798226	104	0.513868	0.455367	0.645666	0.5383	C	104	0.483413	0.391812	0.462159	0.445795	104	0.250628	0.25826	0.0971	0.201996	U	104	0.018079	0.067129	0.007833	0.0310137
C	105	0.650627	0.718405	0.732885	0.700639	105	0.098112	0.328042	0.08432	0.170158	T	105	0.030403	0.060991	-0.033689	0.019235	105	1.15797	1.09855	1.09413	1.11688	A	105	0.713171	0.634464	0.611786	0.65314	105	0.350477	0.413575	0.397319	0.387124	C	105	0.521172	0.485942	0.437863	0.481659	105	0.049877	0.146956	0.028939	0.0752573	C	105	0.188893	0.172791	0.303138	0.221607
G	106	-0.040086	-0.062869	-0.099012	-0.0673223	106	0.534042	0.30315	0.91662	0.584604	C	106	0.906542	0.82017	0.808221	0.844978	106	0.684329	0.741177	0.693078	0.706195	G	106	0.033378	0.053576	0.034867	0.040607	106	0.006211	0.122222	0.033125	0.0538527	C	106	0.54677	0.611473	0.521608	0.55995	106	0.122782	0.073606	0.042316	0.079568	G	106	0.080127	0.070926	0.076613	0.0758887
T	107	0.011066	-0.02458	0.009254	-0.00142	107	0.290939	0.223846	0.34236	0.285715	T	107	0.114225	0.115525	0.054769	0.0948397	107	0.555814	1.08336	0.709186	0.782788	C	107	0.310277	0.25248	0.052381	0.205046	107	-0.809499	1.46777	-0.331069	0.109067	C	107	0.70879	0.591746	0.686169	0.662235	107	0.206292	0.074118	0.0617	0.114037	U	107	0.018438	0.080009	0.074893	0.05778
T	108	0.035111	0.008441	-0.006531	0.0123403	108	0.491869	0.577983	0.523209	0.53102	T	108	0.052405	0.067732	0.047127	0.0557547	108	1.08201	1.02374	1.17248	1.09274	A	108	0.129852	0.12067	0.078873	0.109798	108	0.063159	0.102178	0.139416	0.101584	A	108	0.828867	0.834575	0.89636	0.853267	108	1.11774	1.04558	1.49226	1.21853	U	108	0.034065	0.024943	0.04442	0.034476
T	109	0.018209	0.028092	0.035067	0.0271227	109	0.042695	0.017397	0.099725	0.0532723	T	109	0.002877	0.014795	0.019583	0.0124183	109	0.041182	0.065077	0.07535	0.0605363	A	109	0.569915	0.602	0.601501	0.591139	109	0.281012	0.45025	0.361737	0.364333	G	109	-0.008042	0.014121	0.127242	0.0444403	109	0.463991	0.393532	0.400231	0.419251	G	109	0.098271	0.087069	-0.044834	0.0468353
C	110	0.826248	0.760442	0.824407	0.803699	110	0.20459	0.45713	0.068341	0.243354	C	110	0.616501	0.606222	0.581249	0.601324	110	0.486349	0.34014	0.226961	0.35115	A	110	0.137567	0.129895	0.093584	0.120349	110	-0.092301	0.035396	0.035127	-0.00725933	G	110	-0.011932	0.041761	-0.002293	0.00917867	110	0.50565	0.428074	0.320694	0.418139	C	110	-0.13809	-0.961276	-999	-0.549683
A	111	0.893377	0.785731	0.886371	0.85516	111	0.58275	0.584923	0.662185	0.609953	T	111	-0.001537	0.063936	0.020347	0.027582	111	0.532404	0.565222	0.634472	0.577366	A	111	0.521434	0.526461	0.57453	0.540808	111	0.233333	0.362912	0.224595	0.273613	G	111	-0.024323	0.055563	0.01366	0.0149667	111	0.340253	0.101411	0.101013	0.180892	C	111	-999	-999	-999	-999
T	112	0.057562	0.028936	0.05079	0.0457627	112	0.390359	0.396889	0.368664	0.385304	T	112	0.019255	0.02512	0.003025	0.0158	112	0.429019	0.377582	0.381029	0.395877	C	112	0.827265	0.793027	0.658116	0.759469	112	-0.041564	0.16282	0.123582	0.0816127	A	112	0.927727	0.93204	0.779053	0.879607	112	2.91504	2.79225	2.49048	2.73259	U	112	0.013273	0.041654	-0.011081	0.0146153
T	113	0.039767	0.061316	0.052214	0.051099	113	0.177578	0.104381	0.176178	0.152712	G	113	-0.118736	-0.035126	0.022926	-0.0436453	113	0.750258	0.280436	-0.004914	0.341927	C	113	0.678419	0.547466	0.614269	0.613385	113	0.077109	0.191307	0.198932	0.155783	G	113	-0.103339	0.064149	0.007961	-0.0104097	113	0.335763	0.162905	-0.048232	0.150145	U	113	-0.001046	0.044315	0.039453	0.027574
A	114	0.744034	0.64409	0.574324	0.654149	114	0.47148	0.359134	0.351538	0.394051	A	114	0.845965	0.801826	0.843152	0.830314	114	0.806919	0.729833	0.80037	0.779041	C	114	0.579919	0.538099	0.498141	0.53872	114	0.174188	0.094929	0.043772	0.104296	A	114	0.688358	0.756518	0.551031	0.665302	114	0.373983	0.208365	0.312049	0.298132	U	114	-0.011344	0.058401	0.013023	0.0200267
C	115	1.03774	0.945673	1.02983	1.00442	115	0.061168	-0.020265	0.314007	0.118303	T	115	0.016738	0.071387	-0.031492	0.0188777	115	0.146191	0.292377	0.432628	0.290399	A	115	0.671718	0.58465	0.600418	0.618929	115	0.344458	0.398223	0.368016	0.370232	C	115	0.835601	0.66292	0.818251	0.772257	115	0.053317	0.028487	0.033307	0.0383703	U	115	0.004838	0.04027	0.016654	0.0205873
C	116	0.857405	0.995948	1.11073	0.988029	116	-0.095673	0.143524	0.333346	0.127066	C	116	0.859434	0.699146	0.726418	0.761666	116	0.186896	0.167596	0.209671	0.188054	G	116	0.047436	0.028775	0.095845	0.057352	116	0.345986	0.392508	0.293393	0.343962	T	116	0.072674	0.048041	0.060819	0.0605113	116	0.444021	0.446668	0.536371	0.475687	C	116	0.530685	0.423887	0.622453	0.525675
A	117	0.209265	0.143364	0.21254	0.18839	117	0.008626	0.03063	0.46462	0.167959	C	117	0.748805	0.82347	0.759215	0.777163	117	0.149153	0.120942	0.253989	0.174695	G	117	0.033869	-0.003335	0.030728	0.0204207	117	0.235817	0.206063	0.099284	0.180388	A	117	0.57446	0.643547	0.707121	0.641709	117	0.446696	0.342698	0.468938	0.419444	G	117	0.010658	0.034168	0.03181	0.0255453
A	118	0.691894	0.728906	0.642014	0.687605	118	0.140024	0.425205	0.330478	0.298569	G	118	0.034196	0.06053	0.059131	0.0512857	118	0.870269	0.816147	1.06355	0.916656	G	118	-0.043317	0.012738	0.017577	-0.004334	118	0.231231	0.178855	0.044591	0.151559	C	118	0.803563	0.816941	0.864518	0.828341	118	0.275471	0.263634	0.420069	0.319725	U	118	0.07676	0.038035	-0.015794	0.0330003
C	119	0.436292	0.410913	0.462932	0.436712	119	0.457713	0.560123	0.666201	0.561346	T	119	-0.006211	0.194008	-0.096832	0.0303217	119	-0.081409	0.355151	-0.054693	0.0730163	A	119	0.652135	0.527242	0.581026	0.586801	119	0.298594	0.269178	0.382303	0.316692	C	119	0.683781	0.750202	0.722724	0.718902	119	0.247761	0.120431	0.141236	0.169809	C	119	0.938515	1.04224	0.998956	0.993238
A	120	0.501763	0.522842	0.493945	0.506183	120	0.087918	0.0558	0.082927	0.0755483	C	120	0.434866	0.524723	0.415064	0.458218	120	0.340158	0.667997	0.510162	0.506106	T	120	-0.009775	0.030336	0.00656	0.00904033	120	0.018537	0.101581	0.093005	0.071041	A	120	0.660864	0.792921	0.629936	0.694574	120	0.712898	0.742627	0.780168	0.745231	C	120	0.673941	0.6279	0.660186	0.654009
C	121	0.840981	0.850863	0.843442	0.845095	121	0.081818	-0.068199	0.084893	0.0328373	C	121	0.31796	0.384823	0.310812	0.337865	121	0.078064	0.091688	0.051417	0.073723	C	121	0.354019	0.262095	0.340967	0.319027	121	0.361752	0.204357	0.171995	0.246035	G	121	0.042859	0.042719	0.043942	0.0431733	121	0.288561	0.382103	0.246072	0.305579	G	121	-0.084312	0.056095	0.006018	-0.00739967
T	122	0.128805	0.089239	0.073168	0.0970707	122	1.79426	1.64141	1.58954	1.67507	A	122	0.71595	0.743674	0.705752	0.721792	122	0.412107	0.368286	0.538919	0.439771	A	122	0.343035	0.312158	0.397264	0.350819	122	0.120488	0.212118	0.194928	0.175845	T	122	0.059826	0.058508	0.050597	0.0563103	122	0.168072	0.200945	0.166626	0.178548	A	122	1.2028	1.12101	1.02316	1.11565
A	123	0.459827	0.397137	0.375341	0.410768	123	0.50886	0.419653	0.465931	0.464815	G	123	-0.133088	-0.028136	-0.011845	-0.0576897	123	0.609322	0.25519	0.091003	0.318505	T	123	0.011017	0.025333	0.002484	0.0129447	123	0.04873	0.144909	0.0617	0.085113	A	123	0.743541	0.836101	0.835828	0.805157	123	0.721307	0.605053	0.858521	0.728294	G	123	-0.025957	-0.008232	0.01382	-0.00678967
C	124	0.938884	0.877975	0.913174	0.910011	124	0.147866	0.046268	0.25468	0.149605	A	124	0.749295	0.768936	0.696136	0.738122	124	0.295058	0.321632	0.454377	0.357022	T	124	0.005231	0.019621	0.018564	0.014472	124	0.545781	0.399161	0.467664	0.470869	C	124	1.08857	0.992109	0.992524	1.0244	124	0.179347	0.098084	0.135412	0.137614	A	124	0.44111	0.57656	0.453052	0.490241
G	125	0.022642	0.039065	0.011916	0.024541	125	0.375633	0.55781	0.354324	0.429256	C	125	0.563442	0.470118	0.499096	0.510885	125	0.050737	0.128107	0.15152	0.110121	A	125	0.441437	0.376662	0.441079	0.419726	125	0.337865	0.405558	0.435449	0.392957	C	125	0.998341	0.78217	1.03873	0.939746	125	0.357452	0.274977	0.295031	0.309153	G	125	-0.012357	0.002235	-0.059991	-0.023371
T	126	0.064132	0.122531	0.012257	0.0663067	126	1.11993	1.15328	1.84217	1.37179	T	126	0.018732	0.029165	0.007992	0.0186297	126	0.166926	0.282057	0.282928	0.24397	A	126	0.993633	0.934985	0.911612	0.946743	126	0.562598	0.489569	0.636292	0.56282	A	126	0.312501	0.240594	0.320779	0.291291	126	0.222822	0.149771	0.262088	0.21156	C	126	0.401062	0.343488	0.294477	0.346342
C	127	0.560665	0.635243	0.610011	0.601973	127	0.061516	0.246425	0.297619	0.201853	C	127	0.564685	0.619279	0.622994	0.602319	127	0.451187	0.284956	0.305679	0.347274	T	127	0.013175	0.0369	0.017991	0.0226887	127	0.133483	0.198898	0.158709	0.163697	A	127	0.916481	0.779332	0.78902	0.828278	127	0.336814	0.441977	0.588698	0.45583	U	127	0.04652	0.061772	0.060851	0.056381
C	128	0.381983	0.460242	0.38605	0.409425	128	0.077723	0.112524	0.200516	0.130254	G	128	-0.089641	0.005429	-0.02592	-0.0367107	128	0.472303	0.370588	0.338349	0.393747	C	128	0.925471	1.13698	1.21975	1.09407	128	0.341209	0.383297	0.100012	0.274839	T	128	0.018536	0.091859	0.047349	0.0525813	128	0.601583	0.676782	0.617182	0.631849	C	128	0.60568	0.435666	0.505496	0.515614
C	129	0.408229	0.288213	0.346371	0.347604	129	-0.078507	0.090038	0.159052	0.056861	A	129	0.909419	0.934027	0.789943	0.877796	129	0.607602	0.528547	0.608172	0.58144	A	129	0.700061	0.804594	0.713808	0.739488	129	0.232569	0.268922	0.221592	0.241028	G	129	-0.103012	-0.014015	0.040217	-0.0256033	129	1.04121	0.456988	0.4319	0.643365	G	129	-0.01798	0.015931	0.023595	0.007182
C	130	0.719638	0.585576	0.643159	0.649458	130	0.049666	0.148151	0.621951	0.273256	A	130	0.797515	0.896524	0.829014	0.841018	130	0.400832	0.324276	0.353637	0.359582	G	130	-0.011802	0.027817	0.046108	0.0207077	130	0.209254	0.283592	0.247528	0.246791	A	130	0.837007	0.826024	0.823441	0.828824	130	0.777012	0.680279	0.628284	0.695192	A	130	0.752139	0.737465	0.652512	0.714039
T	131	-0.017285	0.027889	0.039896	0.0168333	131	0.393408	0.243556	0.310976	0.31598	G	131	0.051555	0.054995	-0.005986	0.0335213	131	0.622221	0.476434	0.5735	0.557385	G	131	0.003956	0.005322	0.084127	0.031135	131	-0.058954	0.268922	0.092641	0.10087	A	131	1.46361	1.134	1.22182	1.27314	131	0.521798	0.485816	0.374932	0.460849	A	131	0.58734	0.717276	0.54947	0.618029
T	132	-0.021909	-0.053888	0.019004	-0.018931	132	0.415976	0.676904	0.759534	0.617471	T	132	0.013731	0.063652	0.003566	0.026983	132	0.085039	0.109002	0.240248	0.144763	C	132	0.350096	0.323761	0.325651	0.333169	132	0.020448	0.1496	0.125584	0.098544	C	132	0.939398	0.877152	0.738804	0.851785	132	0.822876	0.943487	0.965177	0.910513	G	132	-0.129656	-0.029201	-0.090559	-0.0831387
G	133	0.023057	0.030827	0.047138	0.033674	133	0.435842	0.421874	0.424877	0.427531	C	133	0.713007	0.752295	0.849361	0.771554	133	0.648975	0.280436	0.179276	0.369562	A	133	0.527645	0.677644	0.655696	0.620328	133	0.382009	0.346792	0.394043	0.374281	T	133	0.029946	0.01735	0.00761	0.018302	133	0.161575	0.133224	0.213948	0.169582	A	133	0.746287	0.542357	0.68394	0.657528
C	134	0.697921	0.826924	0.785131	0.769992	134	-0.006012	0.046083	0.386609	0.142227	G	134	-0.146067	-0.052369	0.039994	-0.052814	134	0.612666	0.13638	0.063884	0.270977	C	134	0.449642	0.581705	0.535746	0.522364	134	-0.010797	0.159067	0.037038	0.0617693	G	134	-0.018504	0.030513	0.02108	0.0110297	134	0.175621	-0.003326	-0.038585	0.04457	C	134	0.963884	0.775393	0.756286	0.831854
C	135	0.804084	0.704325	0.754334	0.754248	135	0.16416	0.318973	0.315892	0.266342	A	135	2.88001	2.53172	2.51169	2.64114	135	0.537946	0.744418	0.658679	0.647014	T	135	0.065089	0.032145	0.063048	0.0534273	135	0.474597	0.416475	0.384214	0.425095	G	135	0.031842	0.094166	0.034167	0.0533917	135	-0.005446	0.070194	0.080629	0.048459	U	135	0.06656	0.104632	0.031619	0.0676037
C	136	0.444584	0.274201	0.429505	0.382763	136	0.009498	0.325358	0.221657	0.185504	C	136	0.519211	0.511559	0.597425	0.542732	136	0.373791	0.232673	0.431991	0.346152	C	136	0.444739	0.459651	0.447989	0.450793	136	0.248717	0.071644	0.032124	0.117495	C	136	0.281443	0.322661	0.371695	0.325266	136	0.143229	0.075653	0.12613	0.115004	C	136	0.557035	0.626659	0.646844	0.610179
A	137	0.405199	0.478104	0.510256	0.46452	137	0.357858	0.308702	0.487973	0.384844	C	137	0.320118	0.331282	0.523264	0.391555	137	0.204955	0.723863	0.596069	0.508296	C	137	0.347415	0.369282	0.33116	0.349286	137	0.1825	0.258175	0.151975	0.19755	G	137	-0.177222	-0.036793	0.027225	-0.0622633	137	0.572822	0.092285	-0.107019	0.186029	C	137	0.335875	0.217354	0.256967	0.270065
A	138	0.842129	0.807003	0.803546	0.817559	138	0.798841	0.682827	0.796655	0.759441	C	138	0.343362	0.289415	0.380165	0.337647	138	0.494567	0.365727	0.328702	0.396332	T	138	0.062997	0.043712	0.02299	0.043233	138	0.48205	0.439418	0.403325	0.441598	A	138	0.650697	0.694356	0.625733	0.656929	138	0.192438	0.125548	0.216041	0.178009	C	138	0.363565	0.299953	0.278938	0.314152
T	139	-0.011959	0.022251	0.021078	0.0104567	139	0.57909	0.392817	0.578111	0.516673	T	139	0.060218	0.065	0.043433	0.056217	139	0.888519	0.622196	0.943973	0.818229	C	139	0.682342	0.561765	0.718776	0.654294	139	0.019206	0.683179	0.066978	0.256454	C	139	0.750243	0.62084	0.710465	0.693849	139	0.082842	0.156338	0.124037	0.121072	C	139	1.05444	0.917742	0.950842	0.974341
T	140	0.015913	0.060168	-0.006221	0.0232867	140	0.352891	0.274186	0.314663	0.313913	G	140	-0.004642	0.070748	0.033976	0.0333607	140	0.290472	0.184569	-0.034763	0.146759	G	140	-0.070058	-0.01327	0.01971	-0.021206	140	0.240786	0.104481	0.028757	0.124675	A	140	0.847011	0.761379	0.855729	0.821373	140	0.3049	0.188919	0.242978	0.245599	G	140	0.384226	0.098601	0.237352	0.24006
A	141	0.556423	0.568592	0.526907	0.550641	141	0.367181	0.336185	0.270168	0.324511	G	141	0.00595	0.060423	0.032224	0.0328657	141	-0.088002	0.144483	-0.001183	0.0184327	A	141	0.623432	0.698365	0.569021	0.630273	141	0.156797	0.183631	0.248074	0.196167	G	141	0.0119	0.025156	0.004394	0.0138167	141	0.43867	0.463214	0.541285	0.481056	C	141	0.675444	0.592668	0.540714	0.602942
G	142	0.03897	-0.009184	0.038101	0.022629	142	0.10822	0.098551	0.204941	0.137237	C	142	1.16589	1.10558	1.16584	1.14577	142	0.093543	0.069768	0.163259	0.108857	T	142	-0.004642	0.016534	0.014902	0.00893133	142	0.020639	0.23455	0.170175	0.141788	T	142	0.011671	0.019089	0.02334	0.0180333	142	0.049304	0.137489	0.111661	0.0994847	C	142	0.31201	0.257518	0.211878	0.260469
C	143	0.829819	0.770301	0.64483	0.748317	143	0.39428	0.348492	0.475682	0.406151	A	143	0.846292	0.721037	0.836178	0.801169	143	0.576071	0.399417	0.721926	0.565805	T	143	0.025728	0.026788	0.017832	0.0234493	143	0.160046	0.144824	0.156525	0.153798	T	143	0.04554	0.047296	0.065977	0.0529377	143	0.13635	0.105164	0.052327	0.097947	C	143	1.70955	2.07608	1.86401	1.88321
A	144	1.1543	1.12787	1.1688	1.15032	144	0.962827	0.837085	0.958739	0.91955	T	144	0.036647	0.019869	0.028722	0.0284127	144	0.577122	0.568804	0.614452	0.586793	G	144	0.003171	0.021111	-0.006782	0.00583333	144	0.039175	0.088788	0.033671	0.053878	G	144	-0.072445	0.027036	0.017259	-0.00938333	144	0.317226	0.138342	-0.026664	0.142968	C	144	0.350292	0.342743	0.321734	0.338256
C	145	1.08312	0.99166	0.984114	1.01963	145	0.090009	-0.171655	0.540417	0.152924	C	145	0.859826	0.842061	0.821722	0.841203	145	0.255596	0.141071	0.04987	0.148846	C	145	0.508063	0.468202	0.470374	0.482213	145	-0.080931	0.438565	0.178548	0.178727	A	145	0.223644	0.144584	0.210796	0.193008	145	0.017295	0.02499	0.019384	0.0205563	U	145	0.017294	0.021963	0.011495	0.0169173
A	146	0.616728	0.670291	0.577853	0.621624	146	0.83474	0.851058	0.632358	0.772719	A	146	1.00377	1.00325	0.900149	0.969056	146	0.543297	0.41946	0.465571	0.476109	T	146	0.000817	0.02285	0.02869	0.0174523	146	1.01818	0.683179	1.06774	0.923032	A	146	0.50803	0.396531	0.506197	0.470253	146	0.002771	0.060812	0.052418	0.038667	G	146	0.002517	0.048254	0.062475	0.0377487
T	147	0.03779	0.048654	0.029434	0.038626	147	0.67241	0.412343	0.393329	0.492694	A	147	0.843578	0.832127	0.850698	0.842134	147	0.454053	0.346707	0.514712	0.438491	T	147	0.009383	-0.000177	0.020284	0.00983	147	0.557534	0.6071	0.489778	0.551471	T	147	0.07506	0.056379	0.081389	0.0709427	147	0.270693	0.224997	0.257538	0.251076	G	147	0.051032	0.086289	0.049833	0.0623847
T	148	0.052842	0.02691	0.064254	0.048002	148	0.270637	0.215425	0.227229	0.237764	T	148	-0.004021	0.028172	-0.002516	0.00721167	148	0.144089	0.277451	0.098192	0.173244	C	148	0.439475	0.339656	0.454612	0.411248	148	0.780834	1.11518	0.806923	0.900978	A	148	0.777443	0.73711	0.730876	0.748476	148	0.299836	0.428586	0.33753	0.355317	A	148	3.2185	3.93494	3.80811	3.65385
A	149	0.867928	0.877773	0.751765	0.832489	149	0.281442	0.347104	0.38538	0.337975	C	149	0.695354	0.790011	0.795165	0.760177	149	0.220625	0.108575	0.05533	0.128177	A	149	0.554452	0.513475	0.53651	0.534812	149	0.43953	0.408116	0.547655	0.4651	G	149	0.034915	0.014831	0.031524	0.02709	149	0.812175	0.635928	0.485227	0.644443	A	149	0.900527	0.844297	0.861811	0.868878
G	150	0.027107	0.004389	0.025442	0.0189793	150	0.644092	0.588625	0.771088	0.667935	C	150	0.39593	0.424029	0.496644	0.438868	150	0.32057	0.274722	0.288843	0.294712	T	150	0.301451	0.189466	0.314729	0.268549	150	0.842655	0.79798	0.990931	0.877189	A	150	0.895395	0.864911	0.834395	0.8649	150	0.858994	0.968562	1.02833	0.951963	G	150	0.000131	-0.009651	0.03474	0.00840667
C	151	1.03003	0.980889	0.973002	0.994639	151	-0.070404	-0.135196	0.308763	0.0343877	G	151	-0.02429	0.048857	0.046681	0.0237493	151	0.298498	0.369309	0.256901	0.308236	A	151	0.433493	0.406679	0.408186	0.416119	151	0.058763	0.004009	0.048505	0.0370923	T	151	-0.014907	0.025865	0.018086	0.00968133	151	0.121922	0.100387	0.094734	0.105681	G	151	-0.058584	-0.000674	0.045375	-0.00462767
C	152	1.06775	0.931965	0.951925	0.983881	152	0.371538	0.174154	0.662021	0.402571	G	152	-0.010788	0.026859	0.014265	0.010112	152	0.165875	0.077444	0.099284	0.114201	T	152	0.03753	-0.042151	-0.010285	-0.00496867	152	0.118291	0.308582	0.208397	0.211757	C	152	0.306518	0.357964	0.456682	0.373721	152	0.299358	0.087849	0.106928	0.164712	A	152	0.665408	0.770852	0.645729	0.693996
T	153	0.062633	0.017557	0.043455	0.041215	153	7.87845	9.12937	9.05172	8.68651	G	153	-999	-999	-999	-999	153	-999	2.74739	-999	-999	A	153	0.437971	0.376733	0.425381	0.413362	153	0.23448	0.210839	0.195383	0.213567	G	153	0.269315	0.226544	0.250949	0.248936	153	0.208968	0.349436	0.190196	0.249533	C	153	0.809808	0.609096	0.559596	0.6595
T	154	0.097457	0.130027	0.059549	0.0956777	154	1.88418	1.97723	2.00204	1.95448	C	154	0.335091	0.430309	0.35727	0.374223	154	0.238875	0.314126	0.254444	0.269148	G	154	-0.058028	-0.010041	0.002165	-0.021968	154	0.281395	1.191	0.313869	0.595421	C	154	0.350554	0.443046	0.378445	0.390682	154	-0.019492	0.069	-0.022478	0.00901	A	154	0.147276	0.306269	0.133101	0.195549
C	155	1.12449	1.00307	1.09396	1.07384	155	2.63109	2.88418	2.8436	2.78629	C	155	0.272878	0.24879	0.195129	0.238932	155	0.122973	0.064736	0.026937	0.0715487	C	155	0.752139	0.711457	0.737722	0.733773	155	0.148676	0.4604	0.277923	0.295666	C	155	-999	-999	-999	-999	155	-999	2.59412	-999	-999	A	155	1.12734	1.07077	1.07286	1.09032
T	156	0.049685	0.058649	0.004178	0.037504	156	0.248679	0.021006	0.262465	0.177383	C	156	0.781758	0.710003	0.828281	0.773347	156	0.252347	0.215018	0.211218	0.226194	C	156	0.085129	0.098175	0.133419	0.105574	156	0.060292	0.099193	0.072074	0.0771863	A	156	0.211614	0.18528	0.184558	0.193817	156	0.112367	0.188407	0.147425	0.1494	A	156	0.952246	0.967627	0.83102	0.916964
C	157	0.738645	0.831955	0.774917	0.781839	157	0.027621	0.276869	0.103904	0.136131	T	157	0.021348	0.029697	0.028308	0.026451	157	0.225307	0.169046	0.166899	0.187084	C	157	0.34905	0.430415	0.354818	0.378094	157	0.076631	0.129045	0.028393	0.078023	A	157	0.268334	0.289273	0.245854	0.26782	157	0.682991	0.610255	0.590518	0.627921	U	157	0.044395	0.081286	-0.012068	0.037871
T	158	0.111712	0.05669	0.049738	0.0727133	158	2.46257	2.8021	2.8028	2.68915	A	158	0.70588	0.736861	0.784562	0.742434	158	0.552374	0.480614	0.470212	0.501067	C	158	0.532941	0.434779	0.5225	0.49674	158	0.05561	0.135442	0.037857	0.076303	A	158	0.138678	0.159521	0.228723	0.175641	158	-0.032869	0.021237	0.014378	0.000915333	C	158	0.629545	0.570919	0.627038	0.609167
C	159	0.4339	0.771955	0.558137	0.587997	159	0.487687	0.461387	0.648992	0.532689	G	159	-0.110629	0.020614	0.021239	-0.0229253	159	1.01751	0.659468	0.779076	0.818685	C	159	0.519439	0.554668	0.586025	0.553377	159	0.050928	0.078723	0.074986	0.0682123	A	159	0.810331	0.944068	0.815831	0.856743	159	0.752456	0.713798	0.74222	0.736158	U	159	0.084214	0.020792	0.057539	0.0541817
C	160	1.06495	1.34922	1.02627	1.14681	160	0.537876	0.22949	1.5602	0.775857	A	160	1.01691	1.01783	1.05379	1.02951	160	0.233906	0.29178	0.276467	0.267384	C	160	0.510514	0.439144	0.529346	0.493001	160	0.245754	0.184569	-0.013377	0.138982	T	160	0.048711	0.031187	0.010572	0.0301567	160	0.0773	0.25826	0.108384	0.147981	U	160	0.004446	0.009473	0.004999	0.006306
T	161	0.046305	-0.001654	0.034015	0.026222	161	1.30761	1.05686	1.20703	1.1905	C	161	0.919881	0.983239	0.907919	0.937013	161	0.714809	0.811371	0.959444	0.828541	A	161	0.642066	0.649934	0.64764	0.646547	161	0.778063	0.83005	0.861524	0.823212	C	161	0.702448	0.928457	0.827103	0.819336	161	0.410483	0.277195	0.307681	0.331786	C	161	0.824094	0.928244	0.839872	0.86407
T	162	0.069425	-0.015464	-0.012628	0.0137777	162	0.840839	1.41442	1.27144	1.17556	A	162	0.812063	0.823115	0.815831	0.817003	162	0.510906	0.527523	0.481496	0.506642	A	162	0.820236	0.795262	0.86681	0.827436	162	0.620406	0.629616	0.853607	0.70121	T	162	0.076924	0.065781	0.064576	0.0690937	162	0.292287	0.204954	0.18419	0.227144	U	162	0.066495	0.041016	0.003312	0.036941
T	163	0.052109	0.036871	0.034015	0.0409983	163	0.036945	0.038125	0.130044	0.0683713	C	163	0.84894	0.842807	0.849584	0.84711	163	0.345604	0.316088	0.36656	0.342751	G	163	-0.046553	0.025901	0.026843	0.00206367	163	0.715956	0.572131	0.566948	0.618345	G	163	0.07542	0.101439	0.124249	0.100369	163	0.316844	0.350119	0.058424	0.241796	G	163	0.006538	0.060211	0.024805	0.030518
T	164	-0.015531	-0.00655	0.022935	0.000284667	164	0.142551	-0.004442	0.132912	0.0903403	C	164	0.426562	0.43485	0.437577	0.432996	164	0.126413	0.131007	0.079264	0.112228	A	164	0.604503	0.756021	0.561857	0.640794	164	0.468768	0.379544	0.476764	0.441692	G	164	0.034621	0.034806	0.027066	0.0321643	164	0.05819	0.097999	0.091549	0.0825793	G	164	0.043382	0.013837	0.044165	0.0337947
G	165	0.057148	0.054091	0.041536	0.050925	165	0.035725	0.043122	0.269922	0.116256	A	165	0.491226	0.515711	0.510368	0.505768	165	0.38564	0.365983	0.335619	0.362414	T	165	-0.0968	-0.087921	-0.06378	-0.0828337	165	0.112271	0.695035	0.237609	0.348305	T	165	0.031155	0.047225	-0.025187	0.017731	165	-0.101474	0.304744	0.061518	0.0882627	C	165	0.704246	0.557791	0.233945	0.498661
C	166	0.774234	0.866968	0.777733	0.806312	166	0.086698	-0.065516	0.114147	0.0451097	T	166	0.047534	0.072913	0.042828	0.054425	166	0.357548	0.324702	0.257993	0.313414	C	166	0.696367	0.731823	0.707312	0.711834	166	0.415929	0.271395	0.258357	0.315227	A	166	0.202493	0.294773	0.234391	0.243886	166	0.433415	0.396261	0.442638	0.424105	U	166	0.094348	0.050915	0.082631	0.0759647
A	167	0.307423	0.354594	0.35643	0.339482	167	0.222801	0.258269	0.300159	0.26041	G	167	-0.014973	0.014405	0.011145	0.00352567	167	0.149536	0.1409	0.137141	0.142526	G	167	-0.004871	0.036758	0.018787	0.0168913	167	0.741468	0.562237	0.408057	0.570587	A	167	1.15229	1.20666	1.20873	1.18923	167	0.750258	0.672347	0.714464	0.712356	U	167	0.034032	0.083521	0.032001	0.0498513
A	168	1.18607	1.1068	1.11315	1.13534	168	0.337904	0.283809	0.311549	0.311087	G	168	0.036582	0.04027	0.020889	0.0325803	168	0.077778	0.116081	0.190378	0.128079	A	168	0.944661	1.01155	0.934921	0.963711	168	0.819341	0.748341	0.939241	0.835641	A	168	0.836059	0.790437	0.793032	0.806509	168	0.327259	0.321376	0.386762	0.345132	U	168	0.044755	0.070961	0.059004	0.05824
G	169	-0.105812	-0.1932	-0.16178	-0.153597	169	1.22937	1.02956	1.49145	1.25013	C	169	0.326525	0.320071	0.364912	0.337169	169	-0.006402	0.141839	-0.002457	0.0443267	A	169	0.847501	0.757972	0.932246	0.845906	169	0.953111	0.860925	1.01987	0.944635	T	169	0.106346	0.072948	-0.022035	0.0524197	169	0.254736	0.306364	0.46639	0.342497	G	169	0.04992	0.050524	0.030728	0.043724
A	170	0.923131	0.943141	0.850468	0.90558	170	0.705608	0.25975	0.622443	0.529267	C	170	0.500119	0.454081	0.38233	0.44551	170	0.192438	0.232588	0.212856	0.212627	G	170	-0.034294	0.04836	0.005923	0.006663	170	0.26066	0.321887	0.275739	0.286095	C	170	0.68231	0.826556	0.854838	0.787901	170	0.272508	0.135868	0.105927	0.171434	C	170	1.14379	1.16316	1.27767	1.19487
T	171	0.052141	0.040416	0.023554	0.0387037	171	0.39184	0.227177	0.311385	0.310134	T	171	0.035242	0.245881	-0.060309	0.0736047	171	0.643529	1.30205	0.976734	0.974104	G	171	-0.025107	0.014902	-0.123325	-0.04451	171	0.460742	0.676356	0.298489	0.478529	C	171	0.613788	0.679205	0.52043	0.604474	171	0.064974	0.557887	-0.024571	0.19943	A	171	1.03597	1.07141	0.933297	1.01356
T	172	0.036865	0.063646	0.018447	0.0396527	172	0.146733	0.214777	0.170361	0.17729	C	172	0.716407	0.807007	0.75947	0.760961	172	0.061916	0.059533	0.108202	0.0765503	T	172	0.026186	0.030939	-0.001242	0.0186277	172	1.34955	1.2751	1.45486	1.35984	T	172	0.042761	0.06791	0.010412	0.040361	172	0.403603	0.421336	0.329157	0.384699	C	172	0.958849	0.863669	0.864136	0.895551
G	173	-0.014478	-0.01256	0.000774	-0.00875467	173	-0.003398	0.083098	0.237226	0.105642	C	173	0.272159	0.329757	0.305527	0.302481	173	0.070516	0.089726	0.018019	0.0594203	T	173	-0.030044	0.042399	-0.018214	-0.001953	173	0.15976	0.521724	0.394953	0.358812	T	173	0.036647	0.035942	0.036682	0.0364237	173	0.494853	0.366494	0.517988	0.459778	U	173	0.061885	0.095798	0.051871	0.0698513
C	174	1.01166	0.978965	0.88733	0.959318	174	0.075022	-0.142321	0.186831	0.039844	A	174	0.948126	0.961347	1.02494	0.978137	174	0.912311	0.873378	1.12898	0.971557	C	174	1.0396	0.962447	0.914224	0.97209	174	0.509568	0.382359	0.411424	0.43445	G	174	0.020596	0.021785	0.056552	0.0329777	174	1.23823	1.46478	1.10932	1.27078	U	174	0.043643	0.098814	0.14243	0.0949623
T	175	0.064227	0.068812	0.047943	0.0603273	175	1.8156	2.06218	1.74482	1.8742	C	175	0.484459	0.47984	0.38389	0.449396	175	0.0408	0.259455	-0.011193	0.096354	C	175	0.895558	0.774435	0.781059	0.817017	175	0.041469	0.955001	0.490597	0.495689	T	175	0.002942	0.072026	0.059863	0.0449437	175	0.327354	0.244017	0.267367	0.279579	U	175	0.019059	0.079193	-0.067983	0.0100897
C	176	0.882088	0.88878	0.900082	0.890317	176	0.208249	0.567156	0.56541	0.446938	C	176	0.42836	0.459155	0.467859	0.451791	176	0.254641	0.104566	0.038039	0.132415	A	176	0.758874	0.815699	0.758069	0.777547	176	0.455009	0.622196	0.4501	0.509102	T	176	0.021871	0.046799	0.030314	0.0329947	176	0.228651	0.207512	0.267458	0.23454	C	176	1.05392	1.03093	1.03662	1.04049
A	177	0.883108	0.897896	0.888475	0.889826	177	0.550597	0.493682	0.670462	0.57158	A	177	0.521989	0.591568	0.541414	0.551657	177	0.541386	0.370503	0.675241	0.529043	G	177	-0.035634	0.006245	-0.016972	-0.0154537	177	0.272413	0.327943	0.290208	0.296855	G	177	-0.065547	0.011602	0.026334	-0.00920367	177	0.338725	0.117104	0.012922	0.15625	C	177	1.03604	0.896914	0.98711	0.973353
G	178	0.009567	0.032549	-0.021356	0.00692	178	1.02068	0.897882	1.06617	0.994911	T	178	0.026873	0.032252	0.027512	0.028879	178	0.298307	0.222865	0.395044	0.305405	G	178	-0.129034	-0.129362	-0.192168	-0.150188	178	0.345318	0.882248	0.18692	0.471495	A	178	0.993797	1.07031	0.990136	1.01808	178	0.292096	0.522662	0.510071	0.44161	A	178	1.24425	1.11849	1.07015	1.1443
T	179	0.069776	0.034372	0.045405	0.049851	179	1.95458	2.01535	1.85831	1.94275	G	179	0.037334	0.067874	0.032097	0.0457683	179	0.354777	0.449141	0.341534	0.381817	T	179	0.006931	-0.000993	-0.033243	-0.00910167	179	0.952155	0.798919	0.8992	0.883425	T	179	0.016771	0.038461	0.061551	0.0389277	179	1.05411	1.00728	1.10669	1.05603	U	179	0.266765	0.216077	0.221718	0.234853
T	180	0.072072	0.044501	0.023863	0.046812	180	0.007929	0.083375	0.167984	0.0864293	C	180	0.928348	1.01286	1.03742	0.992878	180	0.073287	0.196595	0.071619	0.113834	T	180	0.019288	0.007238	-0.034517	-0.00266367	180	-0.089148	0.474814	0.200115	0.19526	T	180	-0.02514	0.042825	0.001433	0.00637267	180	0.108163	0.329905	0.350816	0.262961	C	180	0.899775	1.14627	0.979723	1.00859
C	181	0.905527	0.895465	0.936511	0.912501	181	0.130439	0.624714	0.256565	0.337239	T	181	0.065384	0.186983	0.076804	0.109724	181	0.110265	0.311738	0.19511	0.205704	C	181	1.12355	1.13229	1.07299	1.10961	181	0.343215	0.383211	0.140599	0.289008	C	181	0.867737	0.810306	0.783256	0.820433	181	0.334711	0.163502	0.202845	0.233686	A	181	1.01184	0.990938	1.01434	1.00571
A	182	0.867195	0.915488	0.90067	0.894451	182	0.853822	0.807566	0.781741	0.814376	A	182	0.859564	0.983132	0.828504	0.8904	182	0.370829	0.467308	0.457836	0.431991	C	182	0.547587	0.470118	0.513871	0.510525	182	0.117622	0.157447	0.0445	0.106523	C	182	0.784341	0.633826	0.678431	0.698866	182	0.320283	0.126486	0.09892	0.181896	U	182	0.054955	0.098246	0.051616	0.0682723
T	183	0.054118	-0.00493	0.011514	0.020234	183	0.456667	0.540506	0.5051	0.500758	G	183	0.355163	0.293247	0.420732	0.356381	183	0.88269	0.596609	0.765243	0.748181	A	183	0.839328	0.836065	0.776187	0.817193	183	0.431886	0.700664	0.59889	0.577147	A	183	0.570798	0.628752	0.681998	0.627183	183	0.400068	0.240776	0.345902	0.328915	U	183	0.000687	0.053221	0.014743	0.0228837
T	184	0.090537	0.073336	0.07583	0.079901	184	0.537963	0.457223	0.363255	0.452814	A	184	0.184937	0.220618	0.205574	0.20371	184	0.065929	0.118298	0.096827	0.0936847	G	184	0.028671	0.065568	0.060787	0.0516753	184	0.067458	0.398478	0.327246	0.264394	G	184	0.040309	0.032323	0.028658	0.0337633	184	0.428924	0.468246	0.47549	0.457553	C	184	0.911315	0.91909	0.932597	0.921001
G	185	0.035972	0.002296	0.037636	0.0253013	185	0.285798	0.535601	0.627851	0.483083	A	185	0.76077	0.778409	0.814748	0.784642	185	0.820105	0.718063	0.704908	0.747692	G	185	-0.073393	-0.18787	-0.221527	-0.16093	185	0.151256	0.982038	0.275375	0.469556	C	185	1.27808	1.18413	0.960331	1.14085	185	0.317512	0.631749	0.373567	0.440943	U	185	0.032332	0.062198	0.039007	0.0445123
A	186	0.985795	0.919675	1.0229	0.976122	186	0.940782	0.707719	0.903017	0.850506	A	186	0.809709	0.819354	0.742817	0.790627	186	1.03404	0.670215	0.76497	0.823076	T	186	0.020171	0.055634	0.030919	0.0355747	186	0.325443	0.255105	0.248165	0.276238	T	186	0.139855	0.081038	0.128133	0.116342	186	0.821252	1.06861	1.20679	1.03222	U	186	0.035372	0.037538	0.022449	0.0317863
T	187	0.045476	0.043624	0.023182	0.0374273	187	0.551207	0.53338	0.433727	0.506105	T	187	0.050868	0.024978	0.025538	0.0337947	187	13.1197	10.4921	10.3392	11.317	T	187	0.055511	0.052724	0.039516	0.0492503	187	1.18683	0.786807	0.981284	0.984972	T	187	0.058224	0.061417	0.044356	0.0546657	187	1.16676	1.03031	0.783808	0.993627	A	187	1.17023	1.09866	1.13779	1.13556
G	188	0.030392	-0.010332	0.047819	0.0226263	188	0.20642	0.1773	0.339492	0.241071	T	188	-0.058453	0.052298	-0.07865	-0.0282683	188	1.81277	1.92467	1.68911	1.80885	G	188	0.059172	0.048999	0.029581	0.0459173	188	0.483674	0.433192	0.47367	0.463512	T	188	0.02684	0.031329	0.055087	0.037752	188	0.146287	0.15975	0.153158	0.153065	U	188	0.041192	0.040235	0.04684	0.0427557
C	189	0.760936	0.762906	0.736445	0.753429	189	0.103863	-0.034146	0.296308	0.122008	C	189	0.669396	0.711386	0.599144	0.659975	189	0.420898	0.259625	0.253261	0.311261	T	189	0.025173	0.066455	0.048432	0.0466867	189	0.721498	0.768896	0.784445	0.75828	A	189	0.975359	0.942117	0.975138	0.964205	189	0.579319	0.678062	0.652946	0.636776	A	189	0.502505	0.499106	0.572142	0.524584
T	190	0.026373	0.021981	0.040731	0.029695	190	0.352543	0.448247	0.472814	0.424535	C	190	0.753349	0.769433	0.730685	0.751156	190	0.216707	0.150453	0.172359	0.17984	C	190	0.731151	0.887548	0.783002	0.800567	190	0.405514	0.326408	0.195838	0.309253	C	190	1.33183	1.31896	1.23427	1.29502	190	0.07816	0.179537	0.055512	0.104403	A	190	1.1839	1.34461	1.36826	1.29892
T	191	0.036164	0.082351	0.082794	0.067103	191	3.00689	3.45513	2.48928	2.98377	A	191	0.572204	0.545621	0.585452	0.567759	191	0.63942	0.613497	0.58797	0.613629	C	191	0.411687	0.486226	0.473113	0.457009	191	0.309391	0.293656	0.194746	0.265931	C	191	1.66774	1.65645	1.83338	1.71919	191	0.349617	0.446838	0.102196	0.29955	C	191	1.1837	0.981926	1.00653	1.05739
A	192	0.515922	0.42452	0.557796	0.499413	192	0.390271	0.43159	0.400458	0.40744	A	192	1.20744	1.0701	1.14422	1.14058	192	0.938205	0.89453	1.24729	1.02667	C	192	0.753251	0.734023	0.858882	0.782052	192	0.137687	0.107211	0.158163	0.134354	C	192	0.754101	0.896773	0.885948	0.845607	192	0.092015	0.056974	0.003003	0.050664	U	192	0.022557	0.048821	0.054928	0.042102
A	193	0.778221	0.883547	0.732421	0.798063	193	0.851295	0.200804	0.98914	0.680413	C	193	0.861591	0.882332	0.923776	0.889233	193	0.111985	0.144738	0.138688	0.131804	T	193	0.038053	0.041335	0.041809	0.040399	193	0.041469	0.107296	0.102924	0.0838963	C	193	1.11999	1.0773	1.12461	1.1073	193	0.772617	0.256043	0.46275	0.497137	U	193	0.092452	0.102858	0.076772	0.090694
T	194	0.018528	0.03704	0.035563	0.030377	194	0.17784	0.23569	0.2437	0.219077	C	194	0.623334	0.660152	0.659262	0.647583	194	0.326208	0.149088	0.206395	0.22723	A	194	0.46929	0.493926	0.480404	0.481207	194	0.694457	0.732648	0.678336	0.701814	A	194	0.647264	0.653624	0.535014	0.611967	194	0.515874	0.605564	0.804466	0.641968	C	194	1.09269	1.0889	0.960236	1.04727
G	195	0.033676	0.016781	0.045745	0.0320673	195	0.155446	0.172025	0.251566	0.193012	G	195	-0.044559	0.049779	0.019615	0.00827833	195	0.651173	0.484196	0.459656	0.531675	A	195	0.826676	0.951058	0.86455	0.880761	195	0.664359	0.52215	0.401414	0.529308	T	195	-0.016248	0.094237	-0.004362	0.0245423	195	0.302225	0.467479	0.177274	0.315659	U	195	0.050018	0.064575	0.066423	0.0603387
C	196	0.731693	0.708715	0.745544	0.728651	196	0.226025	0.174709	0.637193	0.345976	G	196	0.083429	0.023914	0.052699	0.0533473	196	1.17794	1.03705	0.883092	1.03269	G	196	0.019288	0.036793	-0.00519	0.0169637	196	0.363663	0.230115	0.306771	0.300183	C	196	0.708692	0.741048	0.791663	0.747134	196	0.516543	0.436689	0.301584	0.418272	G	196	0.052503	0.050524	0.066678	0.0565683
T	197	0.010619	0.026032	0.007985	0.0148787	197	0.722948	0.481005	0.614904	0.606286	T	197	0.021348	0.054037	-0.060182	0.00506767	197	0.023314	0.328028	0.147425	0.166256	T	197	0.024028	0.031471	0.025474	0.026991	197	0.439434	0.51763	0.515167	0.490744	T	197	0.04044	0.075219	0.05445	0.056703	197	1.33407	1.33088	1.19023	1.28506	U	197	0.030174	0.043464	0.066646	0.0467613
G	198	0.061931	0.062971	0.035593	0.0534983	198	0.490475	0.34294	0.375137	0.402851	C	198	0.870516	0.895708	0.892316	0.88618	198	1.35174	1.00677	1.03852	1.13235	G	198	0.007519	0.039348	0.015316	0.0207277	198	0.282541	0.244614	0.334527	0.287227	A	198	0.915369	0.925051	0.798541	0.879654	198	2.40528	2.32051	2.44461	2.39013	U	198	0.104679	0.05056	0.053622	0.0696203
G	199	-0.027585	0.023939	0.006964	0.001106	199	0.019692	-0.033313	0.361371	0.115917	T	199	-0.014254	0.095904	-0.039898	0.0139173	199	0.125457	0.537247	0.37748	0.346728	C	199	0.59633	0.478385	0.565933	0.546883	199	-0.150778	0.279498	-0.070345	0.0194583	T	199	0.019582	0.050099	0.026748	0.032143	199	1.88616	1.72842	1.67345	1.76268	C	199	1.13862	1.15348	1.23758	1.17656
G	200	-0.093184	-0.0313	-0.120739	-0.081741	200	0.113971	-0.617311	0.771088	0.0892493	C	200	0.935442	0.812683	0.914478	0.887534	200	0.230944	0.0719	0.08254	0.128461	C	200	0.423554	0.369921	0.415892	0.403122	200	0.279866	0.237961	0.114755	0.210861	T	200	0.043905	0.087885	0.057093	0.062961	200	3.06133	2.61067	2.72262	2.7982	G	200	0.062932	0.081038	0.020761	0.0549103
C	201	0.439545	0.341898	0.288338	0.356594	201	0.153704	0.026003	0.656941	0.278883	C	201	0.723796	0.753715	0.800005	0.759172	201	0.584479	0.538185	0.657496	0.593387	T	201	-0.005361	-0.05904	-0.051362	-0.0385877	201	0.171512	0.602323	0.290117	0.354651	T	201	0.042467	0.121095	0.065149	0.076237	201	0.396055	0.352677	0.343536	0.364089	C	201	1.1874	1.17235	1.16982	1.17652
C	202	0.720467	0.704865	0.852418	0.75925	202	0.045658	-0.017119	0.32507	0.11787	T	202	0.012913	0.029946	0.033339	0.0253993	202	0.30404	0.282483	0.25863	0.281718	G	202	-0.063389	0.003371	0.021971	-0.0126823	202	0.435326	0.213056	0.066705	0.238362	C	202	1.1314	1.23852	1.37272	1.24755	202	2.07716	1.65746	1.50846	1.74769	A	202	0.820334	0.858383	0.806469	0.828395
A	203	1.38219	1.03687	0.517096	0.97872	203	-999	-999	4.01285	-664.662	A	203	1.0395	1.21344	1.07687	1.10994	203	1.36025	1.27365	1.46314	1.36568	A	203	0.036386	0.066278	0.04407	0.0489113	203	0.121253	0.347901	0.249257	0.23947	T	203	0.063357	0.141993	0.043083	0.082811	203	3.61341	3.19533	3.65104	3.48659	U	203	0.042663	0.068761	0.051202	0.0542087
T	204	0.08215	0.109498	0.085115	0.0922543	204	1.79399	1.84749	1.87183	1.83777	T	204	0.00644	0.017882	0.019487	0.014603	204	0.013377	-0.020896	-0.010556	-0.006025	A	204	0.78761	0.719937	0.750713	0.752753	204	0.340158	0.303123	0.243615	0.295632	T	204	0.056982	0.064078	0.032415	0.0511583	204	0.169601	0.16282	0.055876	0.129432	G	204	0.0119	0.022104	0.040854	0.0249527
A	205	1.22539	0.955363	0.804041	0.994931	205	2.87611	1.66001	3.09722	2.54445	A	205	0.313089	0.326493	0.311895	0.317159	205	0.399972	0.360354	0.5199	0.426742	C	205	0.897781	0.898334	0.84347	0.879862	205	0.16597	0.068147	0.268732	0.167616	C	205	1.50703	1.31048	1.39195	1.40315	205	2.31517	2.16383	2.17288	2.21729	U	205	0.008663	-0.022637	0.00691	-0.00235467
T	206	0.019995	0.105345	0.031415	0.0522517	206	0.338514	0.042197	0.232638	0.20445	T	206	0.028376	0.031649	0.021653	0.027226	206	0.137879	0.204186	0.277195	0.20642	A	206	0.553014	0.55623	0.555998	0.555081	206	0.332418	0.319926	0.404781	0.352375	T	206	-0.023832	0.003655	-0.048687	-0.0229547	206	-0.044144	0.196851	0.021568	0.0580917	C	206	0.638012	0.778267	0.683463	0.699914
C	207	1.08749	1.15954	1.14747	1.1315	207	3.68898	4.41316	3.916	4.00604	G	207	-0.138646	-0.033565	0.036396	-0.0452717	207	0.844088	0.419716	0.311594	0.525133	A	207	0.838478	1.01709	0.886362	0.913976	207	0.635407	0.662965	0.604441	0.634271	C	207	0.520616	0.571877	0.52492	0.539138	207	0.372358	0.164611	0.157344	0.231438	G	207	0.01919	0.021005	0.038561	0.026252
T	208	0.017986	0.045211	0.013866	0.0256877	208	-0.121551	-0.095035	0.235751	0.00638833	A	208	0.852993	1.05608	0.923904	0.944326	208	3.52369	2.71455	3.41388	3.21737	T	208	0.041747	0.058259	0.029136	0.0430473	208	0.789243	0.711581	0.776801	0.759208	T	208	0.008794	0.062162	0.029581	0.0335123	208	0.202088	0.108234	0.141418	0.15058	G	208	0.037792	0.047225	0.040694	0.0419037
C	209	1.02662	1.16592	1.14617	1.1129	209	0.147866	0.376253	0.323021	0.28238	A	209	1.1378	1.14634	1.07754	1.12056	209	0.586677	0.480699	0.667233	0.578203	G	209	-0.106771	-0.005854	-0.014552	-0.0423923	209	0.846286	0.681814	0.62246	0.716853	G	209	0.087156	0.124821	0.034931	0.0823027	209	1.31066	1.80245	1.39198	1.5017	A	209	0.584529	0.636771	0.514794	0.578698
T	210	0.017572	0.051592	0.06249	0.0438847	210	0.619259	0.513485	0.450853	0.527866	C	210	1.13238	0.992322	1.03306	1.05259	210	0.143038	0.135612	0.161894	0.146848	A	210	0.907066	1.00893	0.904066	0.94002	210	1.1424	1.16593	0.870807	1.05971	T	210	0.060937	0.048183	0.045375	0.0514983	210	0.145618	0.311994	0.397592	0.285068	U	210	0.02818	0.046763	0.032511	0.035818
T	211	0.03256	0.074518	0.043362	0.0501467	211	0.151264	0.036274	0.096529	0.094689	T	211	0.007258	0.004258	0.026015	0.0125103	211	0.08695	0.066271	0.102469	0.08523	G	211	-0.009742	0.002767	0.003248	-0.00124233	211	0.327259	0.183887	0.205849	0.238998	T	211	0.037432	0.046231	0.039453	0.0410387	211	1.32585	1.06682	1.27896	1.22387	G	211	0.035144	0.034948	-0.011495	0.0195323
G	212	0.081544	0.116892	0.076944	0.0917933	212	0.9007	0.792297	0.612937	0.768645	G	212	0.058159	0.099239	0.03595	0.0644493	212	0.236773	0.493322	0.316508	0.348868	A	212	0.968036	0.887086	0.892571	0.915898	212	0.777586	0.886086	0.917855	0.860509	T	212	0.053157	0.083379	0.059704	0.0654133	212	1.04016	0.909711	1.10041	1.01676	U	212	-0.037694	0.111799	0.013915	0.02934
T	213	0.05112	0.072019	0.005138	0.042759	213	0.179408	-0.011937	0.226656	0.131376	C	213	0.589694	0.639219	0.613059	0.613991	213	0.041182	0.057998	0.075987	0.058389	A	213	0.511495	0.527952	0.547018	0.528822	213	0.346464	0.338178	0.57623	0.420291	A	213	0.431172	0.462916	0.392169	0.428752	213	0.50651	0.507651	0.487867	0.500676	C	213	1.01583	1.04373	1.09095	1.05017
C	214	0.886393	0.700409	0.79194	0.792914	214	0.061168	0.233099	0.109149	0.134472	T	214	0.039295	0.033068	0.018277	0.0302133	214	0.05561	0.104652	0.164806	0.108356	G	214	0.057341	0.064326	0.057475	0.059714	214	0.129661	0.262866	0.103015	0.165181	A	214	1.37184	1.29994	1.33056	1.33411	214	1.85099	1.65694	1.72587	1.7446	C	214	1.15745	1.06012	1.16224	1.12661
T	215	0.280316	0.178647	0.174191	0.211051	215	2.14349	2.09271	2.15692	2.13104	A	215	0.944203	0.998921	1.00017	0.981097	215	0.372454	0.365045	0.359097	0.365532	C	215	0.969834	0.852102	0.879898	0.900611	215	0.472495	0.473108	0.491325	0.478976	T	215	0.048253	0.05276	0.077154	0.059389	215	0.301556	0.264913	0.246982	0.27115	G	215	0.034719	0.01806	0.027225	0.026668
T	216	0.178522	0.26191	0.067906	0.169446	216	0.948798	0.610463	0.770351	0.776537	G	216	0.182191	0.272988	0.184208	0.213129	216	0.570624	0.589786	0.443184	0.534531	A	216	0.235936	0.228069	0.174209	0.212738	216	0.192247	0.310885	0.251259	0.251464	T	216	0.069339	0.074013	0.057284	0.0668787	216	1.27187	1.08882	1.32309	1.22793	U	216	0.005819	0.049815	0.02576	0.0271313
C	217	0.763902	0.757774	0.796985	0.772887	217	0.389749	0.657379	0.681032	0.576053	G	217	-0.00814	0.053505	0.081102	0.0421557	217	0.41354	0.655204	0.439089	0.502611	A	217	0.828311	0.902769	0.769309	0.833463	217	0.243748	0.940501	0.631378	0.605209	T	217	0.029913	0.040235	0.0363	0.0354827	217	0.098799	0.18474	0.096372	0.126637	C	217	0.767864	0.910929	0.802553	0.827115
T	218	0.242845	0.107607	0.192422	0.180958	218	2.16109	1.89043	1.95575	2.00242	G	218	-999	-999	-999	-999	218	-999	9.98712	-999	-999	T	218	0.021053	0.081393	0.05773	0.053392	218	0.256552	0.197107	0.349633	0.267764	T	218	0.034947	0.057621	0.045089	0.0458857	218	0.425197	0.314894	0.356822	0.365638	C	218	0.498582	0.444714	0.129057	0.357451
T	219	0.374967	0.263734	0.07357	0.237424	219	1.80759	0.328967	1.45122	1.19592	A	219	0.445621	0.410795	0.42156	0.425992	219	0.263813	0.333999	0.299946	0.299253	T	219	-6.5e-05	0.049034	0.03474	0.027903	219	1.13762	1.11782	0.999667	1.08504	G	219	0.042892	0.045522	0.029518	0.0393107	219	0.340253	0.27131	0.285476	0.299013	U	219	0.063455	0.061559	0.023022	0.0493453
T	220	0.564109	0.520681	0.060571	0.381787	220	3.58781	0.762131	2.33162	2.22719	A	220	0.716701	0.635742	0.713108	0.688517	220	0.110933	0.248367	0.160256	0.173185	T	220	0.032888	0.039738	0.032543	0.0350563	220	0.013186	0.128021	0.129861	0.090356	C	220	1.22901	1.29437	1.34804	1.29048	220	0.387455	0.382359	0.200479	0.323431	U	220	0.047142	0.098317	0.051648	0.0657023
G	221	0.207256	0.272175	0.272368	0.2506	221	0.502151	0.376161	0.598515	0.492276	A	221	0.125602	0.159202	0.089732	0.124845	221	0.045577	0.069938	0.035582	0.0503657	T	221	-0.004936	0.041335	-0.009967	0.00881067	221	-0.172659	0.136295	-0.011466	-0.0159433	T	221	0.086404	0.059182	0.04391	0.0631653	221	1.59807	1.30572	1.68738	1.53039	C	221	1.12626	1.11604	1.04802	1.09678
C	222	0.590099	0.724584	0.567948	0.627544	222	0.00061	0.013603	0.316548	0.110254	A	222	0.349246	0.492506	0.435157	0.425636	222	-0.003535	0.012111	-0.023752	-0.00505867	C	222	0.868751	0.880558	0.878146	0.875818	222	0.522181	0.35933	0.314688	0.398733	T	222	0.013894	0.118541	0.000382	0.0442723	222	0.97824	0.99594	1.17658	1.05025	A	222	1.13539	1.0999	1.17711	1.13747
C	223	0.977504	1.00459	0.856813	0.946303	223	0.248854	0.383749	0.525012	0.385872	A	223	0.677439	0.713764	0.673369	0.688191	223	0.230084	0.367689	0.50725	0.368341	T	223	0.055413	0.017563	0.043879	0.0389517	223	0.212599	0.298944	0.345538	0.285694	C	223	1.26919	1.11906	1.18523	1.19116	223	0.13721	0.100814	0.069344	0.102456	U	223	-0.003661	0.017563	0.051839	0.0219137
C	224	0.918794	0.634669	0.829328	0.794264	224	0.279525	0.112802	1.62379	0.67204	T	224	0.008238	0.025936	0.038561	0.024245	224	0.070038	0.168279	0.196293	0.14487	A	224	0.631376	0.626907	0.607869	0.622051	224	0.208012	0.163332	0.191379	0.187574	C	224	0.945838	0.934134	0.864836	0.914936	224	0.446983	0.47524	0.295122	0.405782	U	224	0.091079	0.103461	0.062602	0.085714
A	225	0.470255	0.448391	0.421148	0.446598	225	0.406565	0.122148	0.152988	0.227234	T	225	0.026055	0.02544	0.016176	0.022557	225	0.588397	0.623476	0.720288	0.644054	G	225	0.028311	0.041654	0.02627	0.0320783	225	0.617253	0.51328	0.251441	0.460658	T	225	0.387561	0.315742	0.309348	0.33755	225	2.8256	2.80453	2.8807	2.83694	G	225	0.022459	0.014086	0.008725	0.01509
A	226	0.511043	0.432454	0.467698	0.470398	226	1.3626	0.7873	1.09124	1.08038	T	226	0.002681	0.036581	0.002102	0.013788	226	0.036309	0.09672	0.10711	0.0800463	A	226	1.06896	1.05661	1.01899	1.04818	226	0.696559	1.2571	1.05409	1.00258	C	226	0.425712	0.562474	0.417006	0.468397	226	0.292383	0.178855	0.110478	0.193905	U	226	0.068783	0.062907	0.028021	0.053237
A	227	0.273556	0.305568	0.236712	0.271945	227	-0.00244	0.031	0.088253	0.0389377	C	227	0.675673	0.682718	0.651366	0.669919	227	0.627285	0.647442	0.684706	0.653144	T	227	0.165911	0.127695	0.0121	0.101902	227	2.08729	2.43949	2.57556	2.36745	T	227	0.038903	0.033174	0.027257	0.0331113	227	0.251105	0.197619	0.159073	0.202599	U	227	0.008827	0.064646	0.009648	0.027707
A	228	0.732745	0.706047	0.642973	0.693922	228	0.881879	0.747047	0.747325	0.792084	T	228	0.036124	0.042257	0.011017	0.0297993	228	0.080166	0.094076	0.049233	0.0744917	T	228	0.032888	0.0325	0.036714	0.034034	228	0.777108	0.667571	0.45192	0.6322	G	228	-0.072118	-0.000781	-0.025983	-0.0329607	228	0.360032	0.100302	0.05897	0.173101	C	228	1.08726	1.02684	1.07031	1.06147
T	229	0.037981	0.066752	0.084063	0.062932	229	0.591289	0.776196	0.574588	0.647358	C	229	1.58562	1.59148	1.63376	1.60362	229	0.305091	0.222609	0.022023	0.183241	C	229	0.79611	0.785931	0.82532	0.802454	229	0.44297	0.339116	0.240248	0.340778	A	229	1.25513	1.27237	1.29413	1.27388	229	0.778541	0.612729	0.764151	0.718474	C	229	1.00017	0.948113	0.967464	0.971916
G	230	-0.106546	-0.043894	0.009378	-0.0470207	230	0.292508	0.398555	0.218871	0.303311	G	230	-0.081762	0.006812	0.017418	-0.0191773	230	0.458449	0.259028	0.16972	0.295732	A	230	0.835928	0.776954	0.813857	0.808913	230	0.55161	0.468076	0.500334	0.506673	G	230	0.007911	0.054569	-0.006973	0.0185023	230	0.414591	0.414854	0.272099	0.367181	C	230	1.07968	0.993883	0.975775	1.01645
A	231	0.860625	1.0211	1.11671	0.999478	231	0.94418	0.805438	0.815174	0.854931	A	231	0.421822	0.56329	0.42968	0.471597	231	0.300887	0.273272	0.348541	0.307567	G	231	0.020498	0.121237	0.045089	0.0622747	231	0.759622	0.815636	0.715556	0.763605	T	231	0.028965	0.08966	0.015093	0.0445727	231	1.11115	0.885574	0.912941	0.969888	G	231	0.113146	0.100907	0.072473	0.0955087
G	232	0.049047	0.02951	0.025844	0.0348003	232	0.738545	0.452503	0.970539	0.720529	A	232	0.678812	0.661146	0.708618	0.682859	232	0.081122	0.113693	0.183371	0.126062	C	232	0.935998	0.990264	0.882732	0.936331	232	0.168168	0.440868	0.143057	0.250698	A	232	1.02747	1.14801	1.0549	1.07679	232	1.61202	1.68756	1.6861	1.6619	C	232	0.788068	0.822902	0.753866	0.788279
A	233	0.16752	0.06449	0.12956	0.120523	233	0.111095	0.068662	0.137337	0.105698	T	233	0.144923	0.133194	0.162205	0.146774	233	0.665697	0.520871	0.632561	0.606376	C	233	0.807683	0.82095	0.828823	0.819152	233	0.355732	0.298603	0.311139	0.321825	T	233	0.062212	0.065923	0.05531	0.0611483	233	0.540526	0.634563	0.587515	0.587535	U	233	0.079735	0.073871	0.073205	0.0756037
A	234	1.05347	1.12793	0.975138	1.05218	234	1.70625	1.51778	1.49891	1.57431	A	234	0.803073	0.976427	0.880662	0.886721	234	0.73841	0.681985	0.914033	0.778143	G	234	0.153422	0.097962	0.02783	0.0930713	234	0.488738	1.53327	0.792453	0.938154	T	234	0.023538	0.066455	0.038688	0.0428937	234	0.965246	0.878069	1.10605	0.983121	G	234	-0.010952	0.020259	0.008279	0.005862
A	235	0.956137	1.05595	0.912029	0.974705	235	1.15522	1.18336	1.19195	1.17684	G	235	0.002877	0.038993	0.039898	0.027256	235	0.742519	0.658445	0.590518	0.663827	A	235	0.37589	0.239636	0.298617	0.304714	235	0.068987	0.191051	0.234514	0.164851	T	235	0.012652	0.037609	0.030664	0.026975	235	0.16253	0.158385	0.12431	0.148408	A	235	0.225835	0.208945	0.178158	0.204313
T	236	-0.024109	0.004997	-0.042836	-0.0206493	236	0.997767	0.199786	0.618018	0.60519	A	236	0.812031	0.833582	0.814398	0.820004	236	0.574637	0.630981	0.560487	0.588702	A	236	0.579298	0.564993	0.58784	0.577377	236	0.728091	0.83585	0.815841	0.793261	T	236	0.008042	0.015966	0.006973	0.010327	236	0.413636	0.333146	0.470758	0.405847	A	236	0.843513	0.809064	0.792713	0.815097
C	237	0.747	0.885235	0.780952	0.804396	237	0.045397	0.070698	0.100135	0.0720767	T	237	0.0238	0.038355	0.014393	0.025516	237	1.30387	1.06545	1.18914	1.18615	A	237	0.3346	0.465612	0.41016	0.403457	237	-0.032391	0.074374	-0.003185	0.0129327	G	237	-0.018275	0.015718	0.038784	0.0120757	237	0.481381	0.273528	0.147607	0.300839	U	237	0.038969	0.104668	0.03025	0.0579623
C	238	0.620587	0.602391	0.621462	0.614813	238	0.560531	0.188312	0.748718	0.499187	T	238	0.04142	0.041016	0.043656	0.0420307	238	1.48284	1.14051	1.19196	1.27177	A	238	1.05853	1.22429	1.10884	1.13055	238	0.484152	0.748085	0.703634	0.64529	G	238	0.00729	0.02693	-0.021366	0.00428467	238	0.262762	0.251693	0.083632	0.199362	G	238	0.049528	0.075112	0.026525	0.0503883
T	239	0.137862	0.180471	0.046891	0.121741	239	0.719549	0.432608	1.2616	0.804586	G	239	0.017817	0.095194	0.034613	0.049208	239	0.22588	0.31967	0.155524	0.233691	C	239	0.852536	0.837449	0.683303	0.791096	239	-0.069178	0.102349	0.143967	0.059046	G	239	0.02854	0.024091	0.011304	0.0213117	239	0.145523	0.32547	0.224868	0.231954	C	239	0.738245	0.7678	0.742021	0.749355
C	240	0.829373	0.865787	0.810015	0.835058	240	0.172437	0.146855	0.145204	0.154832	C	240	0.791566	0.78029	0.832389	0.801415	240	0.150109	0.119578	0.144149	0.137945	C	240	0.382363	0.418175	0.367332	0.38929	240	0.252061	0.272078	0.265182	0.263107	T	240	0.008434	0.021288	0.038338	0.0226867	240	0.251583	0.221756	0.202754	0.225364	U	240	0.033934	0.03509	0.03197	0.0336647
T	241	0.004082	0.041969	0.012504	0.0195183	241	0.069271	-0.027391	0.136928	0.0596027	A	241	0.839197	0.832375	0.838375	0.836649	241	0.978623	0.868345	0.979555	0.942174	C	241	0.525651	0.580037	0.571824	0.559171	241	0.076822	0.202736	0.019202	0.0995867	A	241	0.903796	0.90802	1.01596	0.942592	241	0.716242	0.581939	0.69508	0.66442	G	241	0.037628	0.017918	0.041745	0.0324303
C	242	0.704618	0.720566	0.711839	0.712341	242	0.211735	0.438808	0.276313	0.308952	G	242	0.038217	0.074367	0.02471	0.0457647	242	0.034685	0.138683	0.052327	0.0752317	C	242	0.747955	0.623075	0.603411	0.658147	242	0.151256	0.056292	0.015561	0.0743697	G	242	0.022721	0.016321	0.009807	0.016283	242	0.347324	0.315405	0.210763	0.291164	C	242	0.552295	0.514362	0.72629	0.597649
A	243	0.64999	0.73235	0.736383	0.706241	243	0.21278	0.072641	0.279427	0.188283	C	243	1.39202	1.37175	01,01,3162	1.35999	243	0.508135	0.405643	0.472669	0.462149	T	243	0.034294	0.026149	0.033976	0.031473	243	3.22328	2.7989	2.55991	2.8607	T	243	0.063978	0.051553	0.082153	0.0658947	243	0.058285	0.318902	0.236335	0.204507	C	243	0.513588	0.499106	0.507693	0.506796
G	244	-0.023471	0.063477	0.039029	0.026345	244	0.306885	0.522461	0.504772	0.444706	A	244	0.998439	0.964611	1.0273	0.996782	244	1.00203	0.885404	0.983741	0.957059	C	244	0.543304	0.612324	0.538071	0.564566	244	0.344935	0.272248	0.151429	0.256204	C	244	0.619705	0.784441	0.761221	0.721789	244	0.567567	0.301673	0.126676	0.331972	A	244	1.37515	1.17647	1.22192	1.25784
G	245	-0.037152	0.005504	0.018663	-0.00432833	245	0.318038	0.357006	0.297701	0.324248	C	245	1.08118	1.06211	1.02857	1.05729	245	0.125362	0.390717	0.179185	0.231755	A	245	0.957345	1.05122	1.01354	1.00737	245	0.851159	0.859646	0.726385	0.812397	A	245	2.58373	2.76341	1.41427	2.2538	245	0.974132	4.24253	4.61221	3.27629	U	245	0.060251	0.035552	0.101227	0.0656767
A	246	0.666764	0.74832	0.665134	0.693406	246	0.717545	0.489796	0.500347	0.569229	T	246	0.064403	0.093882	0.055628	0.0713043	246	0.726849	0.736486	0.985561	0.816299	A	246	0.87931	0.923631	0.995803	0.932915	246	0.628337	0.634137	0.64512	0.635865	T	246	0.083985	0.067591	0.067824	0.0731333	246	1.59282	1.21625	1.33365	1.3809	A	246	0.833313	0.750628	0.685405	0.756449
C	247	0.745437	0.792822	0.743625	0.760628	247	0.423469	0.35571	0.615805	0.464995	T	247	0.060709	0.095585	0.061838	0.0727107	247	0.580275	0.753118	0.6878	0.673731	G	247	0.032267	0.035445	0.024678	0.0307967	247	0.730384	0.71431	0.710733	0.718476	A	247	0.857766	0.873142	0.816468	0.849125	247	0.749589	0.61597	0.855518	0.740359	A	247	1.02819	1.08908	1.02529	1.04752
A	248	0.549886	0.567444	0.450273	0.522534	248	0.635727	0.53958	0.40054	0.525282	C	248	0.716538	0.752792	0.710688	0.726673	248	0.491796	0.362315	0.36565	0.406587	T	248	0.022459	0.028668	-0.006273	0.0149513	248	0.123928	0.315832	0.208488	0.216083	A	248	0.802615	0.8113	0.938774	0.850896	248	0.383442	0.414001	0.313505	0.370316	C	248	1.27361	1.25835	1.2713	1.26775
G	249	0.174759	0.154675	0.163297	0.164244	249	0.816791	0.874933	0.975455	0.88906	T	249	0.019255	0.057727	0.014616	0.0305327	249	0.176576	0.167682	0.243797	0.196018	T	249	0.058224	0.037503	0.039707	0.0451447	249	0.647446	0.662539	0.50907	0.606352	G	249	0.025826	0.053327	0.001242	0.0267983	249	0.7193	0.657507	0.681066	0.685958	G	249	-0.035569	-0.003867	0.022799	-0.00554567
C	250	0.401659	0.500929	0.500011	0.467533	250	0.111183	0.12113	0.334493	0.188935	G	250	0.023309	0.073906	0.043051	0.0467553	250	0.640185	0.487863	0.455651	0.5279	G	250	0.094904	0.108393	0.133515	0.112271	250	0.691208	0.86084	0.743585	0.765211	T	250	-0.011671	0.076212	0.020634	0.0283917	250	0.33366	0.507907	0.381211	0.407593	G	250	0.046945	0.030442	-0.052922	0.008155
A	251	0.563312	0.583077	0.521584	0.555991	251	0.417283	0.393188	0.407587	0.406019	G	251	0.032463	0.045557	0.036459	0.0381597	251	0.133674	0.138512	0.163805	0.14533	T	251	-0.034261	-0.004719	-0.00086	-0.01328	251	0.07558	0.975215	0.541012	0.530602	C	251	0.259246	0.340756	0.335777	0.311926	251	0.439052	0.208621	0.011102	0.219592	U	251	-0.002615	0.035942	0.052381	0.0285693
G	252	-0.090409	-0.0026	0.057692	-0.0117723	252	0.13619	0.455187	0.183963	0.258447	T	252	0.028605	0.039916	0.027512	0.032011	252	0.737072	0.625693	0.613815	0.65886	G	252	0.019942	0.031613	0.017418	0.022991	252	0.316366	0.364106	0.270006	0.316826	C	252	0.365886	0.433857	0.481264	0.427002	252	0.272126	0.227726	0.094097	0.197983	U	252	0.03789	0.066668	0.039739	0.048099
A	253	0.52348	0.536753	0.470639	0.510291	253	0.329278	-0.013233	0.256483	0.190843	A	253	0.797908	0.855544	0.796917	0.81679	253	0.483483	0.436689	0.531639	0.483937	G	253	-0.011246	0.034168	0.021111	0.0146777	253	0.251201	0.305085	0.12067	0.225652	C	253	0.373765	0.648763	0.422929	0.481819	253	0.142083	0.306535	0.017655	0.155424	G	253	0.028442	0.037716	0.049961	0.0387063
C	254	0.405422	0.443529	0.392581	0.413844	254	0.096805	0.058113	0.10456	0.0864927	C	254	1.09256	1.1087	1.13062	1.11063	254	0.410387	0.42398	0.447461	0.427276	A	254	0.618463	0.636132	0.67875	0.644448	254	0.585817	1.01957	0.705636	0.77034	A	254	0.382755	0.920545	0.332975	0.545425	254	-999	3.3799	1.87621	2.62805	C	254	0.999779	1.01783	1.18077	1.06613
T	255	-0.035303	0.099369	-0.029558	0.0115027	255	0.606624	0.239947	0.739294	0.528622	A	255	1.02825	1.10206	0.976825	1.03571	255	1.00022	0.806765	0.879998	0.89566	G	255	-0.053157	-0.008409	0.002579	-0.0196623	255	0.141892	0.059618	0.053692	0.0850673	T	255	0.033803	0.087495	0.076071	0.0657897	255	1.44605	1.33241	1.55478	1.44442	U	255	0.04554	0.065355	0.051489	0.054128
C	256	0.832466	0.951751	0.96969	0.917969	256	0.222365	0.294451	0.217232	0.244683	T	256	0.028573	0.080399	0.022799	0.0439237	256	0.127655	0.281204	0.219681	0.209513	A	256	0.904516	0.97114	0.878369	0.918008	256	0.302511	0.500913	0.365832	0.389752	T	256	0.057603	0.061062	0.018182	0.0456157	256	0.966297	0.719172	0.919493	0.868321	C	256	0.943876	0.993457	0.980487	0.972607
C	257	0.898543	0.866968	0.856689	0.874067	257	0.041737	0.126312	0.337935	0.168661	C	257	0.93165	0.922496	0.884992	0.913046	257	0.310251	0.258516	0.245617	0.271461	C	257	1.11753	1.09131	1.14482	1.11789	257	0.344362	0.38415	0.354911	0.361141	T	257	0.022263	0.039774	0.011304	0.024447	257	0.055515	0.064736	0.054511	0.058254	U	257	0.1121	0.107116	0.05375	0.0909887
A	258	1.39708	1.27059	1.2081	1.29193	258	1.1594	1.06593	1.07633	1.10055	T	258	0.028017	0.072097	0.048655	0.0495897	258	0.315601	0.279668	0.245526	0.280265	G	258	0.047567	0.073161	0.068015	0.0629143	258	0.467813	0.609829	0.521993	0.533212	T	258	0.04688	0.057159	0.05203	0.052023	258	0.039653	0.188748	0.288661	0.172354	U	258	0.076139	0.102894	0.070467	0.0831667
C	259	0.965736	1.14107	0.924595	1.01047	259	0.278828	0.161013	0.280165	0.240002	G	259	-0.47014	-0.316735	-0.012418	-0.266431	259	0.407329	0.961568	0.448371	0.605756	C	259	0.700552	0.630136	0.661842	0.664177	259	0.276139	0.461679	0.24589	0.327903	T	259	0.019125	0.023382	0.024168	0.022225	259	0.369109	0.312847	0.32488	0.335612	U	259	-0.00036	0.048041	0.021844	0.023175
C	260	1.13865	1.35767	1.40854	1.30162	260	0.321349	0.415766	0.355962	0.364359	T	260	0.016673	0.005358	0.012832	0.011621	260	0.727613	0.806083	0.826306	0.786667	A	260	0.508618	0.48321	0.505846	0.499225	260	0.197215	0.139365	0.120397	0.152326	G	260	-0.186866	-0.032891	0.008343	-0.0704713	260	0.882022	0.379459	0.125038	0.462173	C	260	0.947407	0.958367	0.93992	0.948565
C	261	0.133174	0.164939	0.189141	0.162418	261	0.211648	0.143339	0.063096	0.139361	T	261	0.031221	0.051021	0.027926	0.0367227	261	0.105774	0.174846	0.093369	0.124663	T	261	0.309754	0.224912	0.257413	0.264026	261	2.65036	2.55702	2.51796	2.57511	A	261	0.701794	0.722243	0.792299	0.738779	261	0.236295	0.204101	0.24316	0.227852	A	261	0.453696	0.314358	0.386693	0.384916
C	262	0.118537	0.105953	0.147636	0.124042	262	0.063259	0.136029	0.127668	0.108985	C	262	0.565306	0.63897	0.681074	0.62845	262	0.533933	0.163588	0.057696	0.251739	A	262	0.473311	0.491265	0.483907	0.482828	262	0.044908	0.157276	0.059152	0.087112	C	262	1.1738	0.949674	1.10894	1.07747	262	0.758953	0.855637	0.792817	0.802469	A	262	1.02721	1.01187	1.00029	1.01312
A	263	0.314375	0.338623	0.315915	0.322971	263	0.010543	0.050062	0.04384	0.034815	A	263	1.05045	1.13155	1.13674	1.10625	263	1.17909	0.886939	1.00722	1.02442	T	263	0.052928	0.046089	0.056679	0.0518987	263	0.20935	0.274295	0.277468	0.253704	A	263	0.534281	0.768013	0.597711	0.633335	263	0.051693	0.149429	0.140326	0.113816	A	263	0.542193	0.554881	0.505369	0.534148
G	264	0.026086	0.046392	0.021108	0.0311953	264	0.190561	0.134178	0.216413	0.180384	T	264	0.016477	0.046338	0.010731	0.0245153	264	1.02305	0.967539	0.949251	0.979948	A	264	0.800817	0.964718	0.927565	0.8977	264	0.559923	0.551746	0.590609	0.567426	C	264	0.826186	0.777806	0.784594	0.796195	264	0.087906	0.445559	0.154523	0.229329	A	264	0.869764	0.947545	0.928775	0.915361
A	265	0.420506	0.511936	0.463799	0.465414	265	0.07023	0.185628	0.159626	0.138495	C	265	1.17076	1.24122	1.14282	1.18493	265	0.177054	0.095526	0.034763	0.102448	G	265	-0.012194	0.031791	0.057061	0.0255527	265	1.01369	0.999693	0.961355	0.991579	T	265	0.054824	0.175984	0.109155	0.113321	265	0.980534	0.939307	1.02906	0.982967	G	265	-0.022067	0.068584	0.027703	0.02474
T	266	0.019198	0.022656	0.015104	0.018986	266	0.138281	0.180816	0.097759	0.138952	C	266	0.737591	0.758327	0.80631	0.767409	266	0.694744	0.589018	0.570133	0.617965	A	266	1.15968	1.11693	1.14607	1.14089	266	0.428637	0.55746	0.56167	0.515922	T	266	0.042892	0.033103	0.034199	0.0367313	266	3.66042	3.10603	3.23042	3.33229	G	266	0.043219	0.141745	0.080816	0.0885933
G	267	0.068532	0.07256	0.036646	0.059246	267	0.512259	0.44982	0.486171	0.48275	T	267	0.05064	0.055314	0.05168	0.0525447	267	5.02813	4.16296	4.6416	4.6109	C	267	0.859303	0.844758	0.84105	0.84837	267	0.302893	0.26696	0.203482	0.257778	T	267	-0.044853	0.07529	-0.063557	-0.01104	267	-0.276522	0.453235	-0.094825	0.027296	G	267	-0.035569	0.001313	0.034899	0.000214333
T	268	0.021972	0.044063	0.003776	0.0232703	268	0.034592	0.20173	0.134879	0.123734	C	268	0.810004	0.86633	0.852545	0.84296	268	0.241168	0.128704	0.063065	0.144312	T	268	0.031188	0.038426	0.008757	0.0261237	268	0.128228	0.190028	0.182279	0.166845	C	268	0.877251	0.859411	0.777939	0.8382	268	0.561452	0.395493	0.439635	0.465527	A	268	0.635659	0.718695	0.603475	0.65261
G	269	-0.015339	0.018739	-0.025504	-0.007368	269	1.03096	0.976075	0.732575	0.913205	A	269	0.538204	0.45809	0.442098	0.479464	269	0.303276	0.309008	0.295759	0.302681	G	269	0.059237	0.051057	0.014679	0.0416577	269	0.425866	0.50893	0.331069	0.421955	C	269	1.00112	0.964647	1.03414	0.99997	269	0.181736	0.095952	0.165716	0.147801	G	269	-0.02478	-0.013518	0.014297	-0.00800033
C	270	1.6488	1.76513	1.81016	1.74136	270	0.005315	-0.03794	0.216249	0.061208	A	270	0.7881	0.780893	0.789879	0.786291	270	0.268209	0.195316	0.334072	0.265866	T	270	0.073851	0.054853	0.034581	0.0544283	270	0.683851	0.707146	0.763332	0.71811	A	270	0.91586	0.825989	0.848437	0.863429	270	0.58725	0.592515	0.781806	0.653857	A	270	0.583809	0.680483	0.567939	0.610744
C	271	2.0407	2.44856	2.30701	2.26542	271	0.451701	0.120112	0.526323	0.366045	G	271	0.117461	0.171017	0.209809	0.166096	271	1.04866	0.76557	0.749773	0.854668	T	271	0.027167	0.064823	0.021716	0.037902	271	0.307384	0.378094	0.305406	0.330295	T	271	0.016248	0.0303	0.0363	0.027616	271	0.209159	0.256469	0.338167	0.267932	U	271	0.039917	0.046125	0.029709	0.0385837
T	272	0.032337	0.046088	0.044538	0.0409877	272	0.778365	0.662099	0.504772	0.648412	A	272	0.479228	0.519862	0.474004	0.491031	272	-0.07988	0.238217	0.13341	0.097249	G	272	-0.05453	0.006209	-0.005891	-0.0180707	272	0.746818	0.704075	0.512619	0.654504	G	272	0.039949	0.121805	0.036842	0.0661987	272	0.197024	0.262099	0.297215	0.252113	U	272	0.029423	0.064043	0.004522	0.0326627
T	273	-0.022483	0.001621	-0.035872	-0.0189113	273	0.165815	0.182945	0.868355	0.405705	A	273	0.88101	0.849654	0.850762	0.860475	273	0.910878	0.898794	1.09367	0.967782	A	273	0.596167	0.338592	0.542656	0.492472	273	0.342451	0.375962	0.453103	0.390505	C	273	0.979772	0.909368	0.875854	0.921665	273	0.524283	0.458438	0.455014	0.479245	C	273	0.507376	0.474447	0.435507	0.472443
C	274	0.878548	1.16707	1.161	1.06887	274	-0.079292	0.111506	0.024665	0.0189597	T	274	0.055511	0.078377	0.051011	0.061633	274	0.040895	0.102946	0.07981	0.0745503	A	274	0.752074	0.821199	0.714222	0.762498	274	0.32917	0.257237	0.317418	0.301275	A	274	0.896866	0.903159	0.893717	0.897914	274	0.632636	0.486925	0.786629	0.635397	C	274	0.751616	0.72086	0.735684	0.736053
A	275	0.750572	0.766823	0.593947	0.703781	275	0.899306	0.693006	1.0583	0.883537	T	275	0.068555	0.102291	0.00242	0.0577553	275	0.974323	0.899732	0.840503	0.904853	T	275	0.040865	0.054747	0.041268	0.0456267	275	0.852114	1.04362	1.01996	0.971897	C	275	1.14336	1.00463	1.06283	1.07028	275	0.233237	0.247002	0.345902	0.27538	G	275	0.070614	0.045451	0.073651	0.0632387
T	276	0.037248	0.021373	-0.010709	0.0159707	276	0.15048	0.062647	0.140451	0.117859	C	276	0.29792	0.503293	0.398665	0.399959	276	0.311971	0.303891	0.128041	0.247968	A	276	0.841061	1.0696	0.984436	0.965032	276	0.209637	0.321973	0.334891	0.288834	G	276	0.011442	0.034026	0.027321	0.024263	276	0.28665	0.29775	0.396682	0.327027	C	276	0.964995	0.943146	0.872669	0.926937
C	277	0.213825	0.19634	0.229903	0.213356	277	-0.042173	0.143246	0.09907	0.0667143	C	277	0.253721	0.500596	0.338452	0.364256	277	0.336431	0.292036	0.216769	0.281745	C	277	0.815267	0.858241	0.685373	0.786294	277	0.076153	1.18938	0.532367	0.5993	T	277	0.03243	0.080647	0.041331	0.0514693	277	1.7178	1.46282	1.7084	1.62967	U	277	0.03583	0.062623	0.063462	0.0539717
T	278	0.015307	0.048317	-0.01173	0.017298	278	0.059948	0.075232	0.097677	0.077619	C	278	0.25408	0.35658	0.299317	0.303326	278	0.061343	0.071815	-0.029667	0.034497	A	278	0.512738	0.479414	0.539153	0.510435	278	0.022836	0.155485	0.144058	0.10746	G	278	0.012652	0.057408	0.010317	0.0267923	278	0.046151	0.141497	0.06352	0.0837227	G	278	0.062605	0.081357	0.047445	0.0638023
G	279	0.011576	0.039774	0.025101	0.0254837	279	-0.054371	0.062832	0.078338	0.028933	C	279	0.743934	0.60317	0.795484	0.714196	279	-0.120871	0.992017	0.441455	0.437534	G	279	6.5e-05	0.040022	0.042637	0.0275747	279	0.584001	0.641813	0.408694	0.544836	T	279	0.034163	0.043003	0.015539	0.0309017	279	0.341113	0.313102	0.334618	0.329611	C	279	0.615357	0.609983	0.384973	0.536771
G	280	0.005421	0.009893	0.005633	0.00698233	280	-0.006186	0.120945	0.095054	0.0699377	T	280	0.124098	0.086573	0.106512	0.105728	280	2.27409	2.18813	2.10735	2.18986	A	280	0.762797	0.75077	0.660027	0.724531	280	0.417936	0.738618	0.341989	0.499514	T	280	0.023178	0.003548	0.010922	0.0125493	280	0.358217	0.20538	0.329521	0.297706	A	280	0.912002	0.732036	0.731767	0.791935
A	281	0.77484	0.576763	0.59698	0.649528	281	0.58153	0.489981	0.861308	0.644273	T	281	0.045997	0.036048	0.039835	0.0406267	281	0.178774	0.15557	0.198932	0.177759	T	281	0.018471	0.026078	0.005572	0.016707	281	1.09902	0.770773	1.14818	1.00599	A	281	0.788525	0.871049	0.753643	0.804406	281	0.567089	0.467223	0.475945	0.503419	C	281	0.569719	0.670193	0.553865	0.597926
T	282	0.005963	0.059966	0.030115	0.0320147	282	0.153617	-0.061537	0.282459	0.124846	T	282	0.042794	0.054498	0.04528	0.047524	282	0.530684	0.417413	0.697992	0.548696	T	282	0.064991	0.046622	0.03025	0.0472877	282	3.45432	3.05503	2.90891	3.13942	T	282	0.009611	0.033707	0.020092	0.0211367	282	0.186036	0.209645	0.120306	0.171996	U	282	0.022917	0.052937	0.054132	0.0433287
C	283	0.90068	0.856974	0.929392	0.895682	283	0.346095	0.368388	0.43176	0.382081	G	283	0.001733	0.041583	0.044643	0.0293197	283	0.378951	0.268751	0.178093	0.275265	T	283	0.022002	0.017315	0.032766	0.0240277	283	0.153549	0.203077	0.140781	0.165802	C	283	0.657856	0.778161	0.750363	0.728793	283	0.424146	0.223121	0.180823	0.27603	G	283	-0.035405	0.011567	0.024901	0.000354333
T	284	0.083011	0.080731	0.055185	0.0729757	284	8.66718	9.98719	8.43862	9.031	G	284	0.046095	0.026327	0.017259	0.0298937	284	0.103098	0.282568	0.111388	0.165685	T	284	0.056753	0.038922	0.017227	0.037634	284	0.551705	0.459206	0.520082	0.510331	G	284	0.013698	0.138232	0.035759	0.062563	284	0.416025	0.440868	0.405691	0.420861	A	284	1.08089	1.20787	1.07891	1.12256
T	285	0.023854	0.090286	0.033056	0.0490653	285	3.37434	3.0562	2.92423	3.11826	C	285	1.34791	1.28411	1.23354	1.28852	285	0.396341	0.678659	0.487958	0.520986	G	285	0.07287	0.043428	-0.014934	0.033788	285	0.284548	0.623987	0.465662	0.458066	C	285	1.10109	1.02567	1.15209	1.09295	285	0.008599	0.083329	0.08254	0.058156	G	285	-0.000392	-0.012596	0.025633	0.004215
C	286	0.876475	0.94331	0.87235	0.897378	286	0.053413	0.120853	0.086123	0.0867963	T	286	0.021642	0.038638	0.028435	0.0295717	286	0.369874	0.36223	0.417339	0.383148	C	286	0.935311	0.871475	0.870026	0.892271	286	-0.005733	0.318476	0.192289	0.168344	A	286	0.555237	0.68953	0.614524	0.619764	286	0.70793	0.675247	0.612631	0.665269	A	286	0.823734	0.833227	0.876204	0.844388
A	287	0.826822	0.694804	0.737126	0.752917	287	0.354198	0.187849	0.563116	0.368388	T	287	0.041453	0.039596	0.027193	0.0360807	287	0.453576	0.41059	0.510981	0.458382	C	287	0.661681	0.697726	0.613378	0.657595	287	0.300982	0.084438	0.141692	0.175704	T	287	0.02599	0.038177	0.047636	0.0372677	287	0.955786	1.01001	0.932416	0.966072	A	287	0.95339	1.12353	0.931578	1.00283
G	288	0.096373	0.066786	0.06837	0.0771763	288	0.936077	0.834031	1.11197	0.960694	G	288	0.057603	0.105129	0.068397	0.077043	288	1.35853	1.31501	1.50428	1.39261	A	288	0.919063	0.861292	0.820193	0.866849	288	0.233142	0.286236	0.246618	0.255332	T	288	0.063357	0.041974	0.027448	0.0442597	288	0.287223	0.287003	0.295668	0.289965	U	288	0.046161	0.079122	0.035472	0.053585
T	289	0.018528	0.067934	0.043393	0.043285	289	0.092884	0.08828	0.190601	0.123922	T	289	0.048351	0.039703	0.023754	0.0372693	289	0.002389	0.032581	0.077989	0.037653	G	289	0.024682	0.037255	0.038179	0.033372	289	0.414209	0.40172	0.429989	0.415306	T	289	0.033476	0.032607	0.03025	0.032111	289	0.608462	0.387902	0.533732	0.510032	G	289	0.028769	0.026256	0.024168	0.0263977
C	290	0.747415	0.788196	0.899246	0.811619	290	0.241534	0.807011	0.356946	0.468497	G	290	0.046259	0.049176	0.016367	0.0372673	290	0.633878	0.510806	0.540466	0.561717	T	290	0.053484	0.012596	0.033275	0.0331183	290	0.491222	0.482234	0.376024	0.449827	G	290	0.090327	0.072806	0.101036	0.0880563	290	1.1508	0.894274	1.01787	1.02098	U	290	0.021184	0.02065	0.034899	0.0255777
A	291	0.453513	0.410237	0.435541	0.433097	291	0.275778	0.367092	0.360797	0.334556	T	291	0.035961	0.039135	0.034071	0.036389	291	0.825169	0.694182	0.761603	0.760318	A	291	0.876074	0.970643	0.971094	0.93927	291	0.824883	0.89308	0.863344	0.860436	T	291	0.039524	0.013163	0.008088	0.0202583	291	1.09835	0.904679	0.9882	0.997075	A	291	0.741253	0.685521	0.73804	0.721605
A	292	0.938884	1.03498	0.93614	0.970001	292	0.670406	0.349233	0.619984	0.546541	T	292	0.048416	0.050524	0.068493	0.055811	292	0.506033	0.415025	0.552206	0.491088	A	292	0.726836	0.795333	0.749567	0.757245	292	0.50823	0.650769	0.597889	0.585629	G	292	0.189939	0.166794	0.167554	0.174762	292	0.947187	1.04157	0.841686	0.943481	G	292	0.023538	-0.003442	-0.012196	0.00263333
T	293	0.028925	0.053955	-0.023275	0.0198683	293	0.319432	0.186368	0.372433	0.292744	G	293	-0.066658	0.022566	0.023213	-0.00695967	293	0.976043	0.591236	0.604805	0.724028	G	293	0.002877	0.022708	0.033148	0.0195777	293	0.537755	0.555158	0.341989	0.478301	G	293	0.08222	0.033813	0.073747	0.06326	293	0.235244	0.361036	0.185646	0.260642	G	293	0.058518	0.103816	-0.006496	0.051946
G	294	0.033262	0.059662	0.022935	0.0386197	294	0.037816	-0.033221	0.29557	0.100055	A	294	0.965061	1.0944	1.00443	1.0213	294	1.34907	1.12558	1.36659	1.28041	G	294	0.054759	0.046018	0.020729	0.040502	294	0.324679	0.3769	0.342444	0.348008	T	294	0.053614	0.127766	-0.046458	0.044974	294	0.813608	0.916449	0.857247	0.862435	C	294	0.601463	0.59501	0.576695	0.591056
C	295	0.68644	0.879697	0.807198	0.791112	295	0.255911	0.079859	0.254926	0.196899	G	295	-0.054988	-0.023772	0.001114	-0.025882	295	0.492369	0.340907	0.32397	0.385749	T	295	0.026938	0.097217	0.016813	0.0469893	295	0.714045	0.882504	0.915034	0.837194	A	295	0.771493	0.64039	0.885406	0.765763	295	0.227504	0.120942	0.184099	0.177515	U	295	0.062637	0.052334	0.065531	0.0601673
A	296	1.16084	1.1019	1.15283	1.13852	296	0.64444	0.72271	0.71848	0.69521	A	296	0.37553	0.347107	0.372077	0.364905	296	0.553712	0.492128	0.490506	0.512115	C	296	0.598488	0.512127	0.507343	0.539319	296	0.35621	0.158385	0.152703	0.222433	A	296	0.451735	0.51603	0.463783	0.477183	296	0.835298	0.736742	0.793454	0.788498	G	296	0.052993	0.080789	-0.007324	0.0421527
C	297	1.05879	0.869669	0.94267	0.957044	297	0.1307	0.021098	0.247961	0.133253	A	297	0.734224	0.764323	0.801406	0.766651	297	0.610086	0.459973	0.619366	0.563142	C	297	0.697838	0.638828	0.627739	0.654802	297	0.141414	0.307132	0.097282	0.181943	A	297	0.24849	0.289096	0.288045	0.27521	297	0.066025	0.09237	0.094006	0.0841337	C	297	0.782935	0.688537	0.754566	0.742013
C	298	0.735488	0.765439	0.751765	0.750897	298	0.205461	0.276777	0.444953	0.309064	T	298	0.352809	0.245171	0.315398	0.304459	298	3.58589	3.04915	3.34208	3.32571	T	298	0.024225	0.034984	0.039612	0.0329403	298	0.490267	0.399331	0.497968	0.462522	A	298	0.884835	0.866898	0.855888	0.869207	298	0.659964	0.471658	0.739672	0.623765	A	298	1.06461	1.04388	0.934189	1.01422
T	299	0.04353	0.062971	0.074313	0.0602713	299	0.300785	0.24698	0.260744	0.269503	A	299	0.466806	0.623359	0.50263	0.530932	299	0.395004	0.358307	0.378208	0.377173	G	299	0.055772	0.021111	0.021971	0.0329513	299	0.402074	0.752179	0.080447	0.411567	T	299	0.016607	0.030478	0.022258	0.0231143	299	0.741372	0.856405	0.903659	0.833812	C	299	1.11521	1.03444	0.969343	1.03966
G	300	0.019326	0.056893	0.038162	0.038127	300	0.106042	0.153425	0.132257	0.130575	G	300	-0.09595	-0.000674	0.052699	-0.0146417	300	1.38184	0.833888	0.811109	1.00895	C	300	0.934396	1.00165	0.970234	0.968761	300	0.214796	0.511574	0.288934	0.338435	T	300	0.016673	0.052192	0.042032	0.0369657	300	0.469437	0.35191	0.356276	0.392541	A	300	0.765281	0.597706	0.691009	0.684665
C	301	0.79525	0.65459	0.770646	0.740162	301	-0.045571	-0.003331	0.078912	0.0100033	A	301	0.844592	0.802962	0.773194	0.806916	301	0.673818	0.638572	0.643481	0.651957	A	301	0.835307	0.862037	0.798349	0.831898	301	0.781408	0.835508	0.7586	0.791839	C	301	0.883331	0.923277	0.909702	0.905437	301	0.822303	0.523174	0.423254	0.589577	C	301	0.986833	0.845822	0.863785	0.898813
A	302	0.602951	0.574197	0.615272	0.597473	302	0.443859	0.287881	0.251648	0.327796	A	302	0.645858	0.774613	0.653276	0.691249	302	0.556196	0.373744	0.704453	0.544798	C	302	1.0057	0.990051	1.01863	1.00479	302	0.147051	0.388585	0.200024	0.24522	A	302	0.416885	0.306482	0.368861	0.364076	302	0.088097	0.112584	0.029667	0.0767827	U	302	0.037236	0.011318	0.038434	0.028996
T	303	0.017954	0.142216	0.01922	0.0597967	303	0.893294	0.806826	0.986845	0.895655	C	303	1.03531	1.01968	0.987461	1.01415	303	0.555814	0.425686	0.475217	0.485572	A	303	0.631114	0.738139	0.678145	0.682466	303	0.248717	0.199495	0.342899	0.263704	A	303	0.858093	0.993847	0.974055	0.941998	303	0.851828	0.730089	0.773889	0.785269	G	303	-0.054072	0.005145	0.054864	0.001979
C	304	1.3517	1.46375	1.39805	1.4045	304	0.189516	0.233099	0.094153	0.172256	G	304	-0.094152	0.003264	0.017322	-0.024522	304	0.369301	0.058851	-0.008099	0.140018	C	304	0.809611	0.936156	0.850571	0.865446	304	-0.033634	0.449994	0.423254	0.279871	A	304	0.513588	0.54257	0.476679	0.510946	304	0.609035	0.48701	0.525087	0.540377	A	304	1.54625	1.48458	1.41775	1.48286
C	305	1.12917	1.00371	0.981761	1.03822	305	0.117195	0.184888	0.244028	0.182037	A	305	0.352875	0.383936	0.341413	0.359408	305	-0.157657	0.137915	-0.109203	-0.0429817	T	305	0.024094	0.048679	0.002738	0.0251703	305	1.74589	1.61754	1.91898	1.7608	G	305	0.076401	0.105342	0.067601	0.0831147	305	0.685762	0.593453	0.682249	0.653821	U	305	0.165486	0.067945	0.084414	0.105948
T	306	0.070669	0.057062	0.033798	0.053843	306	1.1418	1.15347	1.01266	1.10264	T	306	0.018765	0.025794	-0.000828	0.014577	306	0.251392	0.304829	0.252806	0.269676	T	306	0.083887	0.06791	0.045312	0.065703	306	2.18809	2.37535	2.03228	2.19857	C	306	1.05431	1.19563	1.1768	1.14224	306	0.529729	0.450506	0.399048	0.459761	C	306	0.704409	0.794056	0.741384	0.746616
T	307	0.039385	0.029814	0.059054	0.042751	307	1.89489	2.15258	2.03335	2.02694	T	307	0.014777	0.080293	-0.012227	0.0276143	307	0.125362	0.268581	0.186374	0.193439	T	307	0.020171	0.074119	0.008629	0.0343063	307	1.04627	1.18929	1.04499	1.09352	A	307	0.348985	0.494777	0.461426	0.435063	307	0.494089	0.344745	0.355912	0.398249	U	307	0.043382	0.040483	0.072155	0.0520067
T	308	-0.058678	-0.057366	-0.069485	-0.061843	308	0.277782	0.104011	0.605235	0.329009	C	308	0.130277	0.193476	0.180418	0.168057	308	0.211261	0.041451	-0.041679	0.0703443	C	308	1.16533	1.22131	1.13174	1.17279	308	0.178774	0.54117	0.215859	0.311934	G	308	0.032659	0.033387	-0.004458	0.0205293	308	0.312831	0.471914	0.417703	0.400816	G	308	-0.012848	0.033281	0.032129	0.0175207
C	309	1.05445	0.838843	0.943351	0.94555	309	0.376679	0.334242	0.394476	0.368466	C	309	0.235381	0.267063	0.281167	0.261204	309	0.131286	0.094076	0.08345	0.102937	C	309	1.01138	1.05243	0.941098	1.00164	309	0.45692	0.460144	0.355002	0.424022	C	309	0.566189	0.643015	0.634457	0.614554	309	0.092875	0.168449	0.17964	0.146988	G	309	0.043872	0.084586	0.038211	0.0555563
C	310	0.943604	1.01219	0.896894	0.950896	310	0.191868	0.421411	0.275658	0.296312	T	310	0.109812	0.089482	0.042509	0.080601	310	0.703248	1.00618	0.762149	0.823857	C	310	0.996608	0.941265	0.955618	0.964497	310	0.284357	0.618614	0.22778	0.376917	C	310	0.658085	0.581776	0.667287	0.635716	310	0.411916	0.167938	0.181096	0.25365	C	310	0.356994	0.35101	0.376057	0.361354
A	311	0.444297	0.475504	0.544549	0.488117	311	0.572468	0.507007	0.499691	0.526389	C	311	1.28704	1.3577	1.19221	1.27898	311	0.71242	0.681814	0.721289	0.705174	A	311	0.247934	0.298711	0.293968	0.280204	311	0.322768	0.310544	0.382394	0.338569	G	311	-0.109517	-0.238323	-0.206784	-0.184875	311	0.578459	1.16388	0.336256	0.692864	C	311	0.406882	0.543918	0.402805	0.451202
A	312	0.671484	0.780531	0.791723	0.747913	312	0.292943	0.16453	0.201581	0.219685	T	312	0.021511	0.043003	0.030123	0.0315457	312	0.107876	0.111304	0.117576	0.112252	A	312	0.887124	0.961454	0.895118	0.914565	312	0.531927	0.458011	0.671692	0.553877	T	312	0.007356	0.014937	0.029868	0.017387	312	0.746914	0.703308	0.636474	0.695565	U	312	0.037399	0.034771	0.01659	0.0295867
G	313	0.027745	0.034676	0.08985	0.050757	313	0.83718	1.27377	0.980126	1.03036	T	313	0.04384	0.041122	0.050311	0.045091	313	0.763635	0.562749	0.722927	0.683104	T	313	0.05417	0.086963	0.085751	0.075628	313	1.13475	1.15833	1.10532	1.1328	T	313	0.016444	0.037219	-0.002516	0.017049	313	0.327163	0.337069	0.375751	0.346661	G	313	0.01713	0.049354	0.018787	0.0284237
A	314	0.590514	0.69737	0.580112	0.622665	314	0.524719	0.629248	0.571556	0.575174	G	314	0.078526	0.177368	0.108869	0.121588	314	0.351337	0.45315	0.361828	0.388772	A	314	0.633664	0.690701	0.636145	0.653503	314	0.464277	0.506968	0.534096	0.50178	T	314	-0.028736	0.031826	-0.052476	-0.016462	314	0.180398	0.568292	0.071255	0.273315	C	314	0.860807	0.843055	0.931514	0.878459
A	315	0.772002	0.737482	0.759844	0.756443	315	0.622134	0.795999	0.59999	0.672708	G	315	-0.003563	0.019337	-0.006177	0.003199	315	0.147147	0.12896	0.091185	0.122431	G	315	0.185918	0.150935	0.097788	0.14488	315	1.36207	1.70923	1.58445	1.55191	C	315	0.962772	0.951626	0.988225	0.967541	315	0.231518	0.145421	-0.011102	0.121946	G	315	0.006735	0.031649	0.011909	0.0167643
C	316	0.864038	0.838505	0.79194	0.831494	316	0.195964	0.074677	0.119392	0.130011	G	316	-0.019092	0.03839	0.008948	0.00941533	316	0.192247	0.12751	0.066341	0.128699	A	316	0.693588	0.827053	0.742657	0.754433	316	0.23018	0.395493	0.356367	0.327347	C	316	0.725692	0.771065	0.710847	0.735868	316	0.246041	0.201713	0.028029	0.158594	G	316	0.014286	0.025582	0.050502	0.0301233
T	317	0.040341	0.046257	0.011545	0.0327143	317	0.465729	0.56512	0.466258	0.499036	A	317	0.144726	0.170413	0.14985	0.154996	317	0.176385	0.122904	0.219408	0.172899	G	317	0.0187	0.035374	-0.002834	0.01708	317	0.824309	0.775293	0.628284	0.742629	A	317	0.659687	0.973198	0.752401	0.795095	317	0.309295	0.26986	0.353637	0.310931	A	317	0.725594	0.688679	0.723265	0.712513
G	318	0.063653	0.027518	0.053143	0.0481047	318	0.705869	0.760187	0.628507	0.698188	A	318	0.334241	0.35878	0.338483	0.343835	318	0.130426	0.095867	0.15152	0.125938	C	318	0.581586	0.587382	0.588445	0.585804	318	0.004395	0.084864	0.037493	0.0422507	A	318	1.17625	1.25076	1.15412	1.19371	318	0.557821	0.798748	0.747316	0.701295	U	318	0.03704	0.053256	0.039867	0.0433877
T	319	0.061612	0.032583	0.066235	0.0534767	319	1.05719	0.770366	0.7252	0.850919	T	319	-0.011442	0.077774	-0.084509	-0.006059	319	-0.032105	0.32402	0.137232	0.143049	C	319	0.339798	0.139084	-0.003885	0.158332	319	-0.305664	0.655971	-0.710005	-0.119899	T	319	0.061526	0.057266	0.010858	0.0432167	319	1.08822	0.990652	1.04681	1.04189	G	319	-0.004283	-0.007061	-0.036109	-0.0158177
A	320	0.590323	0.519195	0.476458	0.528659	320	0.499624	0.540876	0.460113	0.500204	C	320	0.244306	0.270078	0.27378	0.262721	320	0.338056	0.235147	0.221501	0.264901	T	320	0.033738	0.062552	0.019137	0.0384757	320	0.970501	0.778619	0.825214	0.858111	T	320	0.032953	0.062446	0.046426	0.047275	320	0.787236	0.708255	0.72229	0.73926	C	320	0.25359	0.434779	0.273493	0.320621
A	321	1.14946	1.0992	1.06879	1.10582	321	0.693932	0.828479	0.55443	0.69228	C	321	1.17779	1.13648	1.12766	1.14731	321	0.215178	0.196339	0.118486	0.176668	T	321	0.060218	0.096578	0.01936	0.0587187	321	0.772617	1.09675	0.859522	0.909631	T	321	0.034653	0.13731	0.070117	0.0806933	321	0.975278	0.926087	1.00649	0.969286	C	321	0.626734	0.698258	-999	0.662496
G	322	0.01097	0.003478	-3.1e-05	0.00480567	322	1.09823	0.97006	0.830088	0.966127	A	322	0.888268	0.911958	0.90448	0.901569	322	0.380671	0.353189	0.494055	0.409305	C	322	0.529966	0.66512	0.670566	0.621884	322	0.091632	0.153182	0.019384	0.088066	C	322	1.13869	1.16192	1.18501	1.16187	322	0.207535	0.115825	0.040678	0.121346	U	322	0.047795	0.00997	-0.003566	0.0180663
T	323	0.049111	0.03731	0.04135	0.0425903	323	0.201453	0.123351	0.163887	0.162897	G	323	0.016673	0.058437	0.064417	0.046509	323	0.347802	0.359927	0.215404	0.307711	C	323	0.594434	0.697584	0.801343	0.697787	323	0.508899	0.343295	0.183917	0.34537	C	323	1.09403	0.963228	1.18135	1.07954	323	0.658244	0.457073	0.575502	0.563606	U	323	0.07251	0.082492	0.129407	0.094803
C	324	0.990834	1.13344	1.10402	1.0761	324	0.345049	1.05306	0.580733	0.659616	G	324	-0.018929	-0.000993	0.00535	-0.00485733	324	0.91212	0.750815	0.625281	0.762739	T	324	0.034163	0.171336	-0.032288	0.057737	324	1.58126	2.06293	1.49318	1.71245	T	324	0.037694	0.037787	0.035854	0.0371117	324	0.228938	0.245808	0.272827	0.249191	U	324	0.051097	0.072168	0.015252	0.0461723
G	325	0.009599	-0.030118	0.076913	0.018798	325	1.24261	0.773698	1.45499	1.1571	A	325	0.672175	0.64965	0.667096	0.662974	325	0.573969	0.477372	0.631469	0.560937	C	325	0.616795	0.694285	0.643118	0.651399	325	0.177914	0.172543	0.09437	0.148276	T	325	0.053909	0.067626	0.060723	0.0607527	325	0.569478	0.179878	0.464297	0.404551	U	325	0.064403	0.034629	0.060468	0.0531667
T	326	0.008132	0.087382	0.038781	0.044765	326	0.954636	0.738441	0.870731	0.854603	A	326	0.709705	0.774542	0.740142	0.741463	326	0.690731	0.554561	0.660226	0.635173	C	326	0.541049	0.587843	0.533963	0.554285	326	0.057521	0.09092	0.050962	0.0664677	G	326	0.022525	0.053611	0.028626	0.0349207	326	0.518836	0.326578	0.26227	0.369228	G	326	0.072935	0.087779	0.098106	0.0862733
T	327	0.027968	0.071581	0.051595	0.0503813	327	0.183155	0.216073	0.166427	0.188552	T	327	0.043251	0.035445	0.042732	0.040476	327	0.543488	0.569401	0.621004	0.577964	A	327	0.785681	0.799272	0.796375	0.793776	327	0.741372	0.766082	0.671692	0.726382	G	327	0.053778	0.10701	0.047222	0.0693367	327	-0.175334	0.178343	0.10165	0.0348863	U	327	0.061461	0.051695	0.037829	0.0503283
T	328	0.039927	0.006078	0.02702	0.0243417	328	0.436714	0.48304	0.489039	0.469598	G	328	0.064828	0.055527	0.054132	0.0581623	328	4.62882	3.53274	3.6706	3.94406	C	328	0.708692	0.671648	0.642896	0.674412	328	0.108163	0.235232	0.235697	0.193031	C	328	0.608394	0.639857	0.671299	0.63985	328	0.249385	0.149344	0.231147	0.209959	U	328	0.046357	0.042683	0.02955	0.03953
G	329	-0.005071	0.025661	-0.012009	0.00286033	329	0.296864	0.495163	0.459539	0.417189	T	329	0.053189	0.033919	0.05203	0.0463793	329	0.106729	0.099961	0.120488	0.109059	T	329	0.103142	0.238572	0.155995	0.165903	329	1.30091	1.69618	1.61849	1.53853	A	329	1.13048	1.18214	1.03013	1.11425	329	1.03251	1.0211	0.976552	1.01006	G	329	-0.023767	0.02324	0.041522	0.013665
G	330	0.151958	0.053246	0.100281	0.101828	330	1.05153	0.669316	1.00897	0.909938	G	330	0.015529	0.041477	0.024996	0.027334	330	0.306238	0.301332	0.337348	0.314973	C	330	0.426758	0.556052	0.573575	0.518795	330	0.289516	0.264998	0.123309	0.225941	T	330	0.031678	0.040803	0.037669	0.0367167	330	0.415738	0.373147	0.441455	0.410113	A	330	1.43419	1.50725	1.33709	1.42618
T	331	0.015435	0.020731	0.019282	0.0184827	331	0.421117	0.597045	0.443314	0.487159	T	331	0.034621	0.030194	0.031396	0.0320703	331	0.33882	0.252034	0.295941	0.295598	C	331	0.610322	0.752012	0.65455	0.672295	331	0.237633	0.556693	0.354911	0.383079	T	331	0.050574	0.035587	0.030378	0.0388463	331	0.678882	0.438309	0.485591	0.534261	U	331	0.008696	0.027249	0.02869	0.021545
T	332	0.0221	0.030388	0.016156	0.0228813	332	0.461111	0.440474	0.25591	0.385832	A	332	1.18498	1.40599	1.23453	1.27516	332	0.833005	0.811712	0.908027	0.850915	C	332	0.557264	0.574821	0.486868	0.539651	332	0.243652	0.166999	-0.063156	0.115832	G	332	-999	-999	-999	-999	332	-999	6.28013	-999	-999	U	332	0.044722	0.016357	0.043433	0.0348373
G	333	0.034824	0.048216	0.054133	0.0457243	333	0.869332	0.713734	0.692177	0.758414	G	333	0.046684	0.055634	0.041299	0.0478723	333	0.688437	0.724716	0.827762	0.746972	C	333	0.714675	0.674628	0.669898	0.6864	333	0.2727	0.333316	0.163077	0.256364	T	333	0.031973	0.05425	0.040472	0.0422317	333	1.10026	1.23748	1.16092	1.16622	G	333	-0.010298	0.024872	0.014584	0.00971933
C	334	1.19442	1.14303	1.20708	1.18151	334	0.052019	-0.062555	0.075388	0.0216173	T	334	0.032823	0.078199	0.031524	0.0475153	334	0.520747	0.57938	0.508433	0.536187	T	334	0.064043	0.045238	0.003343	0.0375413	334	0.751978	1.05129	1.04171	0.948327	T	334	0.026611	0.05205	0.077154	0.0519383	334	0.816092	0.853334	0.79218	0.820535	G	334	0.055249	0.084302	0.029072	0.0562077
C	335	1.72227	1.5746	1.67546	1.65745	335	0.490737	0.883353	0.612773	0.662288	T	335	0.032823	0.036155	0.026397	0.0317917	335	0.951964	0.834314	0.776983	0.85442	G	335	-0.063978	0.01923	-0.006368	-0.0170387	335	0.290472	0.207939	0.140326	0.212912	T	335	0.033869	0.027214	0.00968	0.0235877	335	0.142274	0.136806	0.20958	0.162887	U	335	0.052797	0.047757	0.032384	0.0443127
T	336	0.085753	0.085154	0.061283	0.0773967	336	1.23207	1.54101	1.29971	1.3576	G	336	0.054497	0.08455	0.02869	0.0559123	336	0.125362	0.263037	0.189377	0.192592	G	336	-0.000458	0.00149	0.023468	0.00816667	336	0.282159	0.517203	0.212583	0.337315	T	336	0.023375	0.033884	0.015794	0.024351	336	-0.011275	0.059704	0.021841	0.0234233	A	336	1.0158	1.0299	0.960299	1.002
T	337	0.045954	0.077152	0.120368	0.081158	337	1.38865	1.25396	1.01618	1.2196	C	337	0.64612	0.688395	0.645443	0.659986	337	0.008313	0.07173	0.05078	0.0436077	G	337	0.034424	0.001455	0.019456	0.018445	337	0.43007	0.456562	0.293757	0.393463	T	337	0.039982	0.035623	0.046522	0.040709	337	-0.008695	0.035652	0.04632	0.0244257	U	337	0.054138	0.028526	0.073874	0.0521793
G	338	0.112764	0.145491	0.103778	0.120678	338	2.02115	1.98259	2.33367	2.11247	A	338	0.740174	0.787031	0.804718	0.777308	338	0.514919	0.449397	0.586241	0.516852	T	338	0.03498	0.029804	0.037319	0.0340343	338	0.399494	0.477287	0.623734	0.500172	T	338	0.031482	0.069542	0.045503	0.0488423	338	0.169983	0.131092	0.140144	0.147073	U	338	0.029161	0.05872	0.06429	0.0507237
T	339	0.126732	0.097106	0.063233	0.0956903	339	1.12176	0.922681	0.999711	1.01472	A	339	0.933055	0.918025	0.940111	0.930397	339	0.558107	0.52505	0.729297	0.604151	G	339	-0.163688	-0.005783	0.009935	-0.0531787	339	0.526098	0.152244	0.008554	0.228965	A	339	1.10407	1.2503	1.18068	1.17835	339	0.760578	0.638316	0.636474	0.678456	U	339	0.025925	0.05755	0.049387	0.0442873
T	340	0.032656	0.056488	0.026772	0.0386387	340	0.361343	0.26743	0.280493	0.303089	C	340	0.873164	0.968337	0.922343	0.921281	340	0.307862	0.204357	0.309228	0.273816	A	340	0.772245	0.950064	0.72508	0.815796	340	0.269355	0.353871	0.299309	0.307512	G	340	0.067705	0.085189	0.021048	0.0579807	340	0.25894	0.357539	0.410423	0.342301	C	340	1.0581	1.02202	1.0578	1.04597
G	341	0.115858	0.096161	0.107059	0.106359	341	0.906887	1.1196	0.934074	0.986853	G	341	0.06813	0.079299	0.053017	0.0668153	341	0.807493	0.73043	0.827489	0.788471	C	341	1.01851	1.09564	1.10518	1.07311	341	0.125457	0.152073	0.147516	0.141682	C	341	0.847861	0.903336	0.903111	0.884769	341	0.296109	0.203163	0.172997	0.22409	C	341	0.945151	0.99626	0.902792	0.948068
T	342	0.039704	0.083871	0.035686	0.053087	342	0.277259	0.359504	0.344245	0.327003	G	342	0.037694	0.095017	0.041586	0.058099	342	0.052935	0.326322	0.191015	0.190091	T	342	0.129361	0.16793	0.123007	0.140099	342	0.921484	0.973594	0.939787	0.944955	T	342	0.038119	0.030868	0.015412	0.028133	342	0.171417	0.195828	0.255536	0.207594	U	342	0.115304	0.236975	0.145615	0.165965
A	343	0.283059	0.356518	0.302204	0.313927	343	0.440548	0.397814	0.423648	0.42067	C	343	0.354313	0.406608	0.420127	0.393683	343	0.035736	0.084779	0.064976	0.0618303	C	343	0.703429	0.815451	0.826275	0.781718	343	0.157466	0.106443	-0.013468	0.0834803	G	343	0.033836	0.07238	0.089572	0.0652627	343	0.372263	0.545179	0.48004	0.465827	C	343	0.939692	0.883006	0.831784	0.884827
A	344	1.04575	1.07712	0.982968	1.03528	344	1.02582	0.787023	0.940056	0.917634	A	344	0.709869	0.705355	0.696072	0.703765	344	0.794402	0.688211	0.857884	0.780166	T	344	-0.017915	0.097607	-0.070085	0.00320233	344	0.069083	0.631578	0.185919	0.295527	G	344	0.08016	0.084905	0.038083	0.067716	344	0.239353	0.385685	0.268459	0.297832	C	344	0.912067	0.879955	0.815863	0.869295
T	345	0.011768	0.038964	0.039865	0.030199	345	0.307059	0.274463	0.278444	0.286655	T	345	0.105856	0.106797	0.126255	0.112969	345	0.77491	0.74365	0.845326	0.787962	C	345	0.690908	0.648621	0.632356	0.657295	345	0.343502	0.197704	0.134775	0.225327	C	345	0.52928	0.485801	0.51438	0.50982	345	-0.142656	0.594818	0.203482	0.218548	A	345	1.01848	0.943039	0.909447	0.956988
T	346	0.029403	0.04906	0.046736	0.041733	346	0.131136	0.134641	0.123161	0.129646	C	346	0.27059	0.431515	0.350647	0.350917	346	0.140076	0.057827	-0.027301	0.0568673	C	346	0.811344	0.783057	0.630668	0.74169	346	0.160715	0.209133	0.222047	0.197298	T	346	0.056884	0.048218	0.063239	0.0561137	346	0.862721	0.763182	0.969363	0.865089	C	346	1.36475	1.43792	1.4635	1.42206
G	347	-0.017859	0.028362	0.038998	0.0165003	347	0.419026	0.657009	0.403899	0.493311	A	347	0.684925	0.699039	0.664803	0.682922	347	0.18164	0.164867	0.152703	0.166403	G	347	-0.086241	0.03172	0.009489	-0.0150107	347	0.489311	0.524282	0.169083	0.394225	T	347	0.102391	0.140184	0.136062	0.126212	347	0.751691	0.985535	0.767063	0.834763	U	347	0.064207	0.127695	0.1075	0.0998007
A	348	0.365623	0.122734	0.31118	0.266512	348	1.10616	0.700871	1.16827	0.991767	T	348	0.048449	0.140113	0.105589	0.0980503	348	0.865014	0.804718	0.684797	0.784843	A	348	0.824225	0.94091	0.83691	0.867348	348	0.920337	0.974618	0.838319	0.911091	C	348	0.697708	0.835107	0.836433	0.789749	348	0.208299	0.315576	0.14606	0.223312	C	348	0.934167	1.0305	1.03118	0.998615
A	349	0.88145	0.981227	1.01101	0.957896	349	0.734885	0.609723	0.891545	0.745384	A	349	0.784831	0.92317	0.863435	0.857145	349	0.194826	0.409993	0.486046	0.363622	T	349	0.021184	0.063475	0.00277	0.029143	349	0.129184	0.127851	0.162167	0.139734	T	349	0.056034	0.053469	0.03993	0.049811	349	0.454627	0.349266	0.365286	0.389726	C	349	0.834196	0.905217	0.866269	0.868561
T	350	0.0243	0.040754	0.027392	0.0308153	350	0.656639	0.672093	0.760763	0.696498	T	350	0.022525	0.063723	0.03474	0.0403293	350	0.684902	0.532811	0.754687	0.657467	T	350	-0.010396	0.0325	0.009871	0.0106583	350	0.811028	0.886001	0.654675	0.783901	T	350	0.038642	0.072168	0.021748	0.044186	350	0.092779	0.080003	0.121762	0.0981813	U	350	0.016836	0.007522	0.016303	0.0135537
A	351	1.12241	1.05098	1.24735	1.14025	351	0.323091	0.277702	0.309582	0.303458	T	351	0.007781	0.067626	-0.047572	0.00927833	351	-0.054177	0.291609	0.085725	0.107719	G	351	-0.011409	0.034381	0.020984	0.014652	351	0.28923	0.262951	0.268368	0.273516	A	351	1.11175	0.980329	0.988289	1.02679	351	1.27301	1.33932	1.30653	1.30629	G	351	-0.008598	-0.007983	0.027798	0.003739
C	352	0.519749	0.629031	0.563863	0.570881	352	0.028057	0.040531	0.111197	0.0599283	C	352	0.535622	0.594762	0.626943	0.585776	352	0.222154	0.134759	0.14606	0.167658	G	352	0.125308	0.089021	0.004362	0.072897	352	-0.093735	0.411784	0.106564	0.141538	C	352	1.26063	1.40276	1.18491	1.28277	352	0.075962	0.173481	0.064521	0.104655	G	352	0.044853	0.017669	0.024073	0.028865
T	353	0.017029	0.021508	0.019375	0.019304	353	0.351846	0.098922	0.145532	0.198767	C	353	0.516464	0.558784	0.516609	0.530619	353	0.101474	0.069	0.013195	0.061223	C	353	0.972514	1.24555	1.08901	1.10236	353	0.139025	0.223888	0.306043	0.222985	C	353	0.625916	0.615411	-999	-332.586	353	-999	1.78812	-1.05754	0.365288	U	353	0.014286	0.003442	-0.059768	-0.0140133
G	354	0.035909	-0.002735	0.001578	0.011584	354	0.271595	0.230879	0.207317	0.236597	A	354	0.919619	0.980365	0.888304	0.929429	354	0.528773	0.468502	0.573045	0.52344	C	354	0.720559	0.71717	0.776187	0.737972	354	0.241455	0.204016	0.017109	0.154193	T	354	-0.007061	0.011744	0.018914	0.00786567	354	1.42599	1.21446	1.19387	1.2781	C	354	0.074897	0.15466	0.094572	0.108043
G	355	-0.032209	0.045008	-0.022996	-0.003399	355	0.242057	0.388653	0.288851	0.30652	T	355	0.038772	0.049566	0.044484	0.044274	355	0.468004	0.478908	0.501608	0.48284	A	355	1.10142	1.08606	0.988034	1.0585	355	0.678118	0.598741	0.890918	0.722592	T	355	0.044265	0.116341	0.056488	0.0723647	355	2.06063	1.71605	2.09562	1.95743	C	355	0.263594	0.306765	0.324314	0.298224
A	356	1.03994	0.969578	1.20368	1.07107	356	2.459	2.93368	2.45363	2.61544	G	356	-0.026742	-0.01884	-0.044197	-0.0299263	356	0.388219	0.824591	0.40014	0.53765	T	356	0.022263	0.095301	0.072473	0.0633457	356	0.773477	0.650939	0.567039	0.663818	T	356	0.013959	0.04538	0.02939	0.0295763	356	0.086664	0.118469	0.140417	0.115183	U	356	0.027363	0.008586	0.042255	0.026068
G	357	-0.033517	-0.014721	-0.029125	-0.0257877	357	0.235696	0.370886	0.373826	0.326803	C	357	0.926354	1.09539	0.640253	0.887333	357	0.051693	0.949713	0.204484	0.401963	G	357	-0.028409	-0.096791	-0.121797	-0.0823323	357	1.20727	1.68338	1.27295	1.38787	T	357	0.075943	0.112793	0.032893	0.0738763	357	0.387455	0.560616	0.4056	0.451224	U	357	0.057472	0.047863	0.056265	0.0538667
A	358	0.682039	0.698619	0.683952	0.688203	358	0.396458	0.302502	0.577947	0.425636	T	358	0.035405	0.073197	0.065468	0.0580233	358	3.2636	2.16997	2.63053	2.68803	T	358	0.001112	0.055563	0.013215	0.0232967	358	0.660441	0.655033	0.663775	0.65975	C	358	1.07896	1.01223	1.13846	1.07655	358	1.06299	0.794313	0.96818	0.941829	A	358	1.35157	1.35532	1.33225	1.34638
A	359	0.934388	0.901138	0.898875	0.911467	359	0.854694	0.594825	0.623754	0.691091	T	359	0.1138	0.08196	0.089381	0.095047	359	22.5068	18.4744	19.2012	20.0608	T	359	0.042794	0.051624	0.02592	0.0401127	359	0.341782	0.365215	0.336711	0.347903	A	359	0.456867	0.404621	0.418407	0.426632	359	0.141796	0.143459	0.179276	0.154844	U	359	0.048057	0.043251	0.028754	0.0400207
T	360	-0.010683	0.025627	0.04621	0.0203847	360	0.189603	0.14556	0.189371	0.174845	T	360	0.01834	0.040164	0.03423	0.0309113	360	0.33968	0.3798	0.398138	0.372539	T	360	0.016444	0.020153	-0.046617	-0.00334	360	0.147242	0.376729	0.213948	0.245973	T	360	0.921352	0.931721	1.00819	0.953754	360	2.20931	2.12536	2.07077	2.13515	G	360	0.0153	0.020614	0.05012	0.028678
T	361	0.023918	0.026539	0.04036	0.0302723	361	0.39184	0.269096	0.342852	0.334596	T	361	0.051032	0.049566	0.044611	0.048403	361	0.230275	0.227556	0.326427	0.261419	C	361	0.699996	0.71387	0.884387	0.766084	361	0.330412	0.375621	0.26946	0.325164	A	361	0.298705	0.360128	0.39736	0.352064	361	0.05475	0.088447	0.095826	0.0796743	G	361	-0.103044	-0.069258	-0.308711	-0.160338
G	362	0.03307	0.039268	0.044879	0.0390723	362	0.442552	0.458148	0.399638	0.433446	G	362	-0.044232	0.008657	0.01624	-0.006445	362	0.568618	0.463214	0.352727	0.46152	C	362	0.846455	0.809526	0.829428	0.82847	362	0.296683	0.191734	0.183098	0.223838	T	362	0.016804	0.056592	0.040917	0.0381043	362	0.093735	0.090579	0.117758	0.100691	C	362	1.07513	0.942791	1.05917	1.0257
C	363	1.69252	1.76051	1.69069	1.71457	363	0.031804	-0.133623	0.134469	0.0108833	G	363	0.031515	0.092427	0.048496	0.0574793	363	-0.019014	0.183119	0.09073	0.084945	G	363	-0.051326	0.02913	0.050152	0.00931867	363	0.315601	0.161029	0.05169	0.176107	A	363	0.924523	0.805765	0.809558	0.846615	363	0.92607	0.600788	0.74404	0.756966	C	363	0.179445	0.218809	0.134534	0.177596
C	364	1.81998	2.14481	2.09407	2.01962	364	0.147256	0.164622	0.176342	0.16274	C	364	0.729876	0.766097	0.756127	0.7507	364	0.241741	0.227897	0.177001	0.215546	A	364	0.901704	0.921006	0.960076	0.927595	364	0.782459	1.11364	0.741219	0.879107	A	364	1.11603	1.02912	1.09983	1.08166	364	0.385162	0.345428	0.420069	0.383553	C	364	0.291872	0.327486	0.276773	0.29871
T	365	0.081607	0.087112	-0.011978	0.052247	365	1.18798	0.759169	1.21227	1.05314	T	365	0.030861	0.037042	0.016367	0.02809	365	0.392519	0.310885	0.341989	0.348464	T	365	0.009611	0.097997	0.056775	0.0547943	365	0.854312	0.642837	0.658406	0.718518	G	365	0.068522	0.066704	0.061615	0.0656137	365	0.844757	0.817341	0.961628	0.874575	A	365	0.353921	0.437866	0.357716	0.383168
C	366	1.01883	0.971233	1.11067	1.03358	366	0.11127	0.12585	0.120457	0.119192	G	366	-0.026219	0.038958	0.025315	0.0126847	366	0.302033	0.242652	0.207578	0.250754	T	366	0.027396	0.061488	0.032415	0.040433	366	0.270597	0.429354	0.338986	0.346312	T	366	0.060905	0.084337	0.016431	0.053891	366	1.15759	0.818791	1.1187	1.03169	G	366	0.022917	0.004612	0.016972	0.0148337
T	367	0.022068	0.038795	0.044012	0.0349583	367	0.31037	0.30389	0.242799	0.285686	G	367	-0.048449	0.048821	0.037287	0.012553	367	0.447269	0.132798	0.015652	0.198573	T	367	0.035405	0.028491	0.036428	0.0334413	367	0.307193	0.23327	0.307135	0.282533	T	367	0.046259	0.066278	0.016558	0.0430317	367	0.015766	0.193951	0.154705	0.121474	U	367	0.070189	0.003974	0.032415	0.035526
T	368	0.032305	0.0209	0.007304	0.0201697	368	0.063172	0.057558	0.0354	0.0520433	A	368	0.496719	0.596713	0.561602	0.551678	368	0.537564	0.400099	0.530911	0.489525	G	368	0.103208	0.069648	-0.05082	0.0406787	368	1.4623	1.74053	1.6153	1.60604	C	368	0.908864	0.794198	0.921293	0.874785	368	0.692164	0.55294	0.203209	0.482771	A	368	1.07	1.08844	1.02628	1.06157
A	369	1.17889	1.04926	0.948334	1.05883	369	0.949844	1.10118	1.00012	1.01705	C	369	0.844199	0.821589	0.813538	0.826442	369	0.049399	0.127424	0.077625	0.084816	T	369	0.016869	0.000355	0.030505	0.0159097	369	0.169888	0.420569	0.180277	0.256911	T	369	0.025303	0.057124	0.027639	0.0366887	369	0.700954	0.688723	0.770431	0.720036	U	369	0.019648	0.078519	0.027512	0.041893
C	370	0.698335	0.723807	0.668322	0.696821	370	0.099855	0.073752	0.21207	0.128559	C	370	0.506853	0.614098	0.613473	0.578141	370	0.307671	0.163588	0.170084	0.213781	T	370	0.049724	0.016889	0.018341	0.028318	370	1.06146	1.02588	0.958351	1.01523	T	370	0.026186	-0.002909	0.072473	0.0319167	370	0.27012	0.248537	0.222502	0.247053	C	370	1.31928	1.48139	1.3034	1.36802
C	371	0.318393	0.397643	0.400257	0.372098	371	0.008539	0.193586	0.117097	0.106407	A	371	0.689763	0.776919	0.772557	0.746413	371	0.594225	0.505092	0.558212	0.55251	T	371	0.023178	0.023346	0.011973	0.019499	371	0.021976	0.054842	0.047959	0.0415923	C	371	0.746582	1.04714	0.908173	0.900631	371	0.343598	0.43993	0.316872	0.3668	U	371	0.060839	0.029555	0.025665	0.0386863
A	372	0.416265	0.515042	0.503509	0.478272	372	0.224369	0.101327	0.16274	0.162812	T	372	0.028344	0.047757	0.017004	0.031035	372	1.05315	0.822544	1.01086	0.962185	T	372	0.043055	0.023204	0.058526	0.041595	372	0.124502	0.23745	0.245799	0.202584	A	372	1.02538	1.01709	0.986251	1.00957	372	1.7564	1.6926	2.33149	1.92683	G	372	0.035863	0.065178	0.084573	0.0618713
G	373	0.014829	0.012527	-0.002724	0.00821067	373	0.0921	0.122426	0.061458	0.0919947	G	373	0.01105	0.065426	0.074702	0.0503927	373	0.550941	0.451615	0.408694	0.470417	C	373	0.737559	0.917422	0.804973	0.819985	373	0.438574	0.311652	0.180823	0.31035	C	373	0.752957	0.703119	0.76189	0.739322	373	-0.014524	0.025502	-0.040678	-0.0099	C	373	1.14078	1.21322	1.0435	1.1325
T	374	0.034059	0.025323	0.022563	0.027315	374	0.338863	0.276221	0.358175	0.32442	G	374	0.039524	0.064575	0.031142	0.0450803	374	0.474501	0.270798	0.166535	0.303945	A	374	0.515974	0.786286	0.594654	0.632305	374	0.399112	0.359159	0.411788	0.39002	A	374	1.08955	1.04735	1.04981	1.06224	374	2.1192	1.93422	2.27607	2.10983	U	374	0.057701	0.09892	0.052986	0.069869
A	375	0.645047	0.698484	0.666743	0.670091	375	0.960735	0.889461	0.897855	0.916017	G	375	0.068816	0.151289	0.033785	0.08463	375	0.201419	0.405558	0.144422	0.250466	A	375	1.0936	1.06697	1.06417	1.07492	375	0.76975	1.04242	1.2947	1.03562	T	375	0.065318	0.035587	0.074384	0.0584297	375	1.11363	0.783225	0.854972	0.917277	U	375	0.035863	0.080541	0.023245	0.0465497
T	376	-0.004369	0.100618	0.026587	0.0409453	376	0.364741	0.376809	0.683163	0.474904	C	376	0.516268	0.523516	0.442608	0.494131	376	0.163773	0.391655	0.246436	0.267288	A	376	0.384684	0.444395	0.455918	0.428332	376	0.375989	0.479249	0.314324	0.389854	T	376	0.031351	0.021892	0.060468	0.0379037	376	1.59024	1.21565	1.4282	1.41136	C	376	0.841715	0.882829	0.810259	0.844934
C	377	1.01175	0.806361	0.842421	0.886845	377	0.184462	0.139545	1.08255	0.468854	T	377	0.023015	0.044102	0.013597	0.0269047	377	0.33882	0.311652	0.326154	0.325542	G	377	0.247575	0.164666	0.241205	0.217815	377	1.22887	1.13266	0.924407	1.09531	T	377	0.039655	0.078483	0.051744	0.0566273	377	0.883264	0.546117	0.534551	0.654644	U	377	0.05234	0.05425	0.01089	0.03916
C	378	0.849687	0.721039	0.716636	0.762454	378	0.486118	0.419838	0.400949	0.435635	G	378	0.025173	0.075999	0.037319	0.0461637	378	0.20849	0.149429	0.138415	0.165445	A	378	0.496522	0.776954	0.546541	0.606672	378	0.153549	0.155059	0.19238	0.166996	G	378	-0.048416	0.011709	0.036714	2.33333e-06	378	0.915177	0.379544	0.484226	0.592982	C	378	0.83959	0.816409	0.83258	0.829526
T	379	0.001882	0.045785	0.052462	0.0333763	379	2.03135	2.21042	2.01286	2.08487	G	379	0.058355	0.119286	0.043847	0.0738293	379	-0.055323	0.270201	0.002548	0.0724753	A	379	1.05117	1.20485	1.09719	1.11774	379	1.50472	1.57319	1.72623	1.60138	A	379	1.17752	1.26222	1.14791	1.19589	379	0.329361	0.250755	0.25317	0.277762	A	379	1.00798	0.931508	0.925336	0.954943
C	380	0.950046	0.925887	0.920231	0.932055	380	0.098112	0.134085	0.129061	0.120419	C	380	0.435062	0.427861	0.433437	0.43212	380	0.08953	0.089641	0.08618	0.0884503	T	380	0.020596	0.065462	0.047827	0.0446283	380	0.472686	0.415025	0.452102	0.446604	A	380	0.795489	0.768155	0.771315	0.77832	380	0.675156	0.455538	0.544743	0.558479	G	380	-0.031874	-0.009793	-0.058908	-0.033525
A	381	0.260002	0.094743	0.171746	0.175497	381	0.260268	0.452781	0.408406	0.373818	A	381	0.828769	0.887441	0.804591	0.840267	381	0.464946	0.444536	0.483134	0.464205	T	381	0.008271	0.081144	0.004649	0.0313547	381	0.949671	0.821947	0.955075	0.908898	T	381	0.022034	0.063155	0.03076	0.0386497	381	0.179252	0.214762	0.189468	0.194494	U	381	0.019452	0.087531	0.034549	0.0471773
A	382	0.878675	0.870885	0.993925	0.914495	382	0.855914	0.989863	0.768384	0.871387	T	382	0.035536	0.043038	0.024614	0.034396	382	0.34914	0.369394	0.36929	0.362608	C	382	0.847959	0.964328	0.826721	0.879669	382	0.309104	0.103799	0.201207	0.204703	C	382	1.33611	1.43122	1.52483	1.43072	382	0.537277	0.29613	0.192835	0.342081	U	382	-0.06996	0.068797	-0.091706	-0.0309563
C	383	0.850644	0.941317	0.799337	0.863766	383	0.214436	0.150372	0.346867	0.237225	T	383	0.043709	0.024765	0.015857	0.0281103	383	0.294963	0.258005	0.310502	0.287823	C	383	1.2553	1.34773	1.24229	1.28177	383	0.292001	0.531276	0.382212	0.40183	G	383	0.057276	3.5e-05	0.029741	0.0290173	383	0.941549	0.656227	0.828126	0.808634	C	383	0.607609	0.570032	0.61688	0.598174
C	384	1.04058	1.0653	0.920974	1.00895	384	0.191868	0.275111	0.245503	0.237494	A	384	0.883658	0.946587	0.859168	0.896471	384	0.727135	0.744674	0.836772	0.769527	T	384	0.019779	0.04247	0.001528	0.021259	384	0.30662	0.532129	0.694898	0.511216	T	384	0.037203	0.085863	0.039803	0.0542897	384	1.10207	0.881054	1.07529	1.01947	C	384	0.691856	0.724195	0.736353	0.717468
C	385	0.923513	0.841442	0.776588	0.847181	385	0.424689	0.446674	0.370958	0.414107	C	385	0.941751	0.920083	0.947817	0.93655	385	0.08246	0.105675	0.105472	0.097869	T	385	0.00546	0.035942	0.019296	0.0202327	385	0.54817	0.382273	0.526816	0.485753	G	385	0.028246	0.056237	0.040981	0.0418213	385	0.904667	0.625693	0.589517	0.706626	A	385	0.863291	0.926009	0.907728	0.899009
T	386	0.015116	0.061519	0.014764	0.0304663	386	1.06791	0.976908	0.900231	0.981683	C	386	0.819615	0.708512	0.79421	0.774112	386	0.455296	0.31967	0.275375	0.350114	G	386	-0.022492	0.046657	0.018086	0.0140837	386	1.27951	1.07262	0.970091	1.10741	G	386	0.032267	0.01366	0.024264	0.023397	386	0.571771	0.38415	0.488413	0.481445	G	386	0.018634	0.085012	0.082503	0.0620497
G	387	-0.01805	0.087281	0.065275	0.0448353	387	0.21156	0.421874	0.273609	0.302348	A	387	1.25301	1.16256	1.11142	1.17566	387	1.19982	0.96788	0.883456	1.01705	G	387	0.034163	0.03282	0.035759	0.0342473	387	0.681176	0.581001	0.500698	0.587625	T	387	0.048416	0.035374	0.045789	0.043193	387	0.664741	0.590383	0.467573	0.574232	G	387	0.056622	0.105732	0.055597	0.0726503
A	388	01,01,2833	1.00814	1.13998	1.14381	388	1.20358	0.801736	1.19482	1.06671	C	388	0.912558	0.911036	0.879452	0.901015	388	0.054559	0.14218	0.069435	0.0887247	T	388	0.028082	0.020543	0.039039	0.0292213	388	0.135681	0.445303	0.305497	0.295494	A	388	0.892583	0.948255	0.84987	0.896903	388	0.944894	0.770432	0.949979	0.888435	G	388	0.022427	0.042435	0.026461	0.030441
T	389	0.019102	0.06655	0.009997	0.031883	389	0.412403	0.346549	0.449624	0.402859	A	389	0.454383	0.497367	0.487887	0.479879	389	0.186418	0.138939	0.222411	0.182589	C	389	0.381709	0.661536	0.71677	0.586672	389	1.10312	0.454259	0.371656	0.643013	G	389	0.044722	0.038426	0.009967	0.0310383	389	0.467144	0.365386	0.545926	0.459485	U	389	0.022002	0.059359	0.076071	0.0524773
C	390	0.600464	0.570112	0.758668	0.643081	390	0.123555	0.218294	0.104478	0.148776	G	390	0.09206	0.100481	0.077345	0.089962	390	0.398921	0.526841	0.327428	0.41773	A	390	1.20126	1.05509	1.09878	1.11838	390	0.699043	0.663392	0.841413	0.734616	T	390	-0.107294	0.071742	-0.099953	-0.0451683	390	0.090964	0.803524	0.318237	0.404242	A	390	0.922986	0.829821	0.867288	0.873365
C	391	0.445285	0.492184	0.508554	0.482008	391	0.148563	0.267616	0.192076	0.202752	C	391	0.740697	0.826982	0.756254	0.774644	391	0.11208	0.077615	0.10347	0.0977217	T	391	0.062376	0.043783	0.070785	0.0589813	391	0.471443	0.436689	0.569678	0.492603	C	391	0.593813	0.678105	0.66025	0.644056	391	0.416216	0.154376	0.049051	0.206548	U	391	0.01834	0.007132	0.030473	0.0186483
T	392	0.186686	0.108384	0.11653	0.1372	392	1.13038	1.45569	1.51407	1.36672	A	392	1.09439	1.16838	1.08156	1.11477	392	1.04226	0.873889	1.13344	1.01653	G	392	0.034817	0.032039	0.024168	0.0303413	392	0.591454	0.595244	0.669417	0.618705	C	392	1.39584	1.54312	1.65019	1.52972	392	0.347037	0.530338	0.104198	0.327191	U	392	0.049201	0.065639	0.062379	0.059073
C	393	0.735201	0.907823	0.973343	0.872122	393	0.002353	0.067274	0.057197	0.0422747	T	393	0.030109	0.046089	0.027766	0.0346547	393	0.477081	0.447265	0.477947	0.467431	T	393	0.058224	0.151715	-0.04719	0.0542497	393	0.032774	0.385003	0.031396	0.149724	A	393	0.604503	0.715573	0.662479	0.660852	393	0.363568	0.434642	0.477128	0.425113	G	393	-0.007454	0.047367	0.034262	0.024725
T	394	0.092355	0.082115	0.075334	0.083268	394	0.230381	-0.051173	0.13365	0.104286	T	394	0.049724	0.062517	0.052189	0.05481	394	0.434848	0.352421	0.442638	0.409969	C	394	0.597834	0.581279	0.450504	0.543206	394	0.352579	0.845914	0.502245	0.566913	A	394	0.903796	0.767978	0.844712	0.838829	394	0.901132	0.665268	0.935055	0.833818	G	394	-0.009808	0.056804	0.031205	0.026067
C	395	0.319286	0.284971	0.264228	0.289495	395	0.198316	0.239207	0.093579	0.177034	G	395	0.023048	0.038319	-0.109633	-0.0160887	395	0.58725	1.02861	0.572135	0.729331	T	395	0.006669	0.071919	0.052158	0.043582	395	-0.028665	0.209048	-0.030668	0.049905	A	395	0.69555	0.701168	0.702663	0.699794	395	0.749972	0.558484	0.579233	0.62923	A	395	0.68911	0.688821	0.609175	0.662369
A	396	0.875678	0.891144	0.827286	0.864703	396	1.38037	1.38129	1.0492	1.27029	T	396	0.03668	0.050631	0.016908	0.0347397	396	0.38736	0.515327	0.355457	0.419381	T	396	0.035242	0.123827	0.059513	0.0728607	396	1.46497	1.29326	1.37132	1.37652	G	396	-0.06777	-0.028562	-0.111926	-0.0694193	396	0.198457	0.605991	0.396773	0.400407	G	396	0.023146	0.017598	0.007897	0.0162137
C	397	-999	-999	-999	-999	397	-999	-999	7.87116	-663.376	T	397	0.035569	0.033707	0.04563	0.038302	397	0.46294	0.470634	0.344355	0.425976	T	397	0.0051	0.074367	0.031651	0.0370393	397	0.01481	0.111646	-0.023024	0.0344773	T	397	0.014319	0.052015	0.043051	0.0364617	397	0.934383	0.827832	0.921222	0.894479	U	397	-0.000621	0.154695	-0.049897	0.0347257
A	398	0.693073	0.670223	0.59664	0.653312	398	0.564887	0.569932	0.480926	0.538582	T	398	0.02004	0.028314	0.015284	0.0212127	398	0.05905	0.086826	0.041224	0.0623667	C	398	0.796306	0.878465	0.727469	0.800747	398	1.00242	0.776402	0.87381	0.884209	T	398	0.050084	0.072593	0.033307	0.0519947	398	0.233811	0.319073	0.425075	0.325986	C	398	0.650991	0.695775	0.644679	0.663815
T	399	0.154796	0.068339	0.065956	0.0963637	399	0.897128	0.762131	0.8441	0.834453	A	399	0.884083	1.06279	0.978672	0.97518	399	0.58381	0.506627	0.54083	0.543756	T	399	-0.006636	0.050702	0.008725	0.017597	399	0.018537	0.264401	0.073985	0.118974	C	399	1.13797	1.14837	1.16571	1.15068	399	0.673436	0.862034	0.423254	0.652908	C	399	0.683846	0.642447	0.739823	0.688705
T	400	0.05922	0.065267	0.021294	0.0485937	400	0.151438	0.179428	0.298028	0.209631	C	400	0.860905	0.846496	0.811532	0.839644	400	1.1939	1.04532	1.08366	1.10763	C	400	1.32523	1.04317	0.969565	1.11265	400	-999	3.25478	2.77768	3.01623	T	400	0.038642	0.035126	0.024901	0.0328897	400	0.221867	0.467735	0.513711	0.401104	A	400	0.914552	0.92945	0.90897	0.917657
C	401	1.22105	01,01,4047	1.28477	1.30351	401	0.226547	0.475915	0.308763	0.337075	A	401	0.844069	0.900888	0.8471	0.864019	401	0.605691	0.572045	0.669963	0.6159	T	401	0.020334	0.045167	0.057093	0.0408647	401	1.00404	1.02195	1.1642	1.0634	T	401	0.064076	0.037255	0.017991	0.039774	401	1.8444	1.51587	1.65962	1.6733	U	401	0.079179	0.065533	0.065309	0.070007
A	402	1.11983	0.942769	0.956474	1.00636	402	1.08708	0.701889	0.934402	0.90779	G	402	0.040244	0.066278	0.092215	0.0662457	402	1.05678	0.768129	0.861342	0.895418	T	402	0.052928	0.065675	0.014616	0.0444063	402	0.414305	0.34901	0.472669	0.411995	T	402	0.052405	0.104171	0.041236	0.0659373	402	0.23018	0.234976	0.30304	0.256065	G	402	-0.013142	0.025901	0.060819	0.024526
C	403	0.905368	0.812135	0.691999	0.803167	403	-0.025443	0.080692	0.030565	0.0286047	A	403	0.627551	0.611296	0.650474	0.629774	403	0.53422	0.399587	0.475035	0.469614	T	403	0.031384	0.057408	0.037669	0.0421537	403	0.238875	0.265766	0.268732	0.257791	C	403	0.824519	0.774081	0.833376	0.810659	403	0.25273	0.112328	0.119578	0.161545	G	403	-0.063226	-0.132839	-0.244103	-0.146723
A	404	0.924406	0.736435	0.605027	0.755289	404	0.201366	-0.053486	0.323021	0.156967	A	404	0.653639	0.642909	0.673528	0.656692	404	0.668276	0.623731	0.653401	0.648469	G	404	-0.097585	0.021395	-0.008566	-0.028252	404	0.373218	0.141924	0.122581	0.212574	A	404	1.25288	1.33943	1.32817	1.30683	404	2.14462	2.03342	2.17815	2.11873	U	404	0.017915	0.011567	0.032861	0.020781
G	405	0.025608	0.012628	-0.014609	0.00787567	405	0.495006	0.715122	0.504936	0.571688	T	405	0.052666	0.048821	0.021462	0.040983	405	0.319519	0.338263	0.320148	0.325977	A	405	0.992979	1.18495	1.03752	1.07181	405	0.611424	0.705014	0.524723	0.61372	T	405	0.061885	0.066029	0.033211	0.0537083	405	0.78351	0.801051	0.875084	0.819882	U	405	0.045997	0.030762	0.025569	0.0341093
T	406	-0.015722	0.017524	-0.002847	-0.000348333	406	0.091926	0.313791	0.491169	0.298962	C	406	0.664297	0.713267	0.856493	0.744686	406	0.788192	0.36078	0.197476	0.448816	C	406	1.143	1.25137	1.02844	1.14094	406	0.546259	0.532556	0.282655	0.453823	T	406	0.003008	0.020721	0.024105	0.0159447	406	0.96429	0.842161	0.986926	0.931126	U	406	-0.034228	0.064859	-0.075211	-0.01486
C	407	0.69875	0.660567	0.721465	0.693594	407	0.20642	0.727059	0.412012	0.448497	A	407	0.446537	0.72345	0.466394	0.54546	407	0.138834	0.170837	0.247528	0.185733	A	407	0.564325	0.705071	0.663338	0.644245	407	0.398252	0.39899	0.45638	0.417874	T	407	0.026023	0.074367	0.030664	0.0436847	407	0.027805	0.087935	0.127859	0.0811997	C	407	0.973561	0.875697	0.854615	0.901291
A	408	1.04278	1.12287	1.07638	1.08068	408	0.556	0.656639	0.619165	0.610601	A	408	0.371771	0.457629	0.390545	0.406648	408	0.438861	0.343125	0.485227	0.422404	G	408	0.010331	0.06014	0.040949	0.03714	408	0.738314	0.543558	0.635564	0.639145	T	408	-0.036844	0.058259	-0.045503	-0.00802933	408	0.040131	0.408628	0.065795	0.171518	C	408	0.878853	0.935234	0.80198	0.872022
A	409	0.787565	0.67782	0.731307	0.732231	409	0.94479	0.822742	0.756584	0.841372	T	409	0.027069	0.051873	0.001019	0.0266537	409	0.04873	0.136551	0.023934	0.0697383	A	409	0.81105	0.862889	0.932915	0.868951	409	0.878964	1.02699	0.919948	0.941966	C	409	1.02976	0.808142	0.920337	0.919412	409	0.344935	0.219538	0.126767	0.230413	A	409	1.08648	1.06563	1.08146	1.07785
T	410	0.027713	0.034001	0.045312	0.0356753	410	0.430092	0.346549	0.393001	0.389881	C	410	0.872053	0.961383	0.96135	0.931595	410	1.39025	1.0246	1.32245	1.24577	A	410	0.320216	0.429067	0.364912	0.371398	410	0.143516	0.171776	0.182006	0.165766	C	410	0.961007	0.882084	0.889864	0.910985	410	0.034398	0.082732	0.049324	0.0554847	C	410	1.31888	1.32747	1.26955	1.3053
G	411	-0.03189	0.018976	-0.001826	-0.00491333	411	0.321784	0.511912	0.395295	0.409664	T	411	0.020138	0.08196	0.000828	0.0343087	411	-0.07042	0.170837	0.010738	0.0370517	G	411	-0.048351	0.005748	0.004331	-0.0127573	411	0.695413	0.305767	0.383395	0.461525	A	411	0.567267	0.628007	0.632738	0.609337	411	0.4552	0.360183	0.629285	0.481556	A	411	0.60179	0.652276	0.611658	0.621908
A	412	0.645015	0.618361	0.623041	0.628806	412	1.04177	0.819503	1.04937	0.970214	C	412	0.692804	0.704893	0.645411	0.681036	412	0.280535	0.329905	0.272918	0.294453	A	412	0.580834	0.559139	0.532467	0.55748	412	0.202088	0.266107	0.36383	0.277342	A	412	0.73697	0.758292	0.663975	0.719746	412	0.228173	0.210242	0.302767	0.247061	U	412	0.034098	0.051305	0.041299	0.042234
G	413	0.445317	0.440423	0.418053	0.434598	413	0.367617	0.644979	0.570572	0.527723	T	413	0.031286	0.144051	0.050948	0.0754283	413	0.215847	0.512598	0.265728	0.331391	C	413	0.608197	0.683782	0.665408	0.652462	413	0.189762	0.319073	0.241522	0.250119	T	413	0.120436	0.079618	0.162969	0.121008	413	2.78194	2.11683	2.71953	2.53943	U	413	0.033738	0.061311	0.013533	0.036194
G	414	-999	-999	-999	-999	414	-999	-999	4.37431	-664.542	T	414	0.023603	0.033742	0.022926	0.026757	414	1.27607	1.11808	1.20506	1.19974	T	414	0.033346	0.050276	0.020156	0.0345927	414	0.556961	0.572728	0.635928	0.588539	A	414	0.773716	1.00655	0.831593	0.87062	414	1.09787	0.80651	1.13089	1.01176	C	414	1.1346	1.08862	1.09222	1.10515
A	415	0.661087	0.582571	0.78445	0.676036	415	0.746387	0.477303	0.533042	0.585577	T	415	0.022557	0.022743	0.026556	0.023952	415	0.072045	0.085888	0.073985	0.077306	C	415	1.05673	1.06286	1.09662	1.07207	415	0.914126	0.709193	0.720288	0.781202	G	415	-0.016542	-0.004364	0.023659	0.000917667	415	0.825265	0.530082	0.713372	0.689573	U	415	0.035928	0.056982	0.015189	0.036033
A	416	0.48636	0.528041	0.516539	0.510313	416	0.578829	0.674221	0.657433	0.636828	A	416	0.936096	0.984445	0.932183	0.950908	416	0.54645	0.543132	0.625645	0.571742	G	416	0.006931	-0.018556	-0.010158	-0.007261	416	0.428255	0.416731	0.285203	0.37673	A	416	0.732099	0.826769	0.78004	0.779636	416	0.357452	0.316941	0.477765	0.384053	C	416	0.812096	0.973588	0.857831	0.881172
A	417	0.272184	0.369821	0.271222	0.304409	417	0.084781	-0.006385	0.03499	0.0377953	T	417	0.032267	0.033139	0.039357	0.034921	417	0.218427	0.19796	0.194746	0.203711	G	417	0.039197	0.016321	0.042159	0.032559	417	0.472686	0.721389	0.651581	0.615219	A	417	0.739488	0.725437	0.69534	0.720088	417	0.543679	0.644969	0.498059	0.562236	A	417	1.51696	1.64648	1.58256	1.582
A	418	0.800959	0.95067	0.872969	0.874866	418	0.317689	0.300466	0.312614	0.310256	G	418	-0.120436	0.00259	-0.001114	-0.0396533	418	0.684329	0.231479	0.046229	0.320679	C	418	0.284288	0.38869	0.382139	0.351706	418	-0.061534	0.355492	-0.033398	0.0868533	C	418	0.886208	0.891486	0.912631	0.896775	418	0.194922	0.167511	0.189195	0.183876	U	418	0.086437	0.075503	0.085242	0.082394
T	419	-0.001339	-0.005267	0.043084	0.0121593	419	0.332589	0.244296	0.204695	0.260527	A	419	1.95994	1.92568	1.90203	1.92922	419	0.3328	0.307303	0.335892	0.325332	C	419	0.460823	0.54633	0.60478	0.537311	419	0.357452	0.49716	0.304587	0.3864	C	419	1.42245	1.35504	1.42854	1.40201	419	0.430357	0.234976	0.223412	0.296248	U	419	0.045507	0.036403	0.027607	0.0365057
T	420	0.016806	0.068001	0.038348	0.0410517	420	0.452311	0.292045	0.192895	0.312417	C	420	2.94046	2.76472	2.74659	2.81726	420	0.975852	0.850946	0.744768	0.857189	T	420	0.028082	0.06901	0.000637	0.0325763	420	1.27492	1.07142	1.27577	1.20737	A	420	0.21485	0.164666	0.214521	0.198012	420	0.302893	0.156167	0.275011	0.24469	U	420	0.031351	0.048041	0.055979	0.0451237
G	421	-0.012788	0.01283	0.049893	0.016645	421	0.126169	-0.075695	0.036711	0.0290617	T	421	0.020269	0.032571	0.02818	0.0270067	421	0.103672	0.125377	0.153704	0.127584	C	421	0.704834	0.696697	0.749567	0.717033	421	0.258749	0.263548	0.068525	0.196941	A	421	0.893662	1.07464	0.987524	0.985274	421	0.736117	0.602153	0.792726	0.710332	G	421	-0.024878	0.024943	0.021621	0.00722867
C	422	1.31695	1.31553	1.21185	1.28144	422	0.702733	-0.089668	0.687096	0.433387	G	422	-0.097716	-0.013518	0.013087	-0.0327157	422	0.431886	0.126572	-0.037493	0.173655	A	422	0.190103	0.111587	0.195957	0.165882	422	0.09125	0.188407	0.085179	0.121612	C	422	0.585117	0.661039	0.578128	0.608095	422	0.13721	0.105078	0.221319	0.154536	A	422	1.87824	2.11386	2.22864	2.07358
A	423	0.699388	0.713577	0.799646	0.737537	423	0.729047	0.778972	0.443396	0.650472	A	423	0.823375	0.930905	0.84382	0.866033	423	0.491127	0.364618	0.394407	0.416717	A	423	0.800262	0.777416	0.748071	0.77525	423	0.483005	0.652645	0.780805	0.638818	A	423	0.465204	0.499354	0.512756	0.492438	423	0.008504	0.045631	0.06079	0.0383083	A	423	0.652462	0.704893	0.639552	0.665636
T	424	-0.027043	0.051052	-0.009533	0.00482533	424	0.693235	0.722803	0.581471	0.665836	C	424	1.2094	1.13949	1.15524	1.16804	424	0.475839	0.688126	0.651217	0.605061	T	424	0.101083	0.01068	-0.021525	0.0300793	424	0.087237	0.731539	0.5998	0.472859	G	424	-0.009938	0.054959	0.029645	0.0248887	424	0.060483	0.288198	0.2377	0.19546	G	424	0.034261	0.090759	0.007929	0.0443163
C	425	0.805296	0.800891	0.810448	0.805545	425	0.020999	0.004349	0.130946	0.052098	A	425	0.258069	0.325038	0.26082	0.281309	425	0.147147	0.241543	0.230874	0.206521	C	425	0.81713	0.761911	0.827613	0.802218	425	0.4187	0.357112	0.502427	0.42608	T	425	0.018732	0.060956	-0.005477	0.024737	425	0.701432	0.567013	0.747134	0.67186	C	425	1.43138	1.36331	1.45637	1.41702
C	426	0.442447	0.556403	0.57875	0.525867	426	-0.055853	-0.005737	0.063916	0.000775333	A	426	0.798398	0.739806	0.787459	0.775221	426	0.803671	0.689405	0.776892	0.756656	A	426	0.973953	1.09784	0.971858	1.01455	426	0.729715	0.580404	0.716921	0.67568	T	426	0.008958	0.031649	0.00328	0.014629	426	0.330985	0.221244	0.364285	0.305505	A	426	0.635822	0.646137	0.56329	0.615083
T	427	0.03964	0.014688	0.057909	0.0374123	427	0.25565	0.009994	0.092023	0.119222	A	427	0.789212	0.832091	0.82981	0.817038	427	0.677449	0.69819	0.789177	0.721605	T	427	0.0255	0.053008	0.032957	0.037155	427	0.623941	0.785272	0.635655	0.681623	C	427	0.504401	0.618427	0.611372	0.578067	427	0.639038	0.288112	0.165079	0.364076	A	427	0.964047	0.922709	0.904639	0.930465
A	428	1.04836	0.819631	0.93094	0.932978	428	0.855391	0.87595	1.15098	0.960773	G	428	0.111577	0.171762	0.115333	0.132891	428	0.484152	0.542449	0.387581	0.471394	G	428	0.015921	0.083202	0.047349	0.048824	428	0.244895	0.345342	0.181278	0.257172	G	428	0.050084	0.127233	0.042382	0.073233	428	0.45606	0.173993	0.110933	0.246995	U	428	0.038544	0.041654	0.011145	0.0304477
C	429	0.608915	0.735726	0.639878	0.661506	429	0.166599	0.099014	0.102184	0.122599	G	429	-0.190397	-0.093101	-0.064003	-0.115834	429	0.619164	0.952527	0.31578	0.629157	C	429	0.845115	0.906778	0.84917	0.867021	429	-0.083224	0.300479	0.317054	0.178103	G	429	0.061264	0.223492	0.099794	0.128183	429	0.097652	0.237791	0.11976	0.151734	C	429	0.926059	0.906991	0.901073	0.911374
T	430	0.43591	0.422224	0.477603	0.445246	430	1.94238	2.29426	2.226	2.15421	G	430	-0.057766	-0.002874	0.000987	-0.0198843	430	0.298211	0.19813	0.047686	0.181342	T	430	0.283078	0.131243	0.277219	0.230513	430	0.616106	0.807362	0.69963	0.707699	C	430	0.443137	0.611437	0.543166	0.53258	430	-0.012421	0.049725	0.013013	0.0167723	U	430	0.036746	0.051766	0.025506	0.038006
C	431	0.274863	0.371746	0.290195	0.312268	431	0.351846	0.455835	0.216331	0.341337	A	431	0.664002	0.698684	0.672477	0.678388	431	0.333374	0.352507	0.418249	0.368043	C	431	0.223089	0.372121	0.320333	0.305181	431	0.374556	0.120942	0.10438	0.199959	A	431	0.944694	1.04437	0.962178	0.983748	431	0.278337	0.266534	0.354001	0.299624	G	431	0.011606	0.036758	0.067888	0.0387507
T	432	0.051343	0.092075	0.043517	0.0623117	432	2.0059	2.20561	1.71442	1.97531	T	432	0.025565	0.064113	0.026143	0.038607	432	0.818576	0.597803	0.70864	0.70834	T	432	0.016705	0.052902	0.008247	0.0259513	432	-0.005255	0.152244	-0.090093	0.0189653	T	432	0.007029	0.081818	0.008056	0.032301	432	0.450518	0.373147	0.428351	0.417339	G	432	-0.038249	-0.008693	0.040694	-0.00208267
G	433	0.042255	0.017929	0.030827	0.030337	433	1.02356	1.09036	0.914571	1.0095	T	433	0.018667	0.052724	-0.001114	0.0234257	433	0.229129	0.240435	0.234878	0.234814	C	433	0.334469	0.343488	0.342973	0.34031	433	0.416025	0.050748	-0.001365	0.155136	T	433	0.028344	0.037468	0.03665	0.034154	433	0.634643	0.463299	0.453012	0.516985	A	433	0.564979	0.695952	0.532626	0.597852
T	434	0.098254	0.140629	0.14649	0.128458	434	1.48118	1.27386	1.70246	1.48583	C	434	0.736545	0.776351	0.837643	0.783513	434	0.407998	0.197533	0.154068	0.2532	A	434	0.989285	1.2387	0.99004	1.07267	434	0.304136	0.463811	0.311503	0.359817	G	434	0.011671	0.038461	0.022385	0.0241723	434	1.24435	1.06417	1.03206	1.11353	C	434	0.374223	0.557826	0.403251	0.4451
T	435	0.032815	0.039234	0.030796	0.0342817	435	-0.021958	0.022579	0.149793	0.050138	A	435	0.88562	0.986964	0.956924	0.943169	435	0.795453	0.750985	1.00968	0.852038	A	435	1.01603	0.872717	0.934252	0.940999	435	1.299	1.16294	1.44995	1.30396	T	435	0.035111	0.041796	0.053782	0.043563	435	0.445072	0.290159	0.45374	0.396324	C	435	0.324923	0.489384	0.347336	0.387214
C	436	0.594787	0.635074	0.667301	0.632387	436	0.298955	0.310738	0.168558	0.259417	G	436	0.144694	0.182335	0.177712	0.168247	436	0.131572	0.287515	0.061518	0.160202	T	436	-0.015038	0.01107	0.000509	-0.001153	436	0.060196	0.182608	0.117576	0.120127	A	436	0.852765	0.760208	0.845126	0.819366	436	0.846286	0.502874	0.853061	0.734074	C	436	0.499334	0.4522	0.393061	0.448198
T	437	0.036419	0.02117	0.07487	0.044153	437	0.40613	0.628415	0.441757	0.492101	G	437	0.022753	0.049708	0.072186	0.0482157	437	0.223778	0.207086	0.057969	0.162944	C	437	1.19864	1.41458	1.42991	1.34771	437	0.380862	0.403255	0.318419	0.367512	A	437	0.898958	0.965853	1.0002	0.955003	437	0.467717	0.340907	0.407238	0.405287	C	437	1.06644	1.0305	1.00195	1.03296
G	438	0.011704	0.083905	0.127053	0.0742207	438	1.82057	2.65293	2.39021	2.2879	G	438	-0.004675	0.033245	0.000287	0.009619	438	0.13033	0.163929	0.033762	0.10934	T	438	0.023178	0.067058	0.009011	0.0330823	438	0.100519	0.244443	0.101013	0.148658	G	438	0.023636	0.06862	0.015444	0.0359	438	0.428064	0.403425	0.463296	0.431595	U	438	0.182028	0.32	0.14364	0.215223
G	439	0.124149	0.083499	0.103035	0.103561	439	0.868025	0.863458	0.891873	0.874452	G	439	-0.017882	0.016782	0.013406	0.004102	439	0.151542	0.134248	-0.022023	0.0879223	G	439	0.498026	0.288386	0.392042	0.392818	439	0.73153	0.884721	0.933144	0.849798	T	439	-0.039426	0.120208	-0.01745	0.0211107	439	-0.008313	0.62049	0.277468	0.296548	C	439	1.13045	1.07159	1.13795	1.11333
T	440	0.05989	0.051862	0.047479	0.053077	440	1.15618	1.48151	1.15335	1.26368	A	440	0.306485	0.301798	0.350966	0.31975	440	0.014046	0.089385	0.049779	0.05107	C	440	0.480078	0.780964	0.549852	0.603631	440	0.064878	0.247258	0.198659	0.170265	C	440	0.5639	0.6334	0.631846	0.609715	440	0.449371	0.171349	0.033944	0.218221	U	440	0.026055	0.047118	0.044707	0.0392933
G	441	0.071785	0.114596	0.100652	0.0956777	441	0.370492	0.6534	0.392182	0.472025	T	441	0.008075	0.014228	0.008247	0.0101833	441	0.06163	0.179708	0.191106	0.144148	T	441	0.066299	0.017137	0.061742	0.0483927	441	0.066312	0.169558	0.152794	0.129555	C	441	0.516137	0.503434	0.583828	0.534466	441	0.408954	0.300906	0.051599	0.25382	U	441	0.036811	0.064291	0.038784	0.0466287
G	442	-0.025225	-0.010568	-0.013309	-0.0163673	442	0.379903	0.3174	0.23526	0.310854	T	442	0.017032	0.028455	0.020634	0.0220403	442	0.089339	0.082903	0.128496	0.100246	G	442	-0.025042	0.0044	0.00812	-0.004174	442	0.282541	0.262269	0.230965	0.258592	A	442	0.1274	0.110238	0.141284	0.126307	442	0.123355	0.060812	0.07808	0.0874157	G	442	0.099416	0.117938	0.104029	0.107128
G	443	0.371842	0.246379	0.062087	0.226769	443	2.30956	0.229861	0.895642	1.14502	A	443	0.737101	0.863421	0.862289	0.820937	443	0.27356	0.329905	0.295395	0.29962	A	443	0.489232	0.509644	0.486009	0.494962	443	0.419464	0.666974	0.499333	0.52859	A	443	1.07902	0.93094	1.11942	1.04313	443	1.25744	1.19228	1.1541	1.20127	U	443	0.042336	0.077383	0.049865	0.056528
G	444	-0.019995	-0.018267	0.032065	-0.00206567	444	-0.098461	-0.12733	0.350472	0.0415603	C	444	0.778881	0.697868	0.762941	0.746563	444	0.609418	0.558655	0.536826	0.5683	A	444	0.531928	0.619208	0.577523	0.57622	444	0.955595	1.03756	0.815113	0.93609	A	444	0.639222	0.636274	0.614938	0.630145	444	0.858421	0.630384	0.836044	0.77495	G	444	0.127302	0.053044	0.051457	0.0772677
C	445	0.720117	0.747577	0.659222	0.708972	445	0.151264	0.320269	0.135043	0.202192	A	445	0.350521	0.411894	0.384145	0.382187	445	0.190431	0.287771	0.291937	0.256713	G	445	0.391549	0.321703	0.460121	0.391124	445	0.722835	0.670556	0.575684	0.656358	T	445	0.034522	0.068549	0.043497	0.048856	445	0.362517	0.338775	0.441273	0.380855	G	445	-0.09801	-0.120279	-0.231748	-0.150012
A	446	0.685611	0.773779	0.757151	0.738847	446	0.79675	1.15439	0.961853	0.970999	A	446	1.3029	1.13034	1.27229	1.23518	446	1.31515	1.2896	1.34439	1.31638	A	446	0.489657	0.612644	0.4385	0.5136	446	-0.003153	0.113437	0.081539	0.063941	G	446	0.009284	0.039454	0.039962	0.0295667	446	0.727326	0.69964	0.838046	0.755004	A	446	0.521434	0.456423	0.498968	0.492275
G	447	0.005836	0.067495	-0.001826	0.023835	447	0.031107	-0.051635	0.206498	0.06199	A	447	0.816607	0.77738	0.748516	0.780834	447	0.700954	0.853334	0.454468	0.669585	G	447	-0.017229	0.055634	0.02576	0.0213883	447	0.469532	0.295362	-0.002184	0.254237	T	447	-0.129557	0.10261	-0.115651	-0.0475327	447	-0.044908	0.59678	0.25681	0.269561	A	447	0.962118	0.999205	0.978163	0.979829
C	448	0.84299	1.03755	0.942392	0.940976	448	-0.043131	0.114005	-0.006474	0.0214667	G	448	0.023375	0.02363	0.006177	0.0177273	448	0.334043	0.432765	0.317964	0.361591	A	448	0.562789	0.617859	0.44213	0.540926	448	0.471826	0.548931	0.367197	0.462651	C	448	0.855641	0.914406	1.11938	0.963143	448	0.373314	0.222268	0.199933	0.265172	A	448	0.442941	0.554243	0.44092	0.479368
A	449	0.08907	0.136611	0.121142	0.115608	449	0.066134	-0.029334	0.05777	0.0315233	T	449	-0.018765	0.100091	0.002229	0.0278517	449	-0.004491	0.342698	0.112935	0.150381	C	449	0.719023	0.938356	0.764087	0.807155	449	0.443161	0.564795	0.733119	0.580358	C	449	0.767799	0.898582	0.842005	0.836129	449	0.1868	0.045119	-0.00546	0.0754863	G	449	0.027592	0.105448	0.015125	0.0493883
G	450	0.070669	0.079448	-0.000217	0.0499667	450	0.135667	0.201359	0.159052	0.165359	C	450	0.523984	0.541399	0.446906	0.504096	450	0.092206	0.610511	0.06443	0.255716	T	450	0.023309	0.039242	0.00605	0.022867	450	0.268113	0.315746	0.490233	0.358031	A	450	0.95862	1.00481	1.0207	0.994712	450	0.275566	0.189772	0.414245	0.293194	C	450	1.71449	1.30586	1.2115	1.41062
C	451	0.994916	1.17395	1.12596	1.09828	451	0.534913	0.16453	0.283033	0.327492	T	451	0.053778	0.049992	0.059863	0.0545443	451	0.257412	0.503216	0.178366	0.312998	G	451	-0.01445	0.005109	0.014361	0.00167333	451	0.398061	0.331525	0.28675	0.338779	G	451	0.08915	0.083663	0.034199	0.069004	451	0.482432	0.615032	0.272736	0.456733	U	451	0.041878	0.078128	0.044834	0.0549467
A	452	0.390147	0.536077	0.460611	0.462278	452	0.361953	0.197103	0.209529	0.256195	T	452	-0.008336	0.035303	-0.034804	-0.00261233	452	0.0773	0.440953	0.157253	0.225169	A	452	0.47694	0.554278	0.489798	0.507005	452	0.268113	0.532641	0.528727	0.44316	G	452	-999	-999	-999	-999	452	-999	2.74602	-999	-999	U	452	0.032626	0.045983	0.043783	0.0407973
A	453	1.08271	0.981362	0.853284	0.972452	453	1.01293	0.789891	0.85	0.884273	C	453	0.088268	0.108996	0.104156	0.100473	453	0.140458	0.146188	0.051599	0.112748	A	453	0.834392	0.836704	0.821276	0.830791	453	1.09166	1.16985	1.13972	1.13374	A	453	0.439214	0.526816	0.484448	0.483493	453	0.225307	0.273016	0.318237	0.272187	U	453	0.015561	0.067732	0.008311	0.0305347
A	454	0.700121	0.751393	0.782035	0.744516	454	1.08176	1.0948	0.782888	0.986484	C	454	0.129263	0.147599	0.156791	0.144551	454	0.094403	0.068233	0.056695	0.0731103	G	454	0.048645	0.095124	0.077122	0.0736303	454	0.611615	0.621002	0.517897	0.583505	A	454	0.423129	0.412923	0.380229	0.405427	454	0.71328	0.526841	0.648669	0.629597	C	454	0.722586	0.86853	0.78211	0.791075
G	455	0.160185	0.19401	0.191988	0.182061	455	0.247808	0.099384	0.262383	0.203192	C	455	0.033771	0.062375	0.069607	0.055251	455	0.123642	0.057315	-0.024116	0.0522803	A	455	0.206612	0.290444	0.124694	0.20725	455	0.002389	0.439674	0.248256	0.230106	A	455	0.81713	0.816267	0.845699	0.826365	455	0.388124	0.363765	0.389765	0.380551	C	455	0.662172	0.752863	0.824842	0.746626
G	456	-0.005613	0.037073	-0.026432	0.001676	456	0.668141	1.22509	0.799605	0.897612	C	456	0.087974	0.109564	0.106895	0.101478	456	0.255501	0.157959	0.139962	0.184474	A	456	0.460529	0.45252	0.395226	0.436092	456	0.330794	0.444024	0.5816	0.452139	C	456	1.12113	1.1737	1.12779	1.14087	456	0.183838	0.223377	0.191015	0.19941	U	456	0.100919	0.17719	0.146888	0.141666
G	457	-0.122523	0.000608	-0.010585	-0.0441667	457	0.171392	0.007125	0.600974	0.25983	G	457	-0.019452	0.056911	0.029168	0.022209	457	0.283401	0.156509	0.060608	0.166839	G	457	0.00049	0.091682	0.062379	0.051517	457	0.23448	0.208195	0.097737	0.180137	C	457	0.82975	0.888399	0.862957	0.860369	457	0.217376	0.121795	0.110387	0.149853	C	457	1.25713	1.339	1.18358	1.2599
G	458	-0.083999	-0.013641	0.00359	-0.03135	458	-0.047401	0.237264	0.199614	0.129826	A	458	0.773324	0.72274	0.730207	0.74209	458	0.439816	0.38125	0.392131	0.404399	G	458	0.063912	0.119073	-0.015284	0.0559003	458	-0.060388	0.312761	0.151975	0.134783	A	458	0.831057	0.81797	0.820353	0.823127	458	1.15444	0.871416	0.964267	0.996706	U	458	0.028605	0.063226	0.009107	0.033646
A	459	0.72439	0.957963	0.837004	0.839786	459	0.869942	0.866882	0.822221	0.853015	T	459	0.072412	0.065497	0.051266	0.0630583	459	1.27989	1.14588	1.21898	1.21492	C	459	0.295305	0.190602	0.235219	0.240375	459	0.176959	0.424066	0.291755	0.297593	T	459	0.291349	0.365344	0.260947	0.30588	459	2.70339	2.50559	2.5519	2.58696	U	459	0.038413	0.063794	0.069735	0.057314
G	460	0.011417	-0.014417	-0.044167	-0.0157223	460	0.025966	0.114745	0.305321	0.148677	A	460	0.834098	0.643725	0.804017	0.760613	460	0.681176	0.630896	0.690257	0.667443	A	460	0.823669	0.736471	0.886043	0.815394	460	0.522945	0.511659	0.75951	0.598038	C	460	0.572988	0.784334	0.785485	0.714269	460	0.094021	0.024734	-0.034035	0.02824	G	460	0.035569	0.054959	0.040917	0.043815
A	461	0.654103	0.820981	0.765229	0.746771	461	0.482197	0.79859	0.598024	0.62627	A	461	0.779666	0.6659	0.796025	0.747197	461	0.443447	0.371782	0.48723	0.434153	G	461	0.020465	0.013979	0.032511	0.0223183	461	0.335954	0.3682	0.303768	0.335974	A	461	0.136488	0.175203	0.128643	0.146778	461	0.190336	0.155826	0.18601	0.177391	G	461	0.012031	-0.006883	-0.017704	-0.00418533
A	462	0.470511	0.570449	0.536317	0.525759	462	0.101946	0.122241	0.102184	0.10879	T	462	0.025369	0.016747	0.018978	0.0203647	462	0.135776	0.153609	0.099557	0.129647	C	462	2.89603	3.89613	3.81754	3.53657	462	0.713663	0.722754	0.730207	0.722208	T	462	0.016967	0.060388	0.053782	0.0437123	462	0.691973	0.498013	0.569041	0.586342	A	462	0.410183	0.617008	0.450982	0.492724
G	463	-0.041713	0.160381	-0.091305	0.009121	463	0.297039	0.232914	0.845739	0.458564	C	463	1.40738	1.28653	1.42392	1.37261	463	0.881257	0.62177	0.504702	0.669243	G	463	0.046815	0.074119	0.002484	0.0411393	463	0.257507	0.293571	0.340897	0.297325	C	463	0.844363	0.927073	0.934252	0.901896	463	0.237155	0.169643	0.077716	0.161505	A	463	0.711667	0.693611	0.629458	0.678245
T	464	-0.008419	0.014316	-0.012071	-0.002058	464	0.183678	0.168231	0.257958	0.203289	A	464	0.237473	0.276642	0.248402	0.254172	464	0.227122	0.185507	0.246527	0.219719	C	464	0.304295	0.396673	0.308647	0.336538	464	-0.04252	0.129898	0.080811	0.056063	A	464	0.58649	0.485375	0.53546	0.535775	464	0.388219	0.247599	0.368926	0.334915	U	464	0.012096	0.061346	0.048305	0.0405823
T	465	0.054214	0.149239	0.022718	0.0753903	465	1.88514	2.04774	1.69566	1.87618	T	465	0.014156	0.037468	0.026143	0.0259223	465	0.176194	0.153097	0.098647	0.142646	C	465	0.409628	0.397596	0.360932	0.389385	465	0.004969	0.187469	0.078171	0.090203	A	465	1.06248	1.25293	1.05977	1.12506	465	0.50479	0.54117	0.622915	0.556292	C	465	0.975653	1.04348	1.00262	1.00725
T	466	0.00641	0.038863	0.013309	0.0195273	466	-0.006448	0.004719	0.017864	0.00537833	C	466	0.732132	0.808958	0.804463	0.781851	466	0.15718	0.119066	0.029667	0.101971	T	466	0.023734	0.077348	0.026174	0.0424187	466	0.919573	1.39493	1.08967	1.13472	C	466	-999	-999	-999	-999	466	-999	4.49286	-999	-999	A	466	2.00106	1.88767	1.97744	1.95539
T	467	0.025193	0.036499	0.029218	0.0303033	467	0.178537	0.117891	0.019666	0.105365	A	467	0.521564	0.592846	0.522659	0.54569	467	0.695317	0.559507	0.708731	0.654518	C	467	0.611238	0.465683	0.580516	0.552479	467	0.230562	0.098426	-0.059789	0.089733	T	467	-0.004217	0.228495	0.024487	0.0829217	467	1.68474	2.52154	1.41983	1.87537	C	467	1.64554	1.67085	1.66564	1.66068
A	468	1.05873	0.951143	0.958889	0.989587	468	1.43797	1.14033	1.26685	1.28171	T	468	0.033313	0.146322	0.007228	0.0622877	468	0.359746	0.515839	0.49542	0.457002	A	468	1.17187	1.1919	1.22144	1.19507	468	0.937345	0.994576	1.03061	0.98751	T	468	0.016836	0.102858	0.028913	0.0495357	468	2.02576	1.82437	2.15895	2.00303	U	468	0.059009	0.115206	0.0897	0.0879717
T	469	0.030742	0.035655	0.00715	0.0245157	469	0.400118	0.316012	0.216822	0.310984	C	469	1.34752	1.23927	1.26357	1.28345	469	0.881831	0.855893	0.734666	0.82413	T	469	0.008108	0.062127	0.050979	0.0404047	469	0.426535	0.505604	0.508433	0.480191	T	469	0.028801	0.055314	0.044611	0.0429087	469	0.494567	0.412296	0.384396	0.43042	U	469	0.035994	0.060707	0.060819	0.0525067
T	470	0.019198	0.02242	0.002043	0.0145537	470	0.031194	0.009531	0.015241	0.0186553	C	470	0.658379	0.927499	0.763291	0.783056	470	0.234002	0.120089	0.003367	0.119153	T	470	0.054791	0.076603	0.043879	0.0584243	470	0.581708	0.542023	0.461112	0.528281	T	470	0.008794	0.031223	0.015316	0.0184443	470	0.104532	0.060215	0.096554	0.0871003	U	470	0.050574	0.117405	0.023691	0.06389
A	471	1.14627	1.37107	1.12237	1.21324	471	1.20654	1.36445	1.01405	1.19501	A	471	0.938384	0.907204	0.936322	0.927303	471	1.00929	0.941098	0.898472	0.949621	T	471	-0.056622	0.023204	-0.089318	-0.040912	471	0.167212	0.373147	-0.001092	0.179756	T	471	0.004936	0.061559	0.025315	0.0306033	471	0.083893	0.049469	0.021659	0.0516737	C	471	0.47779	0.037077	-999	0.257433
T	472	0.064961	-0.006044	0.05305	0.0373223	472	2.06176	01,01,9974	1.9178	1.99232	T	472	0.019648	0.019976	0.037096	0.0255733	472	0.705636	0.642837	0.764515	0.704329	C	472	1.14111	0.892621	1.04236	1.02536	472	0.456633	0.329905	0.270825	0.352454	T	472	0.035961	0.042506	0.056011	0.044826	472	0.29009	0.104055	0.255354	0.2165	U	472	0.062899	0.050666	0.067124	0.0602297
T	473	0.021239	0.045649	0.001609	0.0228323	473	0.155011	0.188312	0.108985	0.150769	T	473	0.054726	0.032571	0.045534	0.044277	473	0.368632	0.270457	0.308136	0.315742	C	473	0.64916	0.803246	0.6734	0.708602	473	0.110456	0.068318	0.088182	0.0889853	A	473	2.04046	2.19082	1.97132	2.06753	473	2.86449	2.96283	2.88971	2.90568	U	473	0.068228	0.057195	0.065977	0.0638
T	474	0.039704	0.041226	0.058776	0.0465687	474	0.27299	0.053856	0.094481	0.140442	A	474	0.655176	0.685663	0.600641	0.64716	474	0.240977	0.168279	0.234514	0.21459	A	474	0.86996	0.890492	0.88496	0.881804	474	1.04264	0.789963	1.34675	1.05979	T	474	0.144236	0.164985	0.121924	0.143715	474	0.068127	0.12896	0.142966	0.113351	U	474	-0.019419	0.074971	-0.029804	0.00858267
G	475	0.000989	0.00807	0.032344	0.013801	475	0.339211	0.381898	0.216495	0.312535	G	475	0.03364	0.037326	0.034581	0.0351823	475	0.09297	0.236	0.092823	0.140598	T	475	0.042303	0.046763	0.051139	0.046735	475	0.734779	0.714822	0.766062	0.738554	T	475	0.112885	0.149657	0.098616	0.120386	475	0.53508	0.591236	0.648851	0.591722	C	475	1.33412	1.3637	1.3702	1.35601
G	476	-0.029435	0.018908	0.051409	0.0136273	476	0.045135	0.192939	0.139468	0.125847	C	476	1.52638	1.37895	1.38504	1.43013	476	-0.010797	0.163588	0.051144	0.0679783	G	476	0.049103	0.068265	-0.002802	0.0381887	476	0.675634	1.0623	0.897653	0.878528	T	476	0.067508	0.052582	0.056138	0.0587427	476	0.486731	0.454429	0.523085	0.488082	C	476	1.13424	1.27311	1.09862	1.16866
A	477	0.451472	0.604551	0.443185	0.499736	477	0.279699	0.219497	0.193059	0.230752	T	477	0.027853	0.08086	0.024423	0.0443787	477	0.6377	0.821947	0.778712	0.74612	C	477	0.73102	0.766026	0.686647	0.727898	477	0.003249	0.282483	0.274192	0.186641	A	477	0.215373	0.157108	0.191468	0.187983	477	0.131477	0.056718	0.082631	0.0902753	U	477	0.148126	0.220157	0.156537	0.17494
C	478	0.461262	0.384002	0.397811	0.414358	478	0.17296	0.223938	0.218789	0.205229	C	478	1.4367	1.44136	1.51636	1.46481	478	0.344744	0.356174	0.236426	0.312448	C	478	0.677014	0.816728	0.679259	0.724334	478	0.343789	0.345342	0.19056	0.29323	A	478	0.993208	0.808036	0.951957	0.917734	478	1.22963	1.10938	1.1693	1.16944	C	478	1.19037	1.0041	1.15562	1.1167
A	479	0.868981	0.845055	0.870586	0.861541	479	0.330759	0.31703	0.334493	0.327427	C	479	0.954076	0.902343	0.994466	0.950295	479	0.316557	0.297153	0.226961	0.280224	C	479	0.46249	0.561481	0.444232	0.489401	479	0.181163	0.369991	0.129588	0.226914	A	479	0.954109	1.15532	0.864804	0.991411	479	0.654422	0.563601	0.665595	0.627873	U	479	0.061984	0.050808	0.039453	0.0507483
G	480	0.002583	0.055914	0.014887	0.0244613	480	0.603836	0.605281	0.398409	0.535842	C	480	0.735663	0.842452	0.849329	0.809148	480	0.217281	0.11446	0.080083	0.137275	C	480	1.17161	0.764856	0.825129	0.920531	480	-0.062776	1.44602	0.852515	0.745253	T	480	0.034947	0.069329	0.035058	0.0464447	480	1.98056	1.61259	1.76882	1.78733	U	480	0.025598	0.049708	0.053049	0.042785
T	481	0.065439	0.086099	0.051719	0.0677523	481	1.50976	1.45578	1.37854	1.44803	A	481	0.64138	0.743993	0.543866	0.64308	481	0.802429	1.67844	1.21298	1.23128	A	481	0.587863	0.575992	0.617549	0.593801	481	0.681749	0.663989	0.676152	0.673963	T	481	0.034326	0.08008	0.025856	0.046754	481	0.188138	0.107637	0.030486	0.108754	A	481	1.15343	1.10845	1.11059	1.12416
G	482	0.062346	0.060269	0.084929	0.0691813	482	0.306362	0.419283	0.382922	0.369522	T	482	0.014711	0.053079	0.019679	0.0291563	482	0.198839	0.458864	0.312686	0.323463	T	482	0.050999	0.058508	0.062092	0.0571997	482	0.36653	0.554049	0.359097	0.426559	C	482	0.999387	1.05406	1.07493	1.04279	482	2.60861	2.17491	2.43242	2.40531	U	482	0.054628	0.089447	0.056775	0.06695
T	483	0.066236	0.117669	0.063975	0.0826267	483	0.323179	0.364224	0.333182	0.340195	T	483	0.056197	0.045167	0.04442	0.0485947	483	1.4816	1.39408	1.45286	1.44285	T	483	0.015725	0.010325	0.029741	0.018597	483	0.666652	0.648295	0.716557	0.677168	T	483	0.07408	0.087495	0.005986	0.0558537	483	-0.102525	0.236767	-0.014742	0.0398333	G	483	0.025957	0.052653	0.080688	0.0530993
C	484	0.827683	1.30469	1.2527	1.12836	484	0.375197	0.840879	0.409472	0.541849	T	484	0.034163	0.035232	0.028053	0.0324827	484	0.078447	0.079576	0.091822	0.0832817	T	484	0.027723	0.045309	0.047477	0.0401697	484	0.270597	0.369138	0.362556	0.334097	C	484	0.761097	0.737642	0.743199	0.747313	484	0.297734	0.159067	0.166717	0.207839	A	484	0.918606	1.17966	0.985009	1.02776
A	485	0.18742	0.241415	0.165959	0.198265	485	0.035986	0.102623	0.082353	0.073654	T	485	0.018177	0.033565	0.007451	0.019731	485	0.289516	0.227726	0.127586	0.214943	C	485	0.755735	0.670335	0.75826	0.72811	485	0.152689	0.135186	0.134411	0.140762	T	485	0.081762	0.044138	0.06671	0.0642033	485	0.855936	0.720281	0.664776	0.746998	A	485	0.903829	0.841032	0.845126	0.863329
A	486	1.37594	1.0209	1.1497	1.18218	486	1.24924	1.36741	0.953986	1.19021	A	486	0.847011	0.800052	0.751255	0.799439	486	0.341209	0.343892	0.331979	0.339027	A	486	1.24255	1.19939	1.06828	1.17007	486	1.95552	1.71733	1.89149	1.85478	A	486	1.30554	1.47372	1.29187	1.35705	486	1.82367	1.66215	1.88021	1.78867	A	486	1.01867	0.987745	0.98762	0.998013
A	487	1.083	0.951784	1.08616	1.04031	487	0.607757	0.661636	0.615314	0.628236	A	487	0.37978	0.313294	0.395608	0.362894	487	0.17027	0.109257	0.116757	0.132095	T	487	-0.001177	0.056485	-0.004235	0.0170243	487	0.016243	0.220135	0.108748	0.115042	T	487	0.094806	0.075574	0.080529	0.0836363	487	3.63147	3.03635	3.63056	3.43279	C	487	1.06732	0.954535	0.994116	1.00532
T	488	0.031061	0.033224	0.031817	0.032034	488	0.379031	0.478969	0.359978	0.405993	G	488	0.043578	0.063901	0.067665	0.0583813	488	0.071854	0.3021	0.161439	0.178464	C	488	1.16667	1.12591	1.29012	1.19423	488	0.981585	1.0692	0.816751	0.955847	T	488	0.054105	0.088666	0.126987	0.0899193	488	3.31023	2.95413	3.32516	3.19651	U	488	0.064468	0.046054	0.055724	0.0554153
G	489	0.106578	0.089813	0.047757	0.0813827	489	0.458236	0.539488	0.353094	0.450273	C	489	0.90955	0.915613	0.937341	0.920835	489	0.126795	0.185678	0.169265	0.160579	T	489	0.041322	0.050808	0.04149	0.04454	489	2.3426	2.20349	2.17087	2.23899	C	489	-999	-999	-999	-999	489	-999	5.15395	-999	-999	U	489	0.033019	0.066845	0.028149	0.042671
T	490	-0.000861	0.083162	-0.052493	0.009936	490	0.134447	0.294729	0.35121	0.260129	A	490	1.11878	1.09568	1.03532	1.08326	490	0.791727	0.844805	0.667506	0.768013	T	490	-0.034326	0.036581	0.004999	0.002418	490	1.74302	1.97525	1.94273	1.887	T	490	0.086404	0.124643	0.066391	0.0924793	490	1.73748	2.29799	2.26688	2.10078	G	490	-0.042924	0.025652	0.062092	0.01494
C	491	0.116655	0.16342	0.218235	0.166103	491	0.025443	0.105492	0.316957	0.149297	G	491	-0.051555	0.011141	0.019519	-0.006965	491	0.579033	0.485134	0.440545	0.501571	G	491	-0.016084	0.133336	0.055215	0.057489	491	0.934001	0.846767	0.756689	0.845819	T	491	0.119881	0.092888	0.079542	0.097437	491	8.35451	7.5119	8.17433	8.01358	A	491	1.09092	1.03823	0.995549	1.04157
C	492	0.075485	0.137995	0.238507	0.150662	492	0.32283	0.348215	0.132994	0.268013	A	492	0.731347	0.692759	0.726322	0.716809	492	0.244799	0.494516	0.274192	0.337836	A	492	0.630689	0.841387	0.752783	0.74162	492	0.576644	0.476264	0.558667	0.537192	T	492	0.044592	0.048963	0.029741	0.0410987	492	0.520078	0.527523	0.654129	0.567243	U	492	0.062016	0.058082	0.073651	0.064583
C	493	1.74335	1.90573	1.87776	1.84228	493	0.457887	0.391892	0.342606	0.397462	C	493	0.886045	0.858737	0.770392	0.838391	493	-0.153262	0.293571	0.065158	0.068489	T	493	0.052634	0.061204	-0.010667	0.0343903	493	0.008026	0.383894	0.152248	0.181389	T	493	0.020988	0.036651	0.027448	0.0283623	493	0.04338	0.097573	0.042316	0.0610897	A	493	1.50843	1.43154	1.55648	1.49882
A	494	0.702258	0.936489	0.844247	0.827665	494	0.807293	1.03669	0.502396	0.782125	T	494	0.007323	0.029413	0.010158	0.0156313	494	0.432172	0.543132	0.575593	0.516966	C	494	0.629709	0.610763	0.628789	0.623087	494	0.447174	0.496733	0.416793	0.453567	T	494	0.023963	0.022672	0.035345	0.0273267	494	0.062681	0.045886	0.035582	0.0480497	C	494	1.05068	1.11281	1.08066	1.08139
A	495	0.649288	0.596887	0.601437	0.615871	495	0.074412	0.152408	0.098824	0.108548	T	495	0.0255	0.041832	0.025538	0.0309567	495	0.221103	0.289733	0.182279	0.231038	T	495	0.027821	0.05386	0.014838	0.032173	495	0.281968	0.381164	0.25135	0.304827	T	495	0.006015	0.124466	-0.046426	0.0280183	495	-0.012326	0.351142	0.267093	0.20197	U	495	0.167382	0.22704	0.152875	0.182432
G	496	-0.055425	0.041868	-0.045188	-0.0195817	496	0.14926	-0.031555	0.118654	0.0787863	C	496	0.414303	0.461887	0.479672	0.451954	496	0.238588	0.187128	0.15698	0.194232	T	496	0.024159	0.035339	0.008725	0.022741	496	0.627859	0.460314	0.543742	0.543972	C	496	0.888529	0.731433	0.77036	0.796774	496	0.150682	0.198216	0.082995	0.143964	C	496	0.531339	0.625027	0.621402	0.592589
C	497	0.808198	1.08472	0.840037	0.910983	497	0.318212	0.343033	0.249436	0.30356	A	497	0.715394	0.705958	0.690627	0.703993	497	1.02449	0.979906	1.17849	1.06096	G	497	0.014744	0.008657	0.000509	0.00797	497	0.246232	0.270969	0.287023	0.268075	C	497	0.72762	0.784938	0.801406	0.771321	497	0.203808	0.132201	0.101741	0.145917	U	497	0.079376	0.082634	0.062761	0.0749237
A	498	1.05359	1.33062	1.16904	1.18442	498	0.863233	0.885944	0.799686	0.849621	G	498	0.047959	-0.071742	0.014329	-0.00315133	498	0.763731	1.39885	0.454377	0.872321	G	498	0.042761	0.021608	0.014138	0.026169	498	0.292096	0.281886	0.28311	0.285697	A	498	1.23258	1.26368	1.27738	1.25788	498	0.563171	0.468161	0.512437	0.51459	U	498	0.102881	0.137949	0.110397	0.117076
C	499	0.887063	1.05132	1.08167	1.00669	499	-0.012373	-0.021746	0.012373	-0.00724867	G	499	-0.014777	-0.005074	-0.011973	-0.010608	499	0.544061	0.491616	0.38658	0.474086	A	499	0.812586	0.778764	0.764406	0.785252	499	0.827367	0.991846	0.451192	0.756802	G	499	0.066234	0.15576	0.06136	0.0944513	499	0.449563	0.593794	0.507705	0.517021	A	499	0.261044	0.461887	0.302884	0.341938
A	500	0.75561	0.981936	0.922088	0.886545	500	0.711882	0.81793	0.724872	0.751561	A	500	0.537191	0.527206	0.563385	0.542594	500	0.794211	0.798236	0.731572	0.774673	G	500	0.039622	0.042719	0.016176	0.032839	500	0.45606	0.574092	0.406419	0.478857	G	500	-0.016019	-0.045096	-0.026716	-0.029277	500	0.784656	0.833206	0.817297	0.81172	A	500	1.33752	1.19286	1.23796	1.25611
T	501	-0.001818	0.108147	-0.017859	0.02949	501	1.57424	1.40831	1.23653	1.40636	A	501	0.566025	0.604093	0.657097	0.609072	501	0.476221	0.46057	0.51817	0.484987	G	501	-0.281018	-0.261492	-0.400767	-0.314426	501	-0.150396	1.52764	0.24134	0.539529	T	501	0.040505	-0.001384	0.013469	0.01753	501	0.905431	1.19774	1.07784	1.06034	A	501	1.05889	1.01602	1.05812	1.04434
C	502	0.68424	0.772428	0.666496	0.707721	502	0.090358	0.451578	0.184045	0.241994	T	502	0.027788	0.023204	0.02697	0.0259873	502	0.399494	0.422616	0.474216	0.432109	T	502	0.041388	0.054108	-0.025729	0.0232557	502	1.57218	1.61984	1.79658	1.66287	G	502	-0.070483	0.016711	0.015794	-0.0126593	502	0.35707	0.287686	0.123036	0.255931	U	502	0.036615	0.100978	0.015857	0.05115
C	503	0.442989	0.59351	0.531055	0.522518	503	0.293205	0.231896	0.176178	0.23376	G	503	0.095035	0.071706	0.086547	0.0844293	503	1.07283	1.01795	1.02988	1.04022	T	503	0.009252	0.090653	0.010349	0.0367513	503	0.347897	0.510977	0.354456	0.404443	G	503	0.06048	0.034416	-0.032893	0.0206677	503	0.330794	0.764291	0.768246	0.62111	C	503	1.13336	1.25601	0.980678	1.12335
C	504	0.835368	0.78249	0.752663	0.790174	504	0.271421	0.357468	0.04089	0.22326	T	504	0.080552	0.097217	0.078555	0.0854413	504	0.163008	0.297835	0.212947	0.224597	C	504	0.501361	0.52969	0.578351	0.536467	504	0.315124	0.234635	0.208488	0.252749	T	504	0.044918	0.078235	0.063175	0.0621093	504	0.331463	0.369394	0.3267	0.342519	U	504	0.081958	0.112722	0.066391	0.0870237
G	505	0.004433	0.096262	0.021232	0.0406423	505	1.03506	0.759077	0.868027	0.887388	G	505	-0.005623	0.020047	0.021366	0.01193	505	0.414209	0.351654	0.372748	0.379537	C	505	0.51993	0.707945	0.570072	0.599316	505	0.225689	0.18039	-0.020567	0.128504	T	505	0.03704	0.062233	0.06292	0.0540643	505	0.338056	0.256213	0.128496	0.240922	U	505	0.037988	0.09154	0.028849	0.0527923
C	506	1.13753	1.05028	0.98433	1.05738	506	-0.039123	0.017489	0.014586	-0.00234933	A	506	0.989024	1.01326	0.952084	0.984788	506	0.335667	0.399161	0.373567	0.369465	A	506	0.929329	0.952974	0.868721	0.917008	506	0.669136	0.596183	0.803829	0.689716	G	506	-0.103012	-0.032749	0.018055	-0.0392353	506	0.605213	0.233867	0.117485	0.318855	C	506	0.862082	0.889286	0.832357	0.861242
A	507	0.963185	0.988149	0.989561	0.980298	507	1.28296	1.07352	0.888841	1.08177	A	507	0.722619	0.86633	0.797044	0.795331	507	0.72446	0.778278	0.725657	0.742798	T	507	0.040832	0.044918	-0.002324	0.0278087	507	0.265056	0.19071	0.410878	0.288881	A	507	0.5724	0.583195	0.553801	0.569799	507	0.328405	0.197022	0.218589	0.248005	A	507	0.163982	0.172649	0.213885	0.183505
T	508	0.058742	0.068575	0.098145	0.075154	508	1.00709	1.27719	1.11517	1.13315	G	508	0.037694	0.072061	0.084605	0.0647867	508	0.985598	0.964468	0.923042	0.957703	T	508	0.023407	0.072168	0.055406	0.050327	508	0.926452	0.554731	0.888097	0.78976	A	508	0.999452	0.910823	1.03003	0.980103	508	0.345126	0.38722	0.387217	0.373188	A	508	0.790323	0.646244	0.776346	0.737638
T	509	0.033644	0.063646	0.05794	0.0517433	509	0.329888	0.275481	0.384479	0.329949	A	509	0.939594	1.03713	0.964789	0.980506	509	0.325443	0.443341	0.447825	0.405536	G	509	-0.028573	0.050099	0.048464	0.02333	509	0.593174	0.444194	0.277286	0.438218	C	509	0.947603	0.975149	1.07305	0.998602	509	0.082173	0.073265	0.017837	0.0577583	A	509	0.91331	0.967556	0.886075	0.922314
T	510	0.029626	0.068272	0.00749	0.0351293	510	0.55356	0.581037	0.426024	0.520207	T	510	0.029194	0.033636	0.015762	0.0261973	510	0.841222	0.749194	0.722836	0.771084	G	510	0.039067	-0.017953	-0.039962	-0.00628267	510	0.231135	0.890265	0.438452	0.519951	T	510	0.098239	0.104207	0.037255	0.0799003	510	1.25744	1.28235	1.11733	1.21904	U	510	0.069993	0.126382	0.08107	0.0924817
G	511	-0.028223	0.027856	0.026061	0.00856467	511	0.027621	0.14593	0.113246	0.095599	T	511	0.001275	0.056237	-0.014838	0.0142247	511	-0.011562	0.289647	0.098192	0.125426	T	511	0.06012	0.03878	0.019774	0.039558	511	0.49772	0.636696	0.812474	0.648963	C	511	0.853549	0.922283	0.90327	0.893034	511	0.607411	0.887536	0.492417	0.662455	G	511	0.042565	0.057088	0.055374	0.0516757
C	512	0.513626	0.571699	0.523874	0.5364	512	0.418154	0.162679	0.4343	0.338378	C	512	0.507409	0.53707	0.504191	0.516223	512	0.304613	0.203504	0.200206	0.236108	T	512	0.004544	0.00809	0.018182	0.010272	512	0.17457	0.155314	0.114118	0.148001	T	512	0.052438	0.086182	0.068907	0.0691757	512	3.08216	2.13901	2.76176	2.66097	C	512	0.628139	0.770107	0.684736	0.694327
T	513	0.027234	0.073741	0.056981	0.052652	513	0.47575	0.811823	0.49076	0.592778	C	513	0.659033	0.672677	0.655951	0.662554	513	0.205719	0.125633	0.067251	0.132868	C	513	0.680904	0.958509	0.838757	0.826057	513	1.52354	1.22827	1.15164	1.30115	T	513	0.053484	0.072629	0.086293	0.070802	513	5.58279	5.28803	5.84138	5.57074	A	513	0.75858	0.817048	0.780932	0.78552
G	514	0.022196	0.089037	0.037636	0.049623	514	0.211212	0.412343	0.232801	0.285452	G	514	0.037596	0.063333	0.043401	0.04811	514	0.288274	0.340566	0.319693	0.316178	T	514	0.008794	0.117583	0.031205	0.0525273	514	0.338916	0.33451	0.278105	0.317177	T	514	0.04639	0.069968	0.03802	0.0514593	514	0.194731	0.118981	0.153795	0.155836	G	514	0.055184	0.097997	0.053431	0.0688707
G	515	-0.071275	0.029476	0.027144	-0.004885	515	0.097328	0.236893	0.10456	0.14626	T	515	0.033967	0.025582	0.04165	0.033733	515	0.570815	0.477117	0.509616	0.519183	C	515	0.659622	0.733313	0.733168	0.708701	515	0.206961	0.056548	0.04268	0.102063	A	515	0.713596	0.680447	0.755267	0.716437	515	0.593461	0.555414	0.802373	0.650416	C	515	0.335254	0.422184	0.422006	0.393148
A	516	0.261405	0.312895	0.356709	0.310336	516	0.54171	0.305463	0.436841	0.428005	A	516	1.06137	1.11995	1.02663	1.06931	516	1.35184	1.20107	1.19287	1.24859	A	516	1.15925	1.05306	1.18552	1.13261	516	1.21626	1.39544	1.6214	1.41103	C	516	0.814581	0.797569	0.790803	0.800984	516	0.140458	0.195913	0.234969	0.190447	A	516	0.889249	0.917635	0.847132	0.884672
A	517	0.660577	0.692643	0.744802	0.699341	517	0.187512	0.191458	0.122424	0.167131	T	517	0.02138	0.039667	0.036459	0.032502	517	-0.006497	0.052027	0.042134	0.0292213	C	517	1.03898	0.918096	1.01526	0.990777	517	0.281108	0.390205	0.555209	0.408841	C	517	0.970161	0.831559	0.895596	0.899105	517	1.23154	1.18128	1.04808	1.15363	G	517	0.433852	0.372475	0.526194	0.444174
C	518	0.443531	0.460985	0.507068	0.470528	518	0.201017	0.277702	0.18806	0.22226	A	518	0.824127	0.862889	0.879101	0.855372	518	0.299645	0.293656	0.335164	0.309488	A	518	0.579527	0.850577	0.711038	0.713714	518	0.153167	0.228153	0.380756	0.254025	T	518	0.011671	0.025865	-0.006082	0.0104847	518	1.2539	1.12737	1.28742	1.2229	A	518	0.433918	0.638083	0.433724	0.501908
A	519	0.501412	0.58615	0.544519	0.544027	519	0.08208	0.230046	0.142664	0.151597	T	519	0.043186	0.027462	0.029168	0.033272	519	0.354968	0.458864	0.305497	0.37311	T	519	0.26003	0.275188	0.326192	0.287137	519	2.81691	2.46251	3.18519	2.82154	A	519	0.868391	0.827053	0.864072	0.853172	519	1.0028	0.938881	1.04162	0.994432	G	519	0.036386	0.084125	0.030983	0.050498
G	520	0.106323	0.186987	0.067256	0.120189	520	0.283968	0.371256	0.727822	0.461015	T	520	0.058387	0.043144	0.045503	0.0490113	520	0.505077	0.493322	0.556119	0.518173	A	520	0.770545	0.764678	0.714063	0.749762	520	0.053986	0.220818	0.140599	0.138468	C	520	0.937011	0.877187	0.848628	0.887609	520	0.048348	0.091773	0.074258	0.0714597	U	520	0.032267	0.061878	0.029199	0.0411147
T	521	0.047006	0.083229	0.050759	0.0603313	521	1.27206	1.42821	1.23735	1.31254	G	521	0.026448	0.03839	0.042287	0.0357083	521	0.932185	1.00558	1.00859	0.982116	T	521	0.019255	0.041264	0.047063	0.0358607	521	0.109022	0.13928	0.088728	0.112343	T	521	0.048351	0.031684	0.029804	0.036613	521	0.311302	0.254849	0.210308	0.25882	G	521	0.016379	0.053647	0.043879	0.0379683
G	522	0.031986	0.056522	0.022347	0.0369517	522	0.347489	0.432978	0.34572	0.375396	T	522	0.014188	0.026362	0.020825	0.0204583	522	-0.009268	0.025758	0.013468	0.009986	A	522	0.696792	0.77	0.714031	0.726941	522	0.757902	0.587739	0.707366	0.684336	G	522	0.49819	0.361441	0.414141	0.424591	522	0.750067	0.77572	0.686253	0.737347	G	522	0.023178	0.116589	-0.015221	0.0415153
T	523	-0.006761	0.121147	-0.047293	0.0223643	523	0.767386	0.565028	0.944808	0.759074	A	523	1.07952	1.17278	1.1212	1.1245	523	1.97043	1.84288	1.90751	1.90694	G	523	0.050084	0.099239	0.054737	0.06802	523	0.604258	0.543046	0.570224	0.572509	C	523	0.618953	0.765459	0.619173	0.667862	523	0.055132	0.042048	-0.044682	0.0174993	C	523	0.593846	0.7006	0.651397	0.648614
C	524	0.634842	0.709255	0.790795	0.711631	524	-0.010717	0.268263	0.039497	0.0990143	T	524	0.031384	0.040341	0.017354	0.029693	524	0.000764	0.054501	0.035218	0.030161	G	524	-0.088235	0.002626	0.008566	-0.025681	524	0.329743	0.257493	0.045592	0.210943	T	524	0.051751	0.075964	0.012036	0.0465837	524	0.378856	0.231138	0.346357	0.318784	A	524	0.745568	0.771668	0.769946	0.762394
C	525	0.884416	0.867272	0.704101	0.818596	525	0.311241	0.143246	0.217232	0.223906	A	525	0.397728	0.306056	0.390545	0.364776	525	0.360414	0.340566	0.383941	0.36164	A	525	0.303085	0.180632	0.288746	0.257488	525	0.479661	0.387732	0.368107	0.411833	G	525	0.185199	0.221044	0.126064	0.177436	525	1.55508	1.21138	1.18577	1.31741	U	525	0.009677	0.066597	0.036714	0.0376627
T	526	0.027617	0.058379	0.027082	0.0376927	526	0.779933	0.685603	0.66153	0.709022	A	526	1.17452	01,01,1985	1.14884	1.17395	526	0.425484	0.429098	0.466026	0.440203	A	526	0.389097	0.643689	0.604589	0.545792	526	0.324583	0.24632	0.143694	0.238199	T	526	0.030403	0.026681	0.044802	0.033962	526	0.101187	0.079065	0.083268	0.08784	G	526	0.045997	0.112509	0.011145	0.0565503
T	527	0.035526	0.045987	0.046581	0.042698	527	0.331195	0.483503	0.278772	0.36449	G	527	-0.030501	-0.026469	-0.113231	-0.0567337	527	0.665792	1.26571	0.884548	0.938685	C	527	0.490703	0.586104	0.469737	0.515515	527	0.264769	0.373659	0.458018	0.365482	G	527	-0.097552	0.019266	-0.002006	-0.026764	527	0.45692	0.190113	0.154796	0.267276	C	527	0.797417	0.796966	0.812074	0.802152
A	528	1.17271	1.06408	1.12751	1.12143	528	1.0016	0.740014	0.54009	0.760568	T	528	0.016052	0.060423	0.018851	0.0317753	528	1.3378	1.13633	1.23218	1.23543	A	528	0.693883	0.932253	0.841814	0.82265	528	0.665792	0.716869	0.48814	0.6236	A	528	0.450591	0.370453	0.498937	0.439994	528	0.244035	0.238132	0.309319	0.263829	C	528	1.30365	1.38587	1.3796	1.35637
C	529	1.17235	1.16646	1.26571	1.20151	529	0.625619	0.541616	0.266316	0.47785	T	529	0.033999	0.036474	0.025569	0.032014	529	0.10071	0.19361	0.181642	0.158654	T	529	0.051163	0.030939	0.019997	0.034033	529	0.999453	0.961483	0.805831	0.922256	A	529	0.957542	1.08415	1.10802	1.0499	529	0.606647	0.572642	0.492235	0.557175	A	529	0.990789	1.02699	1.07315	1.03031
G	530	-0.054851	-0.022994	0.07193	-0.00197167	530	0.561402	1.03844	0.5886	0.729482	T	530	0.048711	0.047402	0.04649	0.0475343	530	0.564318	0.505518	0.544834	0.538223	G	530	0.2225	0.252516	0.012132	0.162383	530	0.604831	1.21966	0.883729	0.902739	C	530	0.873622	1.00321	0.847673	0.90817	530	0.203617	0.222097	0.217042	0.214252	U	530	0.04129	0.250954	-0.007801	0.0948143
A	531	1.18871	1.7675	1.28004	1.41208	531	0.758672	0.669039	0.547301	0.658337	G	531	-0.032136	0.023346	0.010094	0.000434667	531	0.526385	0.286833	0.276103	0.363107	G	531	0.014156	0.146996	0.03681	0.0659873	531	0.050928	0.197278	0.009282	0.0858293	T	531	0.018602	0.076638	0.04926	0.0481667	531	0.272317	0.234976	0.347267	0.284853	C	531	0.843284	0.873817	0.807647	0.841583
A	532	0.962898	0.932944	1.0142	0.970013	532	1.06442	1.10914	0.832874	1.00215	G	532	0.019942	0.040732	0.02869	0.029788	532	0.335667	0.381079	0.329794	0.348847	G	532	0.047109	0.144513	-0.019933	0.0572297	532	0.016148	0.204357	0.142056	0.120854	G	532	0.095231	0.145187	0.119759	0.120059	532	1.27855	1.09778	1.03188	1.13607	C	532	1.01635	0.922638	0.926324	0.955105
T	533	-0.03948	0.112604	0.000124	0.024416	533	0.606973	0.393188	0.624901	0.541687	T	533	-0.001144	0.133691	0.012673	0.0484067	533	0.559445	0.751582	0.576139	0.629055	C	533	0.159699	0.160159	0.092757	0.137538	533	0.030385	0.288453	0.215677	0.178172	T	533	0.059009	0.113786	0.069289	0.0806947	533	0.070229	0.042731	0.027574	0.0468447	A	533	0.790912	0.80282	0.831657	0.808463
C	534	1.08482	1.25117	1.20337	1.17979	534	0.364393	0.21561	0.34277	0.307591	C	534	1.33147	1.39183	1.44628	1.38986	534	0.467526	0.189346	0.079901	0.245591	C	534	0.097879	0.040874	-0.031205	0.0358493	534	0.063732	0.581854	0.283656	0.309747	G	534	0.075976	0.11407	0.067729	0.085925	534	0.211643	0.233185	0.213766	0.219531	C	534	0.869633	0.803459	0.723998	0.79903
C	535	0.510948	0.556302	0.679402	0.582217	535	0.082254	0.430017	0.133404	0.215225	C	535	1.0074	1.02003	1.03255	1.01999	535	0.503835	0.629361	0.449099	0.527432	T	535	0.0221	0.155121	0.034931	0.0707173	535	0.09985	0.34176	0.11066	0.18409	T	535	0.018929	0.040129	0.01296	0.024006	535	0.027901	0.059107	0.028575	0.0385277	A	535	0.884606	0.936298	0.93145	0.917451
A	536	0.637106	0.734443	0.700263	0.690604	536	0.520798	0.536064	0.46675	0.507871	T	536	0.039263	0.144335	0.045948	0.0765153	536	1.19361	1.46649	1.05818	1.23943	C	536	0.80595	0.926009	0.91728	0.88308	536	0.315124	0.208451	0.169629	0.231068	A	536	0.930669	1.06538	0.870823	0.955623	536	0.779401	0.827491	0.673694	0.760195	C	536	0.870091	0.818147	0.983544	0.890594
C	537	0.554829	0.733599	0.670024	0.652817	537	0.194482	0.257159	0.222886	0.224842	C	537	0.691202	0.740835	0.716547	0.716195	537	0.369492	0.201627	0.156798	0.242639	G	537	-0.113669	0.008551	0.019105	-0.028671	537	0.530971	0.20973	0.097828	0.27951	T	537	0.033084	0.045947	0.031556	0.0368623	537	0.792969	0.86826	0.845235	0.835488	C	537	1.01662	0.809526	0.94406	0.923401
T	538	0.008068	0.055306	0.033489	0.0322877	538	0.461808	0.559938	0.327692	0.449813	C	538	0.687377	0.719263	0.748293	0.718311	538	0.115329	0.126913	-0.051144	0.0636993	A	538	0.937273	0.899008	0.907314	0.914532	538	0.230562	0.28905	0.42016	0.313257	T	538	0.052895	0.048679	0.051903	0.051159	538	0.154027	0.203163	0.106109	0.154433	A	538	0.489657	0.563822	0.528645	0.527375
G	539	0.026054	0.039639	0.00455	0.0234143	539	0.44473	0.533473	0.423648	0.467284	A	539	0.693294	0.662033	0.707121	0.687483	539	0.66885	0.649233	0.547928	0.622004	C	539	1.38999	1.6012	1.42157	1.47092	539	0.821156	0.824335	0.855973	0.833821	C	539	0.840995	0.899859	0.962751	0.901202	539	0.506319	0.241629	0.075532	0.274493	A	539	0.821871	0.858524	0.803508	0.827968
T	540	0.020952	0.053314	0.037512	0.0372593	540	0.153704	0.132142	0.086368	0.124071	T	540	-0.027036	-0.025546	-0.045121	-0.0325677	540	0.401214	0.678062	0.400868	0.493381	A	540	0.691725	0.734804	0.728679	0.718403	540	0.198553	0.154888	0.14333	0.16559	A	540	1.0566	1.0266	1.04815	1.04378	540	1.15186	0.860584	0.963539	0.991993	U	540	0.012259	0.04538	0.02213	0.0265897
A	541	0.80638	0.813992	0.732669	0.784347	541	1.3165	0.974317	0.831399	1.04074	C	541	0.98327	1.02252	0.9375	0.981095	541	0.486063	0.417925	0.428624	0.444204	C	541	0.899023	1.0906	1.08235	1.02399	541	0.447365	0.493834	0.72411	0.555103	T	541	0.075126	0.117547	0.023563	0.0720787	541	0.556483	0.947751	0.659498	0.721244	U	541	0.038936	0.0391	0.043974	0.04067
C	542	0.422165	0.445048	0.577976	0.48173	542	0.105867	0.077361	0.133896	0.105708	T	542	0.073883	0.072629	0.062379	0.0696303	542	0.6871	0.691708	0.598617	0.659142	T	542	0.014711	0.056059	0.015857	0.0288757	542	0.246806	0.243335	0.152339	0.21416	C	542	1.00164	1.01099	1.0058	1.00614	542	3.72912	2.49083	3.91667	3.37888	G	542	-0.099677	-0.015363	-0.000478	-0.038506
C	543	0.310485	0.502212	0.518922	0.443873	543	0.208424	0.08134	0.189699	0.159821	G	543	-0.041519	0.021288	0.051998	0.010589	543	0.611902	0.487693	0.422981	0.507525	T	543	0.019615	-0.00259	-0.000955	0.00535667	543	0.320952	0.361974	0.342353	0.34176	T	543	0.088954	0.096933	0.054737	0.080208	543	1.83819	1.69379	2.02454	1.85217	A	543	1.54524	1.57967	1.51757	1.54749
G	544	0.13496	0.257453	0.159459	0.183957	544	0.734188	0.489703	0.570572	0.598154	A	544	0.879866	0.984374	0.898175	0.920805	544	0.330794	0.545349	0.497695	0.457946	G	544	-0.010331	0.025049	-0.017672	-0.000984667	544	0.295727	0.343551	0.247528	0.295602	T	544	0.051588	0.091327	0.063271	0.0687287	544	4.98733	4.46514	5.59131	5.01459	C	544	1.06052	1.07879	1.04694	1.06208
G	545	-0.016487	0.038525	0.003188	0.00840867	545	0.065002	0.196825	0.329003	0.196943	T	545	0.038544	0.05755	0.035982	0.0440253	545	0.682991	0.815124	0.826761	0.774959	G	545	0.116938	0.085934	0.008693	0.0705217	545	0.061439	0.2992	0.123491	0.161377	T	545	0.023048	0.066845	0.016972	0.0356217	545	1.02057	0.809495	0.985197	0.93842	U	545	0.086568	0.115135	0.095017	0.0989067
C	546	0.303883	0.343148	-999	-332.784	546	-0.149086	-999	1.17048	-332.66	A	546	0.880128	0.893047	0.887731	0.886969	546	0.527436	0.468758	0.560032	0.518742	C	546	0.300241	0.259292	0.282314	0.280616	546	-0.148676	0.127254	0.138597	0.0390583	T	546	0.029096	0.0716	0.061997	0.054231	546	0.185654	0.208195	0.190742	0.194864	C	546	0.808598	0.845006	0.875949	0.843184
T	547	0.012501	0.029814	0.047602	0.0299723	547	0.672672	0.44945	0.435694	0.519272	C	547	0.875878	0.81279	0.879643	0.856104	547	0.21537	0.346792	0.316508	0.29289	C	547	0.325904	0.39128	0.373574	0.363586	547	-0.013759	0.017314	-0.049506	-0.015317	C	547	0.825434	0.81098	0.848819	0.828411	547	0.273177	0.159579	0.101104	0.177953	U	547	0.041682	0.066987	0.036109	0.0482593
T	548	-0.006888	0.033663	0.006809	0.0111947	548	0.047052	-0.015546	0.210759	0.080755	T	548	0.080324	0.094485	0.088744	0.087851	548	0.587346	0.607867	0.555391	0.583535	T	548	-0.007944	0.028988	0.016112	0.0123853	548	0.253876	0.28598	0.31396	0.284605	A	548	0.805394	0.794695	0.676776	0.758955	548	0.610564	0.581086	0.628102	0.606584	U	548	0.047697	0.084018	0.050534	0.0607497
C	549	0.753538	0.81801	0.800327	0.790625	549	0.164334	0.274648	0.171426	0.203469	A	549	0.825434	0.738458	0.815353	0.793082	549	0.525907	0.570681	0.485682	0.527423	A	549	0.52673	0.455429	0.445187	0.475782	549	0.837018	0.966174	1.22071	1.00797	A	549	0.795129	0.810909	0.738168	0.781402	549	0.237728	0.333828	0.387945	0.319834	G	549	0.056949	0.095762	0.057921	0.0702107
T	550	0.032369	0.060033	0.014485	0.035629	550	0.236916	0.19118	0.242799	0.223632	A	550	1.19841	1.11689	1.17893	1.16475	550	0.961806	0.853334	1.06082	0.958654	T	550	0.063455	0.071174	0.031683	0.0554373	550	0.483196	0.524965	0.427259	0.478473	T	550	0.080062	0.074829	0.056456	0.070449	550	0.68796	0.673285	0.584876	0.648707	U	550	0.061264	0.072309	0.055756	0.0631097
G	551	-0.027617	0.034473	-0.002631	0.00140833	551	-0.011589	0.354322	0.188306	0.177013	T	551	0.085064	0.062056	0.055374	0.067498	551	0.331845	0.362742	0.334254	0.342947	C	551	0.881501	0.917245	0.919191	0.905979	551	0.398634	0.28146	0.233695	0.304596	A	551	0.132892	0.118896	0.138482	0.13009	551	0.092588	0.207512	0.04987	0.116657	G	551	-0.028017	0.012099	0.038338	0.00747333
G	552	0.065056	0.076949	0.090686	0.0775637	552	0.522889	0.273445	0.603678	0.466671	A	552	0.447485	0.497154	0.447352	0.463997	552	0.235817	0.269945	0.268641	0.258134	G	552	0.088431	0.137913	-0.022831	0.0678377	552	0.601774	0.992102	0.847055	0.813644	A	552	1.23114	1.30334	1.30394	1.27947	552	0.186131	0.268069	0.232603	0.228934	A	552	0.807094	0.86186	0.756254	0.808403
T	553	0.009025	0.055205	0.029341	0.0311903	553	0.751179	0.747972	0.77371	0.75762	G	553	-0.001079	0.027923	0.013437	0.013427	553	0.354108	0.464494	0.358915	0.392506	C	553	1.16183	1.10334	1.25487	1.17335	553	0.12517	0.07915	0.255081	0.153134	C	553	0.98206	0.911958	1.02755	0.973856	553	0.582186	0.581086	0.621004	0.594759	G	553	0.020661	0.056485	0.044197	0.0404477
T	554	0.023376	0.044164	0.035129	0.034223	554	0.544062	0.642203	0.532387	0.572884	C	554	0.746876	0.84937	0.686392	0.760879	554	-0.055897	0.258175	0.116848	0.106375	A	554	0.779731	0.888506	0.882604	0.85028	554	0.5368	0.467138	0.572772	0.52557	A	554	0.849495	0.955635	0.947817	0.917649	554	0.453671	0.292121	0.443639	0.396477	C	554	0.836321	0.863101	0.836369	0.845264
G	555	0.055872	0.043624	0.036739	0.0454117	555	0.682605	0.339331	0.660219	0.560718	C	555	0.56256	0.67697	0.540841	0.593457	555	0.158995	0.152585	0.074986	0.128855	G	555	-0.001275	0.030336	0.050311	0.0264573	555	0.43179	0.40914	0.287478	0.376136	G	555	0.09206	0.052547	0.139501	0.0947027	555	0.903616	0.729918	0.676152	0.769895	U	555	0.053353	0.102291	0.09091	0.0821847
C	556	0.966916	0.840362	0.824624	0.877301	556	0.151351	0.033036	0.080141	0.088176	C	556	0.676425	0.590043	0.664739	0.643736	556	0.131763	0.103458	0.037493	0.0909047	T	556	-0.004021	0.222499	-0.029677	0.0629337	556	0.324965	0.910905	0.42917	0.555013	A	556	0.383605	0.369743	0.431335	0.394894	556	0.170366	0.21118	0.20421	0.195252	G	556	0.077545	0.110877	0.079892	0.089438
C	557	0.683793	0.752169	0.648452	0.694805	557	0.203893	0.245407	0.227475	0.225592	T	557	0.028573	0.051376	0.031428	0.0371257	557	0.210592	0.24632	0.310684	0.255865	C	557	0.647853	0.678922	0.675215	0.66733	557	0.303371	0.118042	0.046684	0.156032	A	557	0.578252	0.541647	0.527881	0.54926	557	0.098894	0.187554	0.143512	0.14332	G	557	0.026546	0.079902	0.069289	0.058579
T	558	0.026437	0.02637	-0.008976	0.0146103	558	1.26832	1.16355	1.04863	1.16017	A	558	0.834523	0.911461	0.88391	0.876631	558	1.29671	1.15313	1.23937	1.22974	C	558	0.595938	0.643334	0.664676	0.634649	558	0.287892	0.353104	0.289662	0.310219	T	558	0.022394	0.065781	0.037319	0.0418313	558	0.125075	0.084864	0.100194	0.103378	G	558	-0.332802	-0.107471	-0.697123	-0.379132
T	559	0.043945	0.015194	0.020985	0.026708	559	0.342348	0.516076	0.501002	0.453142	C	559	0.981145	1.11363	0.848342	0.981039	559	0.151638	1.36858	0.790906	0.770373	T	559	0.092158	0.1074	0.05582	0.085126	559	0.794116	0.886342	0.734666	0.805041	T	559	0.022296	0.023417	0.042191	0.0293013	559	0.294389	0.302782	0.36474	0.320637	U	559	0.020988	0.071635	0.020634	0.0377523
A	560	1.17028	1.12702	1.15307	1.15013	560	1.55359	1.38888	1.25005	1.39751	T	560	0.086175	0.081499	0.060468	0.0760473	560	2.96033	2.5583	2.75675	2.75846	C	560	0.876564	0.840784	0.889864	0.869071	560	0.321048	0.075312	0.104289	0.166883	T	560	0.029423	0.045451	0.030441	0.035105	560	0.08332	0.046313	0.207669	0.112434	U	560	0.019157	0.030336	0.010572	0.0200217
G	561	0.013809	0.113617	0.080658	0.0693613	561	0.278392	0.477673	0.390461	0.382175	T	561	0.082677	0.098317	0.098902	0.0932987	561	12.255	11.2525	12.1373	11.8816	A	561	0.746876	0.765814	0.79577	0.769487	561	0.729906	0.840541	0.873082	0.81451	A	561	1.62056	1.67174	1.55473	1.61568	561	0.381627	0.345769	0.256446	0.327947	U	561	0.034098	0.063972	0.030282	0.042784
G	562	0.029594	0.120404	0.070939	0.0736457	562	0.245543	0.105862	0.254844	0.202083	T	562	0.027298	0.035587	0.030314	0.0310663	562	0.078447	0.127766	0.093642	0.0999517	A	562	0.589432	0.739239	0.667987	0.665553	562	0.255787	0.336216	0.358915	0.316973	C	562	1.39375	1.36753	1.49082	1.41737	562	1.88835	1.772	1.90433	1.85489	U	562	0.03874	0.054321	0.025601	0.039554
G	563	-0.009216	-0.017591	0.009409	-0.00579933	563	0.03677	0.166751	0.122096	0.108539	T	563	0.046128	0.057124	0.040153	0.0478017	563	0.259514	0.272675	0.319693	0.283961	G	563	-0.020007	0.051482	0.038338	0.023271	563	1.16456	0.824335	0.615362	0.868087	T	563	0.175489	0.105945	0.099571	0.127002	563	1.08086	1.22392	1.06055	1.12178	C	563	0.859009	0.904649	0.892412	0.885357
A	564	0.349997	0.403755	0.229624	0.327792	564	-0.228813	-0.010272	0.242799	0.001238	G	564	-0.091406	0.02253	0.027798	-0.0136927	564	0.73583	0.347986	0.285294	0.45637	A	564	0.636966	0.67218	0.568639	0.625928	564	0.014619	0.340225	0.38476	0.246535	T	564	0.046782	0.082421	0.045216	0.0581397	564	1.12128	0.871586	0.88655	0.959805	A	564	1.37832	1.33783	1.27662	1.33092
C	565	0.432912	0.453658	0.508213	0.464928	565	0.02858	0.033498	0.088335	0.0501377	A	565	0.921548	1.01925	0.959949	0.966916	565	0.66971	0.769835	0.829855	0.756467	G	565	-0.04652	-0.028491	-0.062029	-0.04568	565	-0.299836	0.378776	-0.108839	-0.00996633	T	565	0.05283	0.064468	0.058494	0.0585973	565	0.35707	0.361633	0.402142	0.373615	U	565	0.011606	0.047757	0.031269	0.0302107
A	566	0.21121	0.297025	0.321951	0.276729	566	0.243538	0.019248	0.081124	0.114637	T	566	0.03109	0.023133	0.02506	0.0264277	566	0.062012	0.062092	0.044591	0.0562317	C	566	0.754035	0.741332	0.820575	0.771981	566	0.425771	0.576395	0.313596	0.438587	G	566	0.006963	0.063191	0.041745	0.0372997	566	1.41347	1.00106	1.19742	1.20398	U	566	0.019484	0.016037	0.025187	0.020236
A	567	0.569498	0.696492	0.598559	0.621516	567	0.511997	0.634245	0.467406	0.537883	T	567	0.066887	0.090156	0.058876	0.071973	567	0.298403	0.39609	0.336711	0.343735	A	567	0.824519	0.976462	0.93422	0.911734	567	0.877626	0.895212	0.991477	0.921438	T	567	0.04263	0.016782	0.034262	0.0312247	567	0.04338	0.100728	0.061882	0.0686633	U	567	0.031515	0.059182	0.019519	0.0367387
G	568	0.260257	0.313739	0.374474	0.316157	568	0.75083	0.851428	0.604005	0.735421	G	568	0.050116	0.081286	0.064353	0.0652517	568	0.201993	0.185166	-0.00637	0.12693	T	568	0.019059	0.079654	0.034899	0.0445373	568	0.431886	0.375279	0.401505	0.40289	T	568	0.026023	0.031684	0.033785	0.0304973	568	0.033442	0.018935	-0.015744	0.012211	G	568	0.002975	0.036616	0.02541	0.021667
A	569	0.569849	0.725934	0.60348	0.633088	569	0.138804	0.061814	0.174867	0.125162	G	569	-0.002648	0.047757	0.059163	0.0347573	569	0.14428	0.180987	0.072711	0.132659	G	569	0.03583	0.048928	0.043624	0.042794	569	0.73239	0.808215	0.718468	0.753024	A	569	0.8102	0.700458	0.800196	0.770285	569	0.362039	0.343466	0.413517	0.373007	G	569	0.053516	0.086644	0.074479	0.0715463
G	570	-0.051216	0.071547	0.005974	0.00876833	570	0.0535	0.551055	0.111607	0.238721	G	570	-0.619542	-0.741226	-999	-333.454	570	-999	1.4473	-1.68847	-999	T	570	-0.012554	0.110522	-0.070244	0.00924133	570	-0.090964	0.252546	0.115847	0.0924763	G	570	0.106804	0.09743	0.093393	0.099209	570	0.751405	0.768043	0.921677	0.813708	U	570	-0.007388	0.065249	-0.022417	0.0118147
A	571	0.776212	0.759665	0.71707	0.750982	571	0.05777	0.116226	0.058262	0.0774193	T	571	0.050836	0.055066	0.03232	0.046074	571	4.26783	3.41888	3.58588	3.75753	C	571	1.2486	1.3819	1.4493	1.35993	571	1.45351	1.36644	1.50974	1.44323	T	571	0.028998	0.053611	0.062092	0.0482337	571	0.748634	0.674991	0.592429	0.672018	C	571	0.651253	0.767517	0.772557	0.730442
C	572	0.891336	0.961272	0.90228	0.918296	572	0.013419	-0.002128	0.12226	0.044517	T	572	0.013404	0.015186	0.019933	0.0161743	572	0.419464	0.358307	0.351089	0.376287	T	572	0.024977	0.077703	0.002707	0.035129	572	0.45434	0.560531	0.455196	0.490022	A	572	0.649716	0.61676	0.537561	0.601346	572	0.537946	0.372209	0.269551	0.393235	U	572	0.010036	0.069755	0.028371	0.036054
T	573	0.035526	0.080461	0.04621	0.0540657	573	0.27874	0.391707	0.308435	0.326294	T	573	0.035372	0.044564	0.02576	0.035232	573	0.495522	0.3827	0.429625	0.435949	C	573	1.43677	1.80167	1.60415	1.6142	573	0.275184	0.139792	0.107383	0.17412	A	573	1.19567	1.00602	1.17116	1.12428	573	1.15319	0.903912	1.05754	1.03822	C	573	0.899448	0.858383	0.93438	0.897404
G	574	-0.036068	0.02296	0.008202	-0.00163533	574	0.23378	0.396889	0.160527	0.263732	G	574	-0.096898	0.013802	0.005477	-0.025873	574	0.455487	0.146785	0.063065	0.221779	C	574	0.709182	0.785896	0.739696	0.744925	574	0.120775	0.2302	0.106564	0.152513	T	574	0.016477	0.061098	0.018373	0.0319827	574	0.038698	0.223632	0.102378	0.121569	A	574	1.27432	1.02188	0.988098	1.09477
A	575	0.109926	0.113212	0.107307	0.110148	575	0.089399	0.023134	0.019748	0.0440937	A	575	0.858747	0.934666	0.880757	0.89139	575	0.854599	0.732051	0.833041	0.806564	T	575	0.037792	0.048679	0.006846	0.0311057	575	0.461697	0.471829	0.40742	0.446982	C	575	0.854203	0.890776	0.961669	0.902216	575	1.90985	1.44329	1.77893	1.71069	U	575	0.024257	0.029484	0.028085	0.0272753
A	576	0.630855	0.815444	0.790825	0.745708	576	0.737412	0.684492	0.673985	0.69863	T	576	0.0136	0.020721	-0.009011	0.00843667	576	0.708121	0.727701	0.616727	0.684183	A	576	0.840734	0.902911	0.870982	0.871542	576	0.908585	1.43937	1.05454	1.13416	T	576	0.021119	0.061843	0.030409	0.0377903	576	0.124119	0.161711	0.167172	0.151001	C	576	1.16111	1.26336	1.18944	1.20464
A	577	0.760458	0.833542	0.742202	0.778734	577	0.741769	0.514595	0.481418	0.579261	C	577	0.352188	0.459226	0.405702	0.405705	577	0.195591	0.297153	0.181642	0.224795	T	577	0.033934	0.003477	0.056775	0.0313953	577	0.556196	0.450165	0.487867	0.498076	C	577	0.982518	1.09766	1.16826	1.08281	577	0.317512	0.217918	0.113572	0.216334	A	577	1.19224	1.09333	1.03341	1.10633
T	578	0.01569	0.019482	0.032344	0.0225053	578	0.471654	0.390874	0.264596	0.375708	C	578	0.353594	0.365237	0.378636	0.365822	578	0.182978	0.134589	0.050598	0.122722	T	578	0.039165	0.035374	0.015698	0.030079	578	1.27091	1.37088	1.06546	1.23575	G	578	0.14574	0.08746	0.174559	0.13592	578	1.40086	1.24746	1.53567	1.39467	G	578	0.018307	0.035481	0.017131	0.0236397
G	579	-0.02513	-0.019482	0.012257	-0.010785	579	0.2675	0.284365	0.299667	0.283844	C	579	0.299162	0.315352	0.350297	0.321604	579	0.187851	0.119151	0.013741	0.106914	T	579	0.016052	0.047509	0.009776	0.0244457	579	0.255309	0.31967	0.236517	0.270499	T	579	0.046945	0.04985	0.054578	0.0504577	579	0.115902	0.194122	-0.049233	0.0869303	G	579	0.02514	0.143342	0.011654	0.0600453
G	580	-0.041681	0.071952	-0.090593	-0.0201073	580	0.119199	-0.383656	0.459867	0.0651367	A	580	0.786564	0.817225	0.803922	0.80257	580	0.967061	0.876619	0.891464	0.911715	C	580	1.1144	1.15138	1.00924	1.09167	580	0.202088	0.118469	0.071073	0.130543	C	580	1.06268	1.04934	1.14368	1.08523	580	0.572822	0.399673	0.384123	0.452206	C	580	0.488153	0.497509	0.468941	0.484868
T	581	0.01282	0.039707	0.020737	0.0244213	581	1.07401	1.15597	0.964721	1.0649	C	581	1.05823	1.09702	1.07178	1.07568	581	-0.005255	0.110707	0.077625	0.0610257	A	581	0.92011	0.983594	0.89515	0.932951	581	0.652797	0.600362	0.646212	0.633124	A	581	0.561808	0.61683	0.538803	0.57248	581	0.788765	0.706463	0.97273	0.822653	U	581	0.004544	0.053044	0.012641	0.0234097
T	582	0.031444	0.044738	-0.009471	0.022237	582	0.159803	0.25392	0.309337	0.24102	A	582	0.692444	0.737003	0.689608	0.706352	582	0.310824	0.309008	0.350907	0.32358	A	582	0.874341	0.868211	0.880089	0.874214	582	0.464468	0.501766	0.809562	0.591932	A	582	0.912427	0.994876	0.911007	0.939437	582	0.611806	0.685311	0.665504	0.654207	G	582	-0.106216	-0.007593	0.007419	-0.0354633
C	583	0.775319	0.69109	0.718246	0.728218	583	0.233518	0.541061	0.648829	0.474469	G	583	0.075322	0.118257	0.069798	0.0877923	583	0.404272	0.411016	0.42289	0.412726	G	583	-0.048482	0.055137	0.045566	0.017407	583	0.886704	0.639596	0.505066	0.677122	T	583	0.04943	0.006812	0.004999	0.0204137	583	0.187756	0.249305	0.098738	0.1786	A	583	0.844395	0.844971	0.692251	0.793872
A	584	0.153999	0.124894	0.148997	0.14263	584	0.058989	0.072641	0.048019	0.059883	C	584	1.54174	1.57797	1.49818	1.5393	584	-0.073956	0.359671	0.223958	0.169891	A	584	0.20756	0.159698	0.161918	0.176392	584	0.721784	0.417839	0.545653	0.561759	G	584	-0.009709	0.028597	0.029518	0.0161353	584	0.432172	0.39447	0.302767	0.37647	C	584	0.452094	0.42857	0.410288	0.430317
A	585	1.03443	1.04096	1.04341	1.0396	585	0.742204	0.801736	0.642191	0.72871	T	585	0.066691	0.07199	0.052763	0.0638147	585	1.04121	0.928475	1.30562	1.09177	A	585	0.885587	1.10277	0.889673	0.959344	585	0.77147	0.532385	0.915944	0.739933	G	585	0.069797	0.13032	0.072346	0.090821	585	-0.159855	0.188919	-0.12795	-0.032962	C	585	0.31626	0.417784	0.392552	0.375532
A	586	0.838621	0.925685	1.02249	0.928933	586	0.680949	0.682734	0.600564	0.654749	T	586	0.157607	0.192128	0.124631	0.158122	586	0.680316	1.12413	0.996209	0.933552	C	586	1.12283	1.28922	1.18902	1.20036	586	1.14421	1.18256	1.30234	1.2097	C	586	0.639483	0.622649	0.691614	0.651249	586	0.082842	0.143886	0.020203	0.0823103	A	586	1.20943	1.1468	1.07226	1.14283
T	587	0.009854	0.061012	0.023801	0.0315557	587	0.861926	0.68477	0.642355	0.729684	C	587	0.908177	0.969898	0.831911	0.903329	587	0.071089	0.374171	0.259085	0.234782	A	587	0.27399	0.436234	0.372236	0.36082	587	-0.005351	0.063883	0.045319	0.034617	A	587	0.852568	0.904791	0.781792	0.846384	587	0.280917	0.285554	0.413517	0.326663	C	587	0.837694	0.710499	0.782524	0.776906
T	588	0.04605	0.137792	-0.083258	0.033528	588	0.033895	0.136214	0.532223	0.234111	T	588	0.050607	0.08636	0.059863	0.06561	588	0.333087	0.432339	0.358096	0.374507	C	588	0.66701	0.720186	0.722183	0.703126	588	-0.081122	0.02192	0.043408	-0.00526467	T	588	-0.016607	0.029875	0.020379	0.0112157	588	1.37286	1.18929	1.39526	1.31914	U	588	-0.040113	-0.0033	-0.001624	-0.0150123
C	589	0.536874	0.636155	0.568908	0.580646	589	0.29303	0.280293	0.207809	0.260377	T	589	0.033019	0.049708	0.041204	0.0413103	589	1.30454	1.13369	1.26949	1.23591	A	589	0.981864	1.05626	0.991537	1.00989	589	0.460837	0.250243	0.320148	0.343743	T	589	0.038936	0.038	-0.007992	0.0229813	589	0.297351	0.338007	0.12977	0.255043	U	589	0.030436	0.051802	0.063621	0.0486197
C	590	0.65286	0.661208	0.657706	0.657258	590	0.021871	-0.007588	0.092268	0.035517	T	590	0.038707	0.03172	0.032829	0.0344187	590	0.216612	0.279668	0.213402	0.236561	G	590	0.009546	0.020827	0.004553	0.011642	590	0.427777	0.364789	0.336347	0.376304	C	590	0.822459	0.895389	0.777907	0.831918	590	0.836444	0.648551	0.714646	0.733214	G	590	-0.012031	0.060246	0.040153	0.029456
A	591	0.73839	0.821015	0.772719	0.777375	591	1.22989	0.535786	1.18179	0.982489	A	591	0.430616	0.356119	0.396182	0.394306	591	0.379047	0.325299	0.379664	0.361337	T	591	0.057668	0.089021	0.040535	0.062408	591	0.977189	0.961227	0.805922	0.914779	T	591	0.053418	0.062517	0.042478	0.0528043	591	0.156989	0.193013	0.26764	0.205881	G	591	0.120927	0.095691	0.022926	0.079848
T	592	0.030009	0.062059	0.012999	0.0350223	592	0.558788	0.433904	0.40816	0.466951	A	592	0.955678	0.97444	0.982684	0.970934	592	0.969928	0.808045	0.930141	0.902705	A	592	1.11512	1.09745	1.02844	1.08034	592	2.0848	2.26609	2.25123	2.20071	G	592	0.16153	0.135678	0.11062	0.135943	592	1.58202	1.29395	1.43857	1.43818	C	592	0.864305	0.91391	0.875981	0.884732
T	593	0.045539	0.081406	0.042496	0.0564803	593	1.88339	2.01646	1.79555	1.89847	C	593	0.992718	0.997396	0.943296	0.977803	593	0.210401	0.223121	0.17691	0.203477	T	593	0.003596	0.079938	0.04649	0.0433413	593	0.547883	0.798748	0.76588	0.70417	T	593	0.019157	0.068407	0.014425	0.0339963	593	0.02599	0.024137	-0.000546	0.016527	U	593	0.052307	0.038958	0.023786	0.0383503
T	594	0.017444	0.05382	0.022687	0.031317	594	0.131659	0.071161	0.144794	0.115871	T	594	0.114879	0.078909	0.106321	0.100036	594	12.7657	10.6529	11.3876	11.6021	T	594	0.017555	0.119215	0.00691	0.0478933	594	0.638943	0.736486	0.414063	0.596497	G	594	0.027461	0.018131	0.054673	0.0334217	594	0.232091	0.249646	0.374295	0.285344	G	594	0.065318	-0.009225	-0.08279	-0.008899
T	595	0.029148	0.06054	0.030332	0.0400067	595	0.363783	0.48702	0.553282	0.468028	C	595	0.80595	0.842629	0.842769	0.830449	595	0.591932	0.319243	0.336984	0.416053	T	595	0.004544	0.018556	0.00761	0.0102367	595	-0.039653	0.09254	-0.043226	0.00322033	T	595	0.020432	0.037822	0.012801	0.023685	595	0.064018	0.115057	0.139871	0.106315	U	595	0.024715	0.07199	0.040822	0.0458423
G	596	0.00743	0.038086	0.019716	0.021744	596	1.23538	1.43441	1.5566	1.4088	A	596	0.309918	0.377478	0.350233	0.345876	596	0.162053	0.125633	0.166626	0.151437	T	596	0.036484	0.047686	0.013246	0.032472	596	0.105583	0.038893	0.01274	0.0524053	G	596	0.036909	0.031365	0.013246	0.0271733	596	0.197788	0.190028	0.011921	0.133246	U	596	0.037072	0.035764	0.033498	0.0354447
T	597	0.024332	0.029915	0.008945	0.021064	597	0.71711	0.717158	0.676362	0.703543	A	597	0.859662	0.859199	0.81357	0.844144	597	0.990853	0.865104	0.810563	0.88884	T	597	0.031776	0.048005	0.041554	0.040445	597	0.610946	0.629275	0.643026	0.627749	C	597	0.763679	0.686443	0.717184	0.722435	597	-0.131859	0.209901	0.008918	0.0289867	U	597	0.019517	0.047331	0.025187	0.0306783
T	598	0.012086	0.012223	0	0.008103	598	0.225066	0.140008	0.202482	0.189185	A	598	0.792056	0.851819	0.849202	0.831026	598	0.903903	0.843014	0.854426	0.867114	C	598	1.2808	1.20563	1.13123	1.20589	598	0.158422	0.394811	0.299491	0.284241	T	598	0.089837	0.169562	0.07104	0.110146	598	2.10582	1.84808	2.07778	2.01056	U	598	0.030338	0.036368	0.03353	0.033412
G	599	0.066109	0.052706	0.050481	0.056432	599	1.31249	1.2646	1.11263	1.22991	T	599	0.022688	0.02324	0.033466	0.0264647	599	0.333469	0.344234	0.422435	0.366713	C	599	0.973986	1.11675	1.05691	1.04922	599	0.292765	0.20973	0.306862	0.269786	C	599	1.08076	1.0344	0.995262	1.03681	599	0.105678	0.657421	0.557575	0.440225	G	599	-0.000131	-0.007522	0.012801	0.001716
T	600	-0.008355	0.034777	0.009904	0.0121087	600	-0.002527	0.002684	0.095956	0.0320377	G	600	-0.057047	0.031258	0.054673	0.009628	600	0.568331	0.252887	0.166808	0.329342	C	600	0.886633	0.853131	0.938678	0.892814	600	0.248908	0.214592	0.190378	0.217959	T	600	0.002648	0.042577	0.023277	0.022834	600	2.14796	2.01499	2.51923	2.2274	G	600	-0.051293	0.012134	-0.004808	-0.0146557
A	601	0.95113	1.06432	0.956444	0.990632	601	2.55206	2.32988	2.00122	2.29439	A	601	1.73963	1.69356	1.66083	1.69801	601	0.588683	0.638146	0.613906	0.613578	A	601	1.32245	1.05335	1.13725	1.17101	601	1.53635	1.50973	1.62668	1.55759	T	601	0.015692	0.062659	0.017736	0.032029	601	0.433797	0.320779	0.669235	0.474604	A	601	0.865809	0.838265	0.83656	0.846878
T	602	0.040118	0.012054	0.041041	0.031071	602	-0.007145	0.058576	0.042447	0.0312927	T	602	0.027755	0.087815	0.028085	0.047885	602	0.065929	0.174761	0.148881	0.129857	T	602	0.032234	0.067839	0.017131	0.039068	602	1.15749	1.06247	0.996846	1.07227	C	602	0.6624	0.761733	0.622485	0.682206	602	0.251105	0.122904	0.279834	0.217948	G	602	0.028115	0.028633	0.044388	0.033712
A	603	0.271802	0.258399	0.306847	0.279016	603	0.788821	0.94563	0.878352	0.870934	C	603	0.844395	0.927854	0.969279	0.913843	603	0.118291	0.3827	0.178366	0.226452	T	603	0.069601	0.055846	0.068015	0.0644873	603	1.17947	1.06639	1.16575	1.1372	A	603	0.669625	0.518194	0.555839	0.581219	603	0.223491	0.147809	0.175636	0.182312	U	603	0.073785	0.084976	0.091292	0.083351
A	604	1.02253	0.892967	0.994544	0.970015	604	01,01,2515	1.07481	0.986845	1.10439	T	604	0.142307	0.094875	0.11234	0.116507	604	1.97865	1.85405	2.05748	1.96339	T	604	0.026873	0.049105	0.027671	0.0345497	604	0.368918	0.288453	0.501608	0.386326	G	604	-0.026873	0.020508	0.035154	0.00959633	604	0.251296	0.146956	0.195929	0.19806	A	604	0.648343	0.592704	0.553451	0.598166
C	605	0.555754	0.482324	0.513846	0.517308	605	0.358816	0.391522	0.257712	0.336017	T	605	0.020498	0.049779	0.009139	0.026472	605	-0.023696	0.162052	0.050234	0.0628633	G	605	0.093923	0.087602	0.09438	0.0919683	605	1.61107	1.51272	2.024	1.71593	G	605	0.038347	0.040554	0.029422	0.0361077	605	0.540622	0.545179	0.676698	0.5875	A	605	1.00076	1.16288	0.913682	1.02577
A	606	0.922907	0.729311	0.823231	0.82515	606	0.657597	0.47499	0.461752	0.531446	C	606	1.08001	1.1512	1.06108	1.09743	606	1.6341	1.44721	1.6558	1.57904	T	606	0.01664	0.025688	0.065309	0.035879	606	0.079593	0.045289	0.027301	0.0507277	T	606	0.044559	0.006883	0.0242	0.025214	606	0.17285	0.176978	0.295395	0.215074	U	606	0.036876	0.080967	0.045789	0.054544
T	607	0.029467	0.025728	0.003064	0.0194197	607	0.75693	0.554941	0.365468	0.559113	T	607	0.018929	0.036864	0.019487	0.0250933	607	0.042902	0.138427	0.110569	0.0972993	G	607	0.017163	0.030584	0.022672	0.023473	607	0.055706	0.087252	0.142966	0.095308	C	607	0.844167	0.87591	0.910307	0.876795	607	0.798415	0.495625	0.472032	0.588691	U	607	0.039295	0.045947	0.025601	0.0369477
T	608	0.042637	0.054529	0.033984	0.0437167	608	0.481239	0.350066	0.353504	0.394936	C	608	1.47522	1.31857	1.43669	1.41016	608	0.530302	0.251778	0.142784	0.308288	T	608	0.037236	0.063936	0.036969	0.046047	608	0.623081	0.606929	0.560851	0.596954	G	608	-0.023211	0.071139	0.072791	0.0402397	608	0.343884	0.173226	0.003731	0.173614	U	608	0.046226	0.030194	0.012068	0.029496
G	609	0.081257	0.053685	0.114116	0.0830193	609	0.986701	1.43321	0.984387	1.13476	G	609	0.064403	0.074261	0.071359	0.0700077	609	1.78153	1.59067	1.74525	1.70582	G	609	-0.028998	0.035481	0.027575	0.0113527	609	0.359937	0.299456	0.337894	0.332429	G	609	0.089739	0.078448	0.023595	0.0639273	609	0.135203	0.340395	0.319329	0.264976	G	609	0.014907	0.047047	0.092502	0.0514853
T	610	0.030806	0.04305	0.023554	0.03247	610	1.16559	1.20575	0.944644	1.10533	T	610	-0.013632	0.031507	-0.046171	-0.009432	610	-0.029143	0.26986	0.001183	0.0806333	G	610	0.033248	0.057691	0.034358	0.0417657	610	0.000287	0.251949	0.11066	0.120965	C	610	0.753447	0.656356	0.671999	0.693934	610	-0.078829	0.063712	0.155979	0.046954	A	610	0.163491	0.135004	0.157874	0.152123
G	611	0.0383	0.067529	0.08171	0.062513	611	0.247721	0.400498	0.265251	0.30449	C	611	0.785354	0.926363	0.918299	0.876672	611	0.653466	0.460741	0.500789	0.538332	C	611	0.944563	0.993635	0.859487	0.932562	611	0.234193	0.310117	0.259904	0.268071	T	611	0.040407	-0.013412	0.019551	0.0155153	611	0.415738	0.363509	0.322696	0.367314	A	611	0.998112	1.02124	0.955523	0.991625
G	612	-0.003604	0.047912	-0.016156	0.009384	612	0.05228	0.142506	0.243372	0.146053	T	612	0.038282	0.064007	0.036141	0.0461433	612	0.362421	0.331525	0.511163	0.401703	T	612	-0.060872	0.015079	-0.070881	-0.0388913	612	0.159664	0.599338	0.420706	0.393236	G	612	0.027625	0.055882	0.015061	0.032856	612	0.11638	0.295703	0.127313	0.179799	U	612	0.103764	0.08047	0.064863	0.0830323
G	613	-0.019007	0.000642	0.002198	-0.005389	613	0.000436	0.215425	0.196828	0.137563	G	613	-0.014221	0.003903	0.060691	0.016791	613	0.477463	0.369565	0.181369	0.342799	C	613	0.826742	0.801826	0.79628	0.808283	613	0.233811	0.20393	0.315234	0.250992	C	613	0.794312	0.64007	0.621338	0.68524	613	-0.021594	0.241288	0.051326	0.09034	G	613	-0.013534	0.021395	0.032829	0.0135633
A	614	0.619088	0.646656	0.665722	0.643822	614	0.563929	0.602505	0.630965	0.599133	A	614	1.02152	1.28042	1.07821	1.12672	614	0.705541	0.627911	0.774981	0.702811	C	614	0.768224	0.71426	0.634298	0.705594	614	0.179252	0.150709	0.13068	0.153547	A	614	0.654489	0.678212	0.587363	0.640021	614	0.248239	0.291439	0.346084	0.295254	G	614	0.014777	0.035516	0.034804	0.0283657
T	615	0.01266	0.043185	-0.013092	0.014251	615	-0.111183	-0.048397	0.169377	0.00326567	A	615	0.978039	1.1027	0.997427	1.02606	615	0.985693	1.11424	1.16293	1.08762	A	615	0.7813	0.795014	0.822995	0.79977	615	0.575211	0.585265	0.508342	0.556273	T	615	0.105889	0.07309	0.06741	0.0821297	615	0.543488	0.63934	0.6878	0.623543	G	615	-0.016084	0.016569	-0.031842	-0.0104523
C	616	0.784535	1.08931	1.00754	0.960462	616	0.540228	0.119372	1.03388	0.564494	T	616	0.045801	0.049531	0.058622	0.051318	616	0.646395	0.598229	0.588698	0.611107	G	616	0.053418	0.035658	0.055183	0.0480863	616	1.09462	1.28593	1.43393	1.27149	A	616	0.880193	0.998815	0.965904	0.948304	616	0.433223	0.315576	0.368744	0.372514	U	616	-0.116906	-0.292963	-0.185227	-0.198365
T	617	-0.007462	0.055779	0.007707	0.0186747	617	0.518097	0.50673	0.691767	0.572198	T	617	0.097683	0.102574	0.101736	0.100664	617	1.70308	1.48764	1.61112	1.60061	T	617	0.000687	0.061417	-0.008343	0.0179203	617	-0.219287	0.332634	0.287205	0.133517	T	617	0.035307	0.075645	0.024391	0.0451143	617	0.188138	0.311567	0.401414	0.300373	C	617	0.835242	0.856183	0.83016	0.840528
T	618	-0.000478	0.027856	-0.017178	0.0034	618	0.309934	0.548834	0.42963	0.429466	T	618	0.057505	0.067449	0.059545	0.0614997	618	0.298498	0.264401	0.263271	0.27539	C	618	0.529835	0.785754	0.676871	0.664153	618	2.60574	2.0509	1.92853	2.19506	C	618	1.25079	1.43558	1.35702	1.3478	618	0.182596	0.125122	0.144513	0.150744	U	618	0.03449	0.029662	0.043751	0.0359677
G	619	0.030328	0.051592	0.044879	0.0422663	619	0.381122	0.48813	0.514441	0.461231	G	619	0.071072	0.086005	0.065149	0.0740753	619	2.63527	2.41066	2.89134	2.64576	T	619	0.020334	0.025901	-0.01366	0.0108583	619	0.271553	0.376729	0.543105	0.397129	C	619	0.490703	0.633506	0.535683	0.553297	619	0.169123	0.242823	0.174271	0.195406	A	619	1.00602	0.853344	0.869103	0.90949
T	620	0.022132	0.041226	-0.009069	0.0180963	620	0.100814	0.084301	0.133158	0.106091	T	620	0.121777	0.222322	0.141252	0.161784	620	0.093543	0.216297	0.238792	0.182877	C	620	0.596461	0.67878	0.761285	0.678842	620	0.422809	0.199666	0.011739	0.211405	T	620	0.03789	0.09044	0.045503	0.0579443	620	0.130903	0.198301	0.201571	0.176925	U	620	0.031678	0.015257	0.038083	0.0283393
G	621	-0.121821	-0.001857	0.022625	-0.0336843	621	-0.005228	0.83616	0.177326	0.336086	G	621	0.043807	0.035623	0.027034	0.035488	621	0.21986	0.154547	0.217588	0.197332	G	621	-0.031548	0.003974	0.018023	-0.00318367	621	0.606073	0.47507	0.430444	0.503862	G	621	-0.080127	-0.010041	-0.003534	-0.031234	621	0.346369	0.241373	0.102287	0.23001	C	621	0.772147	0.740126	0.725908	0.74606
A	622	0.552054	0.584799	0.736507	0.624453	622	0.200146	0.230138	0.228868	0.219717	T	622	0.04214	0.037716	0.038274	0.0393767	622	0.010319	0.06738	0.084633	0.0541107	G	622	0.038838	0.054534	0.012864	0.035412	622	0.626617	0.693073	0.577595	0.632428	A	622	0.592473	0.541789	0.468909	0.53439	622	0.735352	1.32781	0.799096	0.954085	C	622	0.671685	0.783093	0.697378	0.717385
C	623	2.32513	1.69102	1.80589	1.94068	623	0.013767	0.103641	0.058835	0.0587477	G	623	0.046193	0.055669	0.032861	0.0449077	623	1.1036	0.966515	0.99721	1.02244	G	623	0.012586	0.084799	0.022704	0.0400297	623	1.02047	0.960289	0.816478	0.932414	C	623	0.748478	0.722279	0.638183	0.70298	623	0.020065	0.213824	0.119487	0.117792	C	623	0.758514	0.766878	0.839426	0.788273
C	624	0.796398	0.682716	0.671448	0.716854	624	0.034244	0.232822	0.152743	0.139936	T	624	-0.030992	0.037964	-0.037956	-0.010328	624	-0.130617	0.412381	0.053965	0.11191	T	624	0.04057	0.072593	0.012259	0.0418073	624	0.146191	0.419034	0.223048	0.262758	C	624	0.489396	0.556904	0.537084	0.527795	624	0.28407	0.214933	0.23861	0.245871	G	624	-0.133121	-0.004683	0.03474	-0.0343547
A	625	0.907058	0.901273	0.853315	0.887215	625	0.191258	0.084763	0.135125	0.137049	C	625	0.754035	0.809526	0.83828	0.800614	625	1.07503	0.660662	0.819936	0.851877	C	625	0.873622	0.905785	0.806692	0.862033	625	0.63321	0.209048	0.235697	0.359318	C	625	0.891897	1.01411	0.968451	0.958152	625	0.142752	0.101411	0.022569	0.0889107	A	625	0.797221	0.900285	0.774627	0.824044
T	626	0.039927	0.043624	0.001269	0.0282733	626	0.186553	0.282699	0.257466	0.242239	T	626	0.14319	0.191241	0.141698	0.15871	626	1.71321	1.65046	1.95511	1.77293	A	626	1.06418	1.02777	1.04666	1.0462	626	0.542055	0.47362	0.391949	0.469208	C	626	0.873851	0.87481	0.962146	0.903602	626	0.262953	0.272419	0.110296	0.215223	C	626	0.799248	0.852918	0.762686	0.804951
T	627	0.014096	-0.007496	0.006314	0.00430467	627	0.300437	-0.053394	0.327528	0.191524	C	627	0.708561	0.678318	0.709159	0.698679	627	0.226931	0.198386	0.108384	0.1779	G	627	-0.0034	-0.01547	-0.020506	-0.0131253	627	0.41182	0.489654	0.363102	0.421525	T	627	0.059009	0.027781	0.034549	0.0404463	627	0.534602	0.448885	0.527544	0.503677	C	627	0.461346	0.542037	0.443722	0.482368
G	628	-0.087762	0.009015	0.016837	-0.0206367	628	0.469737	0.428907	0.317039	0.405228	C	628	0.579625	0.638225	0.544853	0.587568	628	0.549603	0.578442	0.476036	0.534694	T	628	0.016052	0.075467	0.080625	0.0573813	628	0.658817	0.683606	0.654675	0.665699	G	628	0.056295	0.049957	0.023659	0.0433037	628	0.148771	0.281801	0.260541	0.230371	A	628	0.963132	0.895815	0.988766	0.949238
A	629	0.945964	0.996894	0.973188	0.972015	629	0.495529	0.416137	0.395951	0.435872	C	629	0.718892	0.650111	0.639138	0.66938	629	0.15374	0.138768	0.022114	0.104874	G	629	0.076629	0.164204	0.20586	0.148898	629	0.62289	0.42688	0.269278	0.439683	C	629	0.949696	0.797178	0.855347	0.867407	629	-0.187373	0.102605	-0.083086	-0.0559513	G	629	0.04737	0.030797	0.028276	0.035481
A	630	1.01255	1.05652	1.01677	1.02861	630	0.768519	0.582795	0.596631	0.649315	C	630	0.993404	0.95308	0.930813	0.959099	630	0.355637	0.274722	0.194837	0.275065	A	630	0.674987	0.668313	0.645284	0.662861	630	0.416884	0.439503	0.387126	0.414504	T	630	0.036517	0.020969	0.039771	0.032419	630	0.407712	0.509612	0.442183	0.453169	U	630	0.073753	0.078377	0.084414	0.078848
T	631	-0.006601	0.085762	0.009811	0.0296573	631	0.683912	0.46916	0.677017	0.61003	T	631	0.036876	0.052405	0.076613	0.055298	631	0.684902	0.624073	0.658406	0.655794	G	631	0.064337	0.023169	-0.000923	0.028861	631	0.276235	0.48829	0.182461	0.315662	C	631	0.509566	0.647982	0.648054	0.601867	631	0.613622	0.153182	0.00364	0.256815	G	631	0.08477	0.124785	0.158638	0.122731
T	632	0.03594	0.046257	0.042155	0.0414507	632	1.06294	0.966914	0.920717	0.983525	A	632	0.801112	0.840429	0.770392	0.803978	632	0.688533	0.675418	0.668598	0.677516	T	632	0.012979	-0.017421	0.015985	0.00384767	632	0.869409	0.698787	0.728751	0.765649	A	632	0.765053	0.814457	0.620988	0.733499	632	0.566898	0.68642	0.590518	0.614612	A	632	0.803465	0.893934	0.80752	0.834973
T	633	0.021048	0.132728	-0.134079	0.00656567	633	0.122771	-0.221532	0.53124	0.14416	T	633	0.090785	0.055172	0.058622	0.068193	633	0.358026	0.495966	0.504611	0.452868	G	633	-0.036582	-0.005145	0.032129	-0.00319933	633	0.334711	0.135868	0.018838	0.163139	T	633	0.040669	0.039951	0.052062	0.0442273	633	0.172181	0.330075	0.282837	0.261698	G	633	0.015398	0.037574	0.024773	0.025915
T	634	-0.001244	-0.004693	0.047943	0.014002	634	0.066744	0.060241	0.242143	0.123043	G	634	0.014254	0.056663	0.051489	0.040802	634	0.397583	0.267387	0.214767	0.293246	A	634	0.831417	0.949	0.872574	0.88433	634	1.04608	0.970097	1.04963	1.02194	T	634	0.044755	0.047402	0.035218	0.0424583	634	1.14498	1.05095	0.985197	1.06038	U	634	0.028801	0.077099	0.054291	0.053397
C	635	0.383099	0.399534	0.427865	0.403499	635	0.3806	0.306851	0.221985	0.303145	G	635	0.080095	0.211216	0.106226	0.132512	635	-0.088384	0.207342	0.052418	0.0571253	G	635	-0.005917	0.012631	-0.011909	-0.00173167	635	0.431217	0.187384	0.112298	0.243633	T	635	0.015496	0.033139	0.01573	0.021455	635	-0.045386	0.105334	0.143239	0.067729	A	635	0.70454	0.722918	0.593126	0.673528
A	636	0.745182	0.782186	0.860403	0.795924	636	0.588413	0.631747	0.626294	0.615485	C	636	1.28518	1.31857	1.34957	1.31777	636	0.191291	0.331866	0.260723	0.261293	A	636	0.445556	0.424597	0.426241	0.432131	636	0.442874	0.288795	0.186374	0.306014	T	636	0.023603	-0.025369	0.010635	0.00295633	636	0.353344	0.401037	0.509707	0.421363	C	636	0.855576	0.923986	0.763068	0.847543
C	637	0.475868	0.561232	0.525391	0.52083	637	0.022916	0.014528	0.10964	0.049028	A	637	0.634449	0.72196	0.676585	0.677665	637	0.265533	0.323849	0.35027	0.313217	A	637	0.682212	0.777451	0.722724	0.727462	637	0.410005	0.239155	0.254353	0.301171	G	637	-0.034065	-0.003158	-0.003566	-0.0135963	637	0.304613	0.133309	0.08436	0.174094	C	637	0.768485	0.716673	0.758387	0.747848
A	638	0.49682	0.457406	0.404961	0.453062	638	0.177927	0.211076	0.373416	0.25414	C	638	0.757828	0.777983	0.713299	0.749703	638	-0.166544	0.25664	0.064703	0.0515997	C	638	0.433329	0.416649	0.518902	0.456293	638	0.003249	0.051345	0.106018	0.0535373	A	638	0.478967	0.478882	0.429616	0.462488	638	0.214987	0.217321	0.283656	0.238655	C	638	-999	0.711386	-999	-999
A	639	0.506929	0.512949	0.654518	0.558132	639	0.260617	0.527551	0.684064	0.490744	C	639	0.801275	0.875094	0.885502	0.853957	639	0.68538	0.689405	0.418158	0.597648	T	639	0.003923	0.042364	-0.028945	0.00578067	639	0.398157	0.723522	0.214039	0.445239	T	639	0.015169	0.019408	0.017067	0.0172147	639	0.191864	0.152756	0.264454	0.203025	U	639	0.096931	0.104455	0.086866	0.096084
T	640	0.082469	-0.002566	0.043424	0.041109	640	0.988357	1.0216	0.876959	0.962306	T	640	0.02599	0.041725	0.023086	0.030267	640	0.072809	0.137915	0.11157	0.107431	C	640	0.462621	0.491513	0.592075	0.515403	640	0.407425	0.425345	0.267549	0.366773	G	640	0.023898	0.051979	0.009043	0.0283067	640	0.091824	0.325214	0.01092	0.142653	U	640	0.295533	0.223421	0.238594	0.252516
T	641	-0.049526	0.20809	-0.110309	0.016085	641	0.776883	0.19738	1.45228	0.808849	A	641	1.1261	1.23739	1.12031	1.16126	641	1.40716	1.2165	1.45959	1.36109	C	641	0.729222	0.900392	0.803158	0.810924	641	0.111411	0.0835	0.090184	0.0950317	G	641	0.026317	0.059004	0.021907	0.0357427	641	-0.068892	0.329052	0.165079	0.141746	C	641	0.354346	0.446949	0.346539	0.382611
T	642	0.041457	0.08539	0.02278	0.0498757	642	0.42739	0.39217	0.676771	0.498777	T	642	0.012096	0.007061	0.010221	0.00979267	642	-0.050259	0.095952	-0.007098	0.012865	A	642	0.776658	0.70869	0.787682	0.757677	642	0.506797	0.298774	0.363921	0.389831	T	642	-0.011311	-0.011105	0.00484	-0.00585867	642	0.294198	0.357454	0.369654	0.340435	C	642	1.50653	1.48728	1.45341	1.48241
C	643	0.654677	0.78276	0.733535	0.723657	643	0.197271	0.067552	0.189535	0.151453	A	643	0.482007	0.529371	0.521545	0.510974	643	0.685189	0.592089	0.690894	0.656057	T	643	0.033869	0.075929	0.06792	0.0592393	643	1.11746	0.973253	0.968908	1.01987	G	643	-0.031776	-0.010183	0.019424	-0.00751167	643	0.208872	0.103372	0.030941	0.114395	C	643	0.922398	0.338804	0.496389	0.585864
C	644	0.864707	0.978931	0.814131	0.885923	644	0.44229	0.370886	0.532715	0.44863	T	644	0.04603	0.05872	0.041904	0.0488847	644	0.372454	0.397284	0.320057	0.363265	A	644	0.842826	0.922993	0.870281	0.8787	644	0.432172	0.388755	0.443093	0.42134	A	644	0.732361	0.55662	0.63987	0.64295	644	0.232664	0.25664	0.30486	0.264721	U	644	0.011213	-0.010467	-0.10871	-0.035988
C	645	0.468374	0.639025	0.581876	0.563092	645	-0.018559	0.105584	0.078092	0.055039	G	645	0.114748	0.115241	0.114728	0.114906	645	3.90245	3.06134	3.33034	3.43138	C	645	1.16389	0.995125	0.971253	1.04342	645	0.003535	0.101667	0.0526	0.0526007	T	645	0.026513	0.019798	0.040472	0.0289277	645	0.336622	0.361889	0.284748	0.327753	U	645	0.034457	0.077915	0.05773	0.0567007
A	646	0.869682	0.964615	1.00318	0.945825	646	0.670667	0.854852	0.721922	0.749147	T	646	0.043349	0.056521	0.052126	0.0506653	646	0.040131	0.086058	0.087545	0.0712447	T	646	0.017392	0.045664	0.055087	0.039381	646	0.318659	0.432254	0.399685	0.383533	A	646	0.72579	0.780361	0.684545	0.730232	646	0.217854	0.317708	0.387854	0.307805	U	646	0.044134	0.054889	0.041554	0.046859
G	647	0.020282	0.015464	-0.043022	-0.00242533	647	0.99768	1.02854	0.896871	0.974365	G	647	0.036255	0.041512	0.031046	0.036271	647	0.460933	0.474728	0.507068	0.48091	T	647	0.036942	0.042896	0.040885	0.040241	647	-0.081791	0.104737	0.100922	0.0412893	A	647	1.28616	1.36732	1.4223	1.35859	647	0.341113	0.284359	0.393588	0.339687	C	647	0.963557	0.934914	0.986283	0.961585
T	648	0.026182	0.0705	0.0498	0.0488273	648	0.893294	1.03511	0.801735	0.910047	T	648	0.031907	0.051979	0.039803	0.0412297	648	0.073669	0.226788	0.209489	0.169982	A	648	1.06392	1.18115	0.923076	1.05605	648	0.561738	0.446497	0.608172	0.538802	C	648	1.89959	1.98173	1.91499	1.9321	648	0.059241	0.15702	0.106382	0.107548	A	648	0.508357	0.615873	0.534918	0.553049
T	649	0.010492	0.089644	-0.00031	0.0332753	649	0.465032	0.46805	0.647435	0.526839	A	649	0.87287	0.889073	0.895787	0.88591	649	1.08239	0.904765	0.975915	0.98769	C	649	1.30237	1.21777	1.27079	1.26364	649	1.07331	1.06127	1.34202	1.15887	C	649	1.00579	0.941868	0.985391	0.977685	649	0.309773	0.166061	0.148335	0.208056	A	649	0.679498	0.59352	0.614747	0.629255
C	650	1.12098	1.15231	1.25896	1.17742	650	0.042086	0.213759	0.08137	0.112405	T	650	0.032234	0.059359	-0.009648	0.027315	650	0.093066	0.255446	0.100649	0.14972	A	650	0.458404	0.551298	0.509699	0.506467	650	0.175812	0.362059	0.213584	0.250485	G	650	0.032724	0.016108	0.017386	0.0220727	650	0.203521	0.193439	0.195383	0.197448	A	650	0.788918	0.820738	0.771315	0.793657
C	651	1.09212	1.14218	1.22432	1.15287	651	0.305055	0.356358	0.415781	0.359065	C	651	1.13532	1.14659	1.08862	1.12351	651	0.663977	0.499719	0.575047	0.579581	A	651	0.999779	1.06853	1.02876	1.03236	651	1.17087	1.12908	1.23318	1.17771	T	651	0.03704	0.04616	0.061742	0.048314	651	0.253112	0.266363	0.193017	0.237497	G	651	0.015038	0.067697	-0.018787	0.021316
T	652	0.069585	0.035723	0.035222	0.0468433	652	0.522715	0.133067	0.297209	0.317664	T	652	0.045638	0.036545	0.04563	0.0426043	652	0.29267	0.322911	0.282382	0.299321	A	652	0.567431	0.542711	0.435411	0.515184	652	-0.008695	0.456817	0.306589	0.25157	A	652	0.570112	0.621975	0.493969	0.562019	652	0.102525	0.106358	0.217042	0.141975	U	652	0.086404	0.083344	-0.000446	0.056434
G	653	0.004369	0.032549	0.050698	0.0292053	653	0.395935	0.453429	0.273036	0.374133	G	653	0.038413	0.036368	0.028053	0.034278	653	1.23259	1.02886	1.15674	1.1394	G	653	0.026807	0.014157	0.003662	0.0148753	653	0.72274	0.935896	0.841959	0.833532	C	653	0.18497	0.167149	0.228596	0.193572	653	-0.236486	0.247684	-0.046502	-0.011768	C	653	0.711307	0.698826	0.751287	0.720473
A	654	1.0284	0.960428	1.12497	1.03793	654	0.925969	1.01272	0.886465	0.941718	T	654	0.054857	0.075574	0.068429	0.0662867	654	0.120871	0.270286	0.187921	0.193026	T	654	0.032332	0.003051	0.02818	0.0211877	654	1.93804	1.99052	2.04292	1.99049	C	654	0.067116	0.120173	0.154308	0.113866	654	0.128897	0.087935	-0.07717	0.046554	A	654	0.882024	0.913555	0.879515	0.891698
T	655	0.035303	0.087146	0.029868	0.0507723	655	0.271421	0.516724	0.480926	0.423024	A	655	1.0073	1.01329	1.07579	1.03213	655	2.13191	1.83622	2.04165	2.00326	T	655	-0.001602	0.04687	0.03993	0.0283993	655	0.282446	0.249987	0.249439	0.260624	A	655	0.276213	0.332382	0.255853	0.288149	655	0.137879	0.232844	0.1497	0.173474	U	655	0.080977	0.109387	0.056743	0.082369
T	656	0.107502	0.085626	0.10189	0.0983393	656	0.976071	0.911207	0.916046	0.934441	G	656	0.043153	0.021537	0.041459	0.035383	656	1.47615	1.36423	1.46205	1.43414	C	656	1.12571	1.24186	1.13215	1.16657	656	0.652511	0.245126	0.292938	0.396858	T	656	0.037007	0.097749	-0.009425	0.041777	656	0.712134	1.22418	1.02606	0.987457	G	656	0.001308	0.064184	0.023945	0.0298123
A	657	0.985827	1.17034	1.02469	1.06029	657	1.33802	1.61291	1.20432	1.38509	T	657	0.013731	0.089163	-0.02592	0.025658	657	0.041373	0.349522	0.181551	0.190815	A	657	1.23343	1.3389	1.22262	1.26498	657	0.505555	0.621343	0.586878	0.571259	C	657	0.108831	0.16761	0.143131	0.139857	657	0.184316	0.159664	0.11703	0.15367	C	657	0.849397	0.945984	0.926037	0.907139
T	658	-0.001945	0.115609	0.011607	0.041757	658	0.234912	0.154536	0.466832	0.285427	C	658	0.814548	0.776884	0.697855	0.763096	658	0.125839	0.852822	0.345811	0.441491	C	658	1.60101	1.41142	1.58807	1.5335	658	0.234288	0.509015	0.3884	0.377234	C	658	1.00204	1.08762	1.14916	1.0796	658	0.361561	0.164952	0.104016	0.210176	C	658	1.02188	1.04519	1.00494	1.024
C	659	0.997977	0.945065	1.07031	1.00445	659	0.076068	0.135658	0.2024	0.138042	T	659	0.170422	0.208342	0.133387	0.170717	659	0.980247	1.02878	1.08603	1.03168	C	659	0.457358	0.488923	0.499351	0.481877	659	-0.001529	0.041878	0.085907	0.0420853	A	659	0.52418	0.444075	0.480245	0.482833	659	0.292956	0.26261	0.227871	0.261146	C	659	0.800098	0.824605	0.757846	0.794183
C	660	1.04358	1.0572	1.01995	1.04024	660	0.464161	0.601857	0.492972	0.519663	T	660	0.027003	0.044741	0.015698	0.0291473	660	0.293912	0.307985	0.350816	0.317571	A	660	0.983891	0.846532	0.988894	0.939772	660	0.770228	0.734098	0.784627	0.762984	T	660	-0.011606	0.045912	-0.002006	0.0107667	660	0.031723	0.207854	0.089456	0.109678	A	660	1.18432	1.01265	1.05586	1.08428
A	661	0.900393	0.98143	0.883709	0.921844	661	1.32757	0.969412	0.864995	1.05399	T	661	0.035601	0.028491	0.02471	0.0296007	661	0.181927	0.240605	0.265	0.229177	C	661	1.02113	1.04018	1.03936	1.03356	661	-0.058285	0.053221	-0.037402	-0.0141553	C	661	0.518655	0.572586	0.579402	0.556881	661	0.055706	0.048019	0.089274	0.064333	C	661	0.667533	0.61793	0.701676	0.66238
T	662	0.02379	0.049938	0.018818	0.0308487	662	0.474094	0.585663	0.613347	0.557701	G	662	-0.0289	0.01476	0.028594	0.004818	662	0.313117	0.187725	0.166717	0.22252	A	662	0.610878	0.68545	0.598093	0.631474	662	0.780261	0.989629	0.80392	0.857937	T	662	0.036451	0.048431	0.025506	0.036796	662	0.127464	0.043413	0.074167	0.0816813	U	662	0.018994	0.055669	0.016717	0.03046
T	663	0.063494	0.000473	0.052864	0.0389437	663	0.323266	0.25429	0.292374	0.289977	A	663	0.824813	0.932502	0.957943	0.905086	663	0.846668	0.696911	0.800552	0.781377	T	663	0.071889	0.072735	0.043497	0.062707	663	1.03739	1.09266	1.17012	1.10005	A	663	0.441208	0.436341	0.496166	0.457905	663	0.262571	0.210583	0.237791	0.236982	U	663	0.038347	0.049566	0.037797	0.0419033
G	664	0.018241	0.059763	0.053514	0.0438393	664	0.414059	0.735202	0.472076	0.540446	T	664	0.016019	-0.012454	-0.003821	-8.53333e-05	664	0.144472	0.178684	0.251896	0.191684	C	664	0.782477	0.80502	0.773863	0.78712	664	0.105678	0.254849	0.10711	0.155879	C	664	0.538106	0.663665	0.634999	0.612257	664	0.032487	0.187384	0.069799	0.0965567	G	664	0.046651	0.080967	0.036045	0.0545543
A	665	0.991344	0.949927	0.8665	0.935924	665	0.56663	0.632765	0.618837	0.606077	G	665	-0.010396	-0.003087	0.054896	0.0138043	665	0.722931	1.37702	0.469211	0.856387	A	665	0.910008	0.991541	1.01405	0.971866	665	0.654899	0.421592	0.564309	0.546933	C	665	1.07543	1.20574	1.23284	1.17133	665	0.357739	0.115569	0.28402	0.252443	C	665	0.439704	0.476647	0.383222	0.433191
T	666	0.15234	0.064456	0.107678	0.108158	666	1.06155	1.1568	1.00545	1.0746	A	666	0.720853	0.578618	0.625	0.64149	666	0.651937	0.499889	0.563854	0.571893	G	666	0.038838	0.027178	0.022035	0.0293503	666	0.09211	0.084438	0.14069	0.105746	A	666	0.551804	0.482501	0.407613	0.480639	666	0.483483	0.448715	0.567949	0.500049	U	666	0.051391	0.045451	0.0185	0.0384473
A	667	1.07152	1.14775	1.06793	1.09573	667	1.05876	1.03382	1.06404	1.05221	A	667	0.618757	0.573154	0.593253	0.595055	667	0.270311	0.613838	0.292028	0.392059	T	667	0.153945	0.109458	0.157078	0.14016	667	0.981298	0.962933	0.951981	0.965404	T	667	0.014123	0.102681	0.034421	0.0504083	667	0.655186	0.475581	0.506704	0.545824	A	667	1.44145	1.35412	1.32044	1.372
A	668	0.849847	0.963231	0.920138	0.911072	668	0.500583	0.446581	0.304666	0.417277	C	668	0.997458	0.848271	0.90518	0.91697	668	0.454913	0.355236	0.32852	0.379556	A	668	0.834261	0.918735	0.825129	0.859375	668	1.46621	1.62547	1.71477	1.60215	C	668	0.63762	0.543102	0.567493	0.582738	668	0.355159	0.297153	0.112298	0.25487	C	668	1.16958	1.28624	1.18546	1.21376
G	669	0.022706	0.029476	0.029372	0.0271847	669	0.68548	0.591586	0.54558	0.607549	A	669	0.387528	0.380707	0.350583	0.372939	669	0.455773	0.352592	0.348359	0.385575	T	669	0.035372	0.065462	0.024837	0.0418903	669	0.072331	0.11591	0.159892	0.116044	C	669	0.742397	0.823044	0.755235	0.773559	669	0.218236	0.159238	0.159346	0.17894	U	669	0.111087	0.09193	0.072377	0.091798
T	670	0.063558	0.061991	0.042588	0.0560457	670	1.52449	1.19067	1.41385	1.37634	A	670	0.732786	0.814493	0.796248	0.781176	670	0.798607	0.751412	0.829946	0.793322	C	670	0.615292	0.69911	0.6727	0.662367	670	0.348088	0.283421	0.218043	0.283184	C	670	0.579004	0.51124	0.546668	0.545637	670	0.149727	0.158214	0.150519	0.15282	G	670	0.025826	0.040767	0.037701	0.0347647
G	671	-0.052747	-0.047439	-0.078956	-0.059714	671	0.438282	0.25355	0.613593	0.435142	T	671	0.051947	0.043854	0.032288	0.0426963	671	1.04226	0.951077	1.14736	1.0469	A	671	0.858747	1.03575	0.929508	0.941335	671	0.713854	0.605223	0.757326	0.692134	T	671	0.027363	0.027533	0.028594	0.02783	671	0.092875	0.106358	0.151247	0.116827	C	671	0.557983	0.586566	0.557081	0.56721
T	672	0.087188	0.079211	0.027918	0.0647723	672	0.864627	0.974964	0.743227	0.860939	T	672	0.053451	0.049602	0.047668	0.0502403	672	0.623559	0.445559	0.652673	0.57393	T	672	0.042009	0.026007	0.025601	0.0312057	672	0.280917	0.499719	0.373658	0.384765	G	672	0.035797	0.025546	0.023659	0.028334	672	0.190336	0.142777	0.319329	0.217481	A	672	0.637522	0.79026	0.656237	0.694673
T	673	0.022642	0.05642	0.033675	0.037579	673	0.335116	0.223846	0.266644	0.275202	G	673	-0.004969	0.048396	0.060723	0.0347167	673	0.668085	0.499548	0.454195	0.540609	T	673	0.026644	0.036864	0.051011	0.038173	673	2.39009	2.58533	2.89853	2.62465	T	673	0.016084	0.10889	-0.021971	0.0343343	673	-0.011179	0.434471	0.093915	0.172402	A	673	0.650697	0.662281	0.660441	0.657806
G	674	-0.081544	0.017591	0.002817	-0.0203787	674	0.118153	0.611296	0.31876	0.349403	A	674	0.911414	0.900853	0.863658	0.891975	674	0.667225	0.544582	0.726931	0.646246	T	674	0.038674	0.036474	-0.008024	0.0223747	674	0.018823	0.144312	0.06716	0.076765	C	674	1.55005	1.65063	1.76728	1.65598	674	0.351051	0.147638	0.020203	0.172964	G	674	-0.005394	-0.027391	-0.114855	-0.0492133
A	675	0.972656	1.05318	1.04537	1.02373	675	0.615686	0.536712	0.467242	0.53988	A	675	0.961138	0.953009	0.959408	0.957852	675	0.879824	0.841905	1.06756	0.929761	C	675	0.733113	0.701381	0.758292	0.730929	675	4.86158	4.54114	4.81296	4.73856	C	675	0.482367	0.381381	0.472762	0.445503	675	0.195686	0.122563	0.074895	0.131048	C	675	0.781562	0.686266	0.659676	0.709168
C	676	1.29663	1.49306	1.33312	1.37427	676	0.803372	0.895753	0.893102	0.864076	G	676	0.074995	0.068087	0.147271	0.0967843	676	1.25944	1.07884	1.18404	1.17411	T	676	0.058191	0.06862	0.017609	0.04814	676	0.041946	0.143886	0.101468	0.0957667	A	676	1.3977	1.16348	1.22943	1.26354	676	0.225785	0.921482	0.820846	0.656038	C	676	0.784635	0.732994	0.62914	0.71559
T	677	0.041681	0.083466	0.049057	0.058068	677	0.656465	0.79128	0.701436	0.716394	A	677	0.800948	0.92388	0.855666	0.860165	677	0.281681	0.259028	0.389492	0.310067	C	677	0.477038	0.377336	0.31059	0.388321	677	-0.131859	1.00276	-0.068252	0.267551	C	677	1.13313	0.939101	1.06949	1.04724	677	0.049495	0.442659	0.323424	0.271859	C	677	0.817229	0.808461	0.885343	0.837011
A	678	0.910374	0.904008	0.827564	0.880649	678	0.764772	0.671815	0.527962	0.65485	G	678	0.052078	0.144761	0.027384	0.074741	678	0.366816	0.529144	0.508615	0.468192	A	678	0.266242	0.299669	0.197358	0.254423	678	0.016243	0.147809	0.068707	0.0775863	C	678	0.19991	0.151254	0.174336	0.175167	678	0.015479	0.073094	-0.016108	0.024155	A	678	0.652201	0.583834	0.651493	0.629176
G	679	0.045316	0.073302	0.049645	0.0560877	679	0.15048	0.146578	0.204121	0.16706	C	679	0.568771	0.48981	0.511992	0.523524	679	0.082746	0.17587	0.071164	0.109927	A	679	0.873164	1.02681	0.926929	0.942301	679	2.0313	1.5082	1.82488	1.78812	C	679	0.060316	0.088595	0.097183	0.0820313	679	0.169315	0.022858	0.001456	0.064543	U	679	0.168853	0.172613	0.153894	0.16512
C	680	0.922238	0.999899	0.953163	0.958433	680	0.295557	0.198028	0.406604	0.300063	C	680	0.580704	0.660365	0.635349	0.625473	680	0.183551	0.107978	0.071983	0.121171	A	680	0.698394	0.642696	0.514157	0.618416	680	0.317608	1.33693	0.535188	0.72991	C	680	0.71863	0.886802	0.715114	0.773515	680	0.250054	0.141412	-0.048505	0.11432	A	680	1.26128	1.34649	1.245	1.28426
A	681	0.525298	0.668636	0.58036	0.591431	681	0.450742	0.491739	0.502969	0.481817	A	681	0.788296	0.657385	0.722788	0.722823	681	0.631107	0.381676	0.62974	0.547508	T	681	0.033215	0.032642	0.035377	0.0337447	681	0.781599	0.603347	0.774435	0.719794	C	681	0.705259	0.810697	0.732372	0.749443	681	0.241932	0.078041	-0.081448	0.0795083	C	681	2.13039	1.68749	1.88293	1.90027
C	682	0.585667	0.639565	0.605306	0.610179	682	0.273687	0.360152	0.370876	0.334905	T	682	0.033967	0.08377	0.003534	0.0404237	682	0.278815	0.481978	0.53264	0.431144	G	682	-0.079441	-0.001277	0.002197	-0.0261737	682	0.29802	0.15267	0.155797	0.202162	C	682	0.645237	0.681228	0.696295	0.674253	682	0.15116	0.578357	0.097646	0.275721	A	682	0.284484	0.401499	0.257763	0.314582
T	683	0.05887	0.061721	0.036522	0.052371	683	0.491259	0.38051	0.465193	0.445654	C	683	0.944628	0.902627	0.870918	0.906058	683	0.642191	0.542535	0.720197	0.634974	A	683	0.950055	0.915826	0.961541	0.942474	683	0.448129	0.638231	0.704817	0.597059	T	683	0.010036	0.05166	0.016144	0.0259467	683	4.20191	4.30514	4.27686	4.2613	C	683	1.09141	1.0696	0.991377	1.0508
G	684	-0.07491	-0.042577	0.067999	-0.016496	684	0.500931	1.00883	0.584585	0.698116	T	684	0.020498	0.047757	0.028244	0.0321663	684	0.730384	0.637378	0.724019	0.69726	G	684	-0.26379	-0.302259	-0.430157	-0.332069	684	-0.236868	1.26537	-0.484135	0.181457	T	684	0.044788	0.042577	0.026143	0.037836	684	0.673532	0.769749	0.733028	0.725436	A	684	0.297658	0.286825	0.26808	0.284188
A	685	0.723656	0.699463	0.652073	0.691731	685	0.259745	0.244666	0.312451	0.272287	G	685	0.012194	0.057088	0.032606	0.0339627	685	0.167881	0.141583	0.097373	0.135612	A	685	0.764399	0.90511	0.799464	0.822991	685	0.338247	0.41076	0.445277	0.398095	C	685	0.718173	0.687827	0.966222	0.790741	685	0.256838	0.277707	0.059698	0.198081	C	685	0.755735	0.606506	0.592394	0.651545
C	686	0.90878	0.965391	1.0207	0.964956	686	0.077549	0.121593	0.095546	0.0982293	G	686	0.027526	0.039313	0.018978	0.0286057	686	0.140554	0.105761	0.041588	0.0959677	C	686	1.28531	1.41305	1.33629	1.34488	686	-0.012804	0.05868	-0.071983	-0.00870233	A	686	0.187781	0.18826	0.157874	0.177972	686	0.119915	0.157959	0.190014	0.155963	A	686	0.482563	0.539376	0.480659	0.500866
T	687	0.036004	0.060573	0.004581	0.0337193	687	0.461634	0.550407	0.628097	0.546713	G	687	0.08392	0.084905	-0.00277	0.0553517	687	-0.178392	0.460485	0.143785	0.141959	C	687	1.2366	1.20751	0.996122	1.14674	687	0.059241	0.627314	0.016017	0.234191	A	687	0.739389	0.670016	0.740301	0.716569	687	0.132814	0.523174	0.35755	0.337846	A	687	0.861199	0.942897	0.889259	0.897785
C	688	0.717246	0.782861	0.973281	0.824463	688	0.062213	0.46333	0.198713	0.241419	C	688	0.101966	0.145293	0.112467	0.119909	688	0.045673	0.109087	0.132136	0.095632	T	688	0.111839	0.089979	0.106958	0.102925	688	0.211643	0.275745	0.178093	0.221827	T	688	0.037497	0.076638	0.050852	0.0549957	688	0.822685	0.636525	0.922314	0.793841	G	688	-0.014319	0.112012	0.040472	0.046055
A	689	0.733989	0.678597	0.727314	0.7133	689	0.611155	0.476193	0.490268	0.525872	C	689	0.098762	0.126027	0.148926	0.124572	689	0.164441	0.068062	-0.011011	0.0738307	T	689	0.355588	0.309355	0.343355	0.336099	689	1.1273	1.47758	1.12425	1.24304	G	689	0.015332	0.028633	0.087725	0.0438967	689	1.29614	1.31587	1.03516	1.21572	C	689	0.686167	0.783447	0.680342	0.716652
G	690	0.005549	0.052234	0.04751	0.0350977	690	0.440373	0.401238	0.362846	0.401486	G	690	0.086208	0.131385	0.060819	0.092804	690	0.507657	0.422957	0.434084	0.454899	C	690	0.297462	0.598416	0.361537	0.419138	690	0.028187	0.073606	0.064066	0.0552863	A	690	0.604994	0.841352	0.573065	0.673137	690	0.575975	0.513024	0.426895	0.505298	A	690	0.711373	0.747435	0.738709	0.732506
G	691	-0.003795	0.086099	0.056795	0.0463663	691	0.237265	0.51441	0.388904	0.380193	T	691	0.055543	0.055279	0.011081	0.0406343	691	0.74978	0.84182	0.66878	0.75346	C	691	1.48774	1.56906	1.5277	1.52816	691	-0.130808	0.694779	-0.020567	0.181135	A	691	0.840145	1.04572	0.930941	0.938935	691	0.878295	0.719428	0.750046	0.78259	G	691	0.13214	0.112332	0.164911	0.136461
G	692	0.09025	0.200966	0.099631	0.130282	692	0.782024	0.899732	0.978815	0.886857	T	692	0.051163	0.033565	0.034899	0.0398757	692	1.08086	0.904082	0.950161	0.978368	T	692	0.018471	0.074935	0.02178	0.0383953	692	1.32308	1.19416	1.45122	1.32282	A	692	0.882154	0.829785	0.820958	0.844299	692	0.375894	0.423128	0.505066	0.434696	G	692	0.06388	0.15058	-0.021907	0.0641843
C	693	1.13405	1.28379	1.2605	1.22612	693	0.207552	0.057373	0.158479	0.141135	G	693	0.080422	0.146464	0.061838	0.0962413	693	0.349999	0.519677	0.449645	0.439774	T	693	0.028736	0.087531	0.067092	0.0611197	693	1.88367	1.61703	1.65352	1.71807	C	693	1.01982	0.869736	0.945716	0.94509	693	0.091919	0.16282	0.105381	0.12004	C	693	0.299685	0.35768	0.278015	0.311793
C	694	0.888466	1.07634	0.999868	0.988225	694	0.010456	0.194049	0.181751	0.128752	C	694	1.16213	1.28823	1.19845	1.21627	694	0.300218	0.258175	0.327883	0.295425	T	694	0.027167	0.035055	0.054418	0.03888	694	0.059719	0.239582	0.094097	0.131133	C	694	0.952115	0.936333	0.899576	0.929341	694	0.222249	0.223803	0.083814	0.176622	A	694	0.957051	0.938427	0.896901	0.930793
A	695	0.925714	0.856299	0.986621	0.922878	695	0.681995	0.681624	0.455852	0.60649	A	695	1.09884	1.14858	1.10362	1.11701	695	1.0521	1.12413	1.18923	1.12182	T	695	0.048351	0.054534	0.076262	0.0597157	695	0.004204	0.113693	-0.02084	0.0323523	G	695	-0.056884	0.044706	0.034708	0.00751	695	0.376371	0.280863	0.211491	0.289575	G	695	0.015267	0.120173	0.07916	0.0715333
T	696	0.01097	0.0914	0.010926	0.0377653	696	0.150131	0.251792	0.270741	0.224221	G	696	0.011606	0.066207	0.017259	0.0316907	696	0.120584	0.177661	0.052782	0.117009	A	696	0.974214	1.16387	0.952721	1.03027	696	2.01257	1.59946	2.15886	1.92363	G	696	0.096768	0.169775	0.062793	0.109779	696	0.065643	0.352166	0.13523	0.184346	G	696	-0.000392	0.089695	0.03076	0.040021
T	697	0.0361	0.032853	0.063975	0.0443093	697	0.218705	0.249756	0.271725	0.246729	G	697	0.043905	0.114319	0.049833	0.0693523	697	0.103767	0.12768	0.10802	0.113156	T	697	0.047011	0.046231	0.007642	0.033628	697	0.080262	0.232417	0.168628	0.160436	C	697	0.773977	0.653446	0.689831	0.705751	697	0.180303	0.251522	0.010101	0.147309	C	697	0.389947	0.328728	0.359213	0.359296
G	698	-0.041394	0.04494	0.049119	0.017555	698	0.092275	0.324711	0.21756	0.211515	T	698	0.071268	0.163104	-0.095431	0.0463137	698	-0.426057	0.629787	0.007826	0.0705187	A	698	0.813829	0.982387	0.9005	0.898905	698	0.745576	0.779899	0.802555	0.77601	A	698	0.171109	0.177013	0.168573	0.172232	698	0.142943	0.196425	0.361281	0.23355	A	698	0.938221	0.981145	0.905881	0.941749
A	699	1.17337	1.03707	1.0055	1.07198	699	0.546241	0.854297	0.861718	0.754085	C	699	0.164276	0.190566	0.244039	0.199627	699	0.26238	0.378776	0.129588	0.256915	A	699	0.938515	0.99438	0.893239	0.942045	699	0.493516	0.721389	0.797185	0.670697	A	699	0.930702	1.0019	0.908237	0.946947	699	0.411916	0.349436	0.597252	0.452868	G	699	0.012031	0.034736	0.046744	0.0311703
T	700	0.027904	0.0522	0.016559	0.032221	700	0.044874	-0.043122	0.179374	0.0603753	C	700	0.243227	0.260853	0.234232	0.246104	700	0.206006	0.103884	0.005733	0.105208	T	700	0.043872	0.046231	0.02939	0.039831	700	0.400163	0.308411	0.368744	0.359106	T	700	0.00546	0.051305	0.046426	0.034397	700	0.641905	0.596694	0.62974	0.62278	G	700	-0.01968	0.027427	-0.000255	0.00249733
C	701	0.623712	0.785697	0.648978	0.686129	701	1.22214	1.28385	0.937106	1.1477	A	701	0.49832	0.49907	0.470087	0.489159	701	0.119915	0.091346	0.129406	0.113556	G	701	-0.036811	-0.007344	0.00535	-0.012935	701	0.31799	0.244785	0.054693	0.205823	G	701	-0.010821	-0.032678	0.0299	-0.004533	701	0.273368	0.165635	0.121125	0.186709	A	701	0.713988	0.667781	0.579593	0.653787
T	702	0.005836	0.094642	0.058033	0.052837	702	0.442552	0.692636	0.79772	0.644303	A	702	0.474554	0.557578	0.502121	0.511418	702	0.599194	0.55439	0.650307	0.601297	A	702	0.338687	0.387235	0.360423	0.362115	702	0.027136	0.143544	0.200115	0.123598	G	702	-0.032724	-0.002661	-0.040408	-0.0252643	702	-0.247188	0.556437	-0.080629	0.0762067	U	702	0.014286	0.061878	0.048655	0.0416063
C	703	0.517071	0.551305	0.557023	0.5418	703	0.07964	0.218294	0.278034	0.191989	G	703	-0.016117	0.057372	0.008757	0.0166707	703	0.38478	0.418692	0.252897	0.352123	A	703	0.518491	0.575779	0.622962	0.572411	703	0.355255	0.354554	0.266365	0.325391	C	703	0.143648	0.175771	0.17284	0.164086	703	0.125075	0.17894	0.143785	0.149267	U	703	0.039034	0.041796	0.064067	0.048299
C	704	0.61373	0.581997	0.473765	0.556497	704	0.1517	0.179428	0.278116	0.203081	G	704	0.019746	0.075041	0.045726	0.0468377	704	0.033634	0.163758	0.035582	0.077658	C	704	0.443039	0.530187	0.448785	0.474004	704	-0.043284	0.167767	0.062155	0.0622127	C	704	0.300339	0.326457	0.351889	0.326228	704	0.253781	0.139024	-0.063338	0.109822	U	704	0.047665	0.088098	0.070371	0.0687113
C	705	0.43508	0.370834	0.557363	0.454426	705	0.053413	0.249478	0.033843	0.112245	T	705	0.026023	0.048644	-0.00898	0.0218957	705	0.007644	0.180561	0.06716	0.0851217	C	705	0.357256	0.404302	0.330395	0.363984	705	0.068796	0.115143	0.012649	0.0655293	C	705	0.506788	0.492755	0.514476	0.504673	705	0.154504	0.08657	-0.028939	0.0707117	A	705	1.11495	1.14634	1.03624	1.09918
A	706	1.42604	1.35969	1.36865	1.38479	706	1.39667	1.16198	1.18761	1.24875	C	706	0.826546	0.925476	0.92989	0.893971	706	0.851923	0.278133	0.031214	0.38709	C	706	0.36739	0.504747	0.336286	0.402808	706	0.264005	0.129471	-0.098647	0.0982763	C	706	0.771885	0.464902	0.523487	0.586758	706	0.240977	0.455197	-0.083541	0.204211	U	706	0.03753	0.031365	0.054705	0.0412
C	707	1.32769	1.31928	1.28635	1.31111	707	0.009062	0.030722	0.070553	0.036779	A	707	0.986376	1.07403	0.983194	1.01453	707	0.662352	0.559678	0.642207	0.621412	A	707	0.694046	0.724621	0.769978	0.729548	707	0.03564	0.092796	0.088546	0.0723273	A	707	0.179739	0.20373	0.168414	0.183961	707	0.099659	0.119492	-0.004823	0.0714427	G	707	0.071268	0.057337	0.0541	0.0609017
A	708	0.575844	0.467063	0.514682	0.519196	708	0.930413	0.944705	0.830169	0.901762	T	708	0.01834	0.050631	0.020984	0.029985	708	0.415833	0.424407	0.453285	0.431175	T	708	0.035471	0.029733	0.073619	0.0462743	708	1.51657	1.56918	1.80668	1.63081	A	708	0.669495	0.608563	0.655664	0.644574	708	0.39615	0.48846	0.653401	0.51267	U	708	0.045768	0.092072	0.037638	0.0584927
T	709	0.107949	0.080663	0.15918	0.115931	709	1.02826	1.04761	1.199	1.09162	T	709	0.042957	0.056556	0.030027	0.04318	709	0.633974	0.511659	0.506795	0.550809	A	709	1.23732	1.15851	1.13674	1.17752	709	0.722071	0.791328	0.697901	0.7371	A	709	0.759626	0.72125	0.80959	0.763489	709	0.195209	0.291268	0.185282	0.22392	G	709	0.002485	0.08008	0.030919	0.037828
C	710	0.187611	0.274369	0.229377	0.230452	710	0.062562	0.177578	0.04343	0.0945233	G	710	0.064043	0.075219	0.026652	0.0553047	710	1.65779	1.49455	1.51957	1.5573	C	710	1.21414	1.2057	1.31639	1.24541	710	0.770706	0.555499	0.424164	0.583456	T	710	0.060447	0.071281	0.091642	0.0744567	710	0.607984	0.560616	0.659771	0.609457	C	710	0.861068	0.848341	0.875726	0.861712
A	711	0.870129	0.555019	0.727283	0.717477	711	0.512607	0.475452	0.453885	0.480648	T	711	0.028082	0.042719	0.021621	0.0308073	711	0.519983	0.469867	0.599436	0.529762	A	711	0.958719	0.972027	1.06436	0.998369	711	0.22846	0.242652	0.250713	0.240608	A	711	0.814188	0.766559	0.807488	0.796078	711	1.01675	0.882418	1.26512	1.05476	A	711	0.594271	0.48204	0.474227	0.516846
T	712	-0.050929	0.093122	-0.002755	0.013146	712	0.687571	0.600099	0.75052	0.679397	T	712	0.021152	0.034736	0.029072	0.02832	712	1.27005	1.26742	1.10942	1.21563	G	712	0.044068	0.064504	0.03716	0.0485773	712	0.1546	0.281033	0.072074	0.169236	G	712	-0.011246	0.012915	0.016494	0.00605433	712	0.116093	0.025843	0.098465	0.0801337	A	712	1.01923	0.98221	0.927056	0.976166
T	713	0.016551	0.044468	0.035439	0.0321527	713	0.404736	0.319066	0.388986	0.370929	T	713	0.047567	0.078448	0.057921	0.061312	713	0.169983	0.151306	0.164715	0.162001	G	713	0.005917	-0.044067	-0.16644	-0.0681967	713	-0.066025	1.07756	0.066978	0.359506	G	713	0.011573	0.126879	0.031524	0.0566587	713	0.116571	0.304744	0.276831	0.232715	C	713	0.875943	0.866295	0.926419	0.889552
G	714	-0.01384	0.027957	0.018106	0.010741	714	0.431921	0.650624	0.495021	0.525855	A	714	1.06683	1.13733	1.12728	1.11048	714	0.615437	0.649319	0.632925	0.63256	T	714	0.043709	0.056308	0.004267	0.0347613	714	0.458926	0.552599	0.166626	0.392717	C	714	0.160517	0.527987	0.036905	0.241803	714	-0.296014	0.460655	0.019384	0.0613417	U	714	0.068882	0.114248	0.081261	0.0881303
A	715	1.17784	1.19468	1.21135	1.19463	715	0.64749	0.626842	0.689636	0.654656	T	715	0.015725	0.065426	0.032352	0.0378343	715	0.117909	0.139877	0.136868	0.131551	T	715	0.046651	0.059927	0.063621	0.056733	715	0.087142	0.16879	0.291118	0.18235	C	715	0.158718	0.249038	0.163446	0.190401	715	0.107589	0.108575	0.083359	0.099841	G	715	-0.047207	0.008835	0.03681	-0.000520667
T	716	-0.001818	0.02583	0.006066	0.010026	716	0.135928	0.188497	0.206907	0.177111	C	716	0.837694	0.823399	0.849202	0.836765	716	0.353917	0.256213	0.26946	0.293197	T	716	0.065678	0.075041	0.049005	0.0632413	716	0.488738	0.523344	0.501426	0.504503	T	716	0.016346	0.118186	0.029868	0.0548	716	3.17121	3.40873	3.08081	3.22025	A	716	1.04172	0.998283	0.988798	1.0096
G	717	-0.077175	-0.032549	-0.002414	-0.0373793	717	0.059164	0.280386	0.198303	0.179284	A	717	1.01367	1.13024	1.11808	1.08733	717	0.681558	0.659212	0.636565	0.659112	G	717	0.004315	0.120989	-0.044006	0.0270993	717	0.825552	1.22844	1.2815	1.11183	C	717	0.320085	0.441201	0.408918	0.390068	717	0.142369	0.087594	0.094461	0.108141	U	717	0.07238	0.101687	0.055151	0.076406
A	718	0.768717	0.818922	0.637433	0.741691	718	0.151264	0.216628	0.299749	0.222547	T	718	0.047697	0.039525	0.037255	0.0414923	718	0.358599	0.243761	0.369199	0.323853	T	718	0.070843	0.057904	0.001401	0.0433827	718	0.584001	0.550211	0.788631	0.640948	T	718	-0.007094	0.086821	0.02939	0.0363723	718	0.115329	0.145677	0.277013	0.17934	C	718	0.743934	0.920545	0.804622	0.823034
C	719	0.931645	0.722085	0.732947	0.795559	719	0.336249	0.139823	0.361617	0.27923	G	719	-0.13433	-0.128866	-0.195703	-0.152966	719	0.474406	1.47272	0.826124	0.924415	T	719	0.014057	0.027888	0.026334	0.0227597	719	0.139025	0.13493	0.317964	0.197306	A	719	0.896441	0.983061	0.840732	0.906745	719	0.577026	0.764461	0.966269	0.769252	C	719	0.59159	0.667177	0.635094	0.631287
G	720	-0.056797	0.026741	0.047541	0.00582833	720	0.136713	0.429092	0.168804	0.24487	T	720	0.00814	0.064255	-0.008247	0.0213827	720	0.739366	0.838664	0.788813	0.788948	T	720	0.046586	0.05276	0.016271	0.038539	720	0.082269	0.10124	0.098829	0.0941127	G	720	-0.005688	-0.005109	0.028849	0.00601733	720	0.581039	0.506968	0.462295	0.516767	C	720	0.760247	0.828011	0.830224	0.806161
A	721	0.801596	0.862883	0.865881	0.843453	721	0.576389	0.429462	0.565738	0.523863	T	721	0.048482	0.054392	0.051298	0.0513907	721	0.056374	0.075141	0.105108	0.0788743	T	721	0.032103	0.066171	-0.03439	0.0212947	721	-0.003058	0.305597	0.24043	0.18099	A	721	0.682244	0.822902	0.702345	0.73583	721	0.368632	0.459547	0.589699	0.472626	C	721	0.890066	0.852138	0.853978	0.865394
A	722	0.885851	0.960935	0.915	0.920595	722	0.410748	0.537544	0.466095	0.471462	G	722	0.042565	0.030407	0.041936	0.0383027	722	1.09223	0.939051	1.23345	1.08825	C	722	1.05421	1.0746	1.16014	1.09632	722	0.435326	0.223632	0.242341	0.300433	T	722	0.022328	0.014866	0.011877	0.016357	722	0.125935	0.206063	0.221228	0.184409	U	722	0.037988	0.046054	0.005158	0.0297333
T	723	0.269793	0.230712	0.286574	0.26236	723	1.24985	1.12515	1.04478	1.13993	T	723	0.044036	0.067945	0.037574	0.0498517	723	1.29556	1.16158	1.03761	1.16492	C	723	1.68775	1.46822	1.46895	1.54164	723	0.291236	0.138427	0.291846	0.240503	T	723	0.048547	0.03431	0.020793	0.03455	723	0.796696	0.499719	0.725475	0.673963	C	723	0.425712	0.564568	0.508362	0.499547
A	724	1.10213	1.08455	1.17753	1.1214	724	0.611242	0.498216	0.474289	0.527916	T	724	0.037203	0.049744	0.037319	0.041422	724	0.07128	0.27421	0.231147	0.192212	G	724	0.037432	0.048467	0.012578	0.0328257	724	1.26136	1.41506	1.47925	1.38522	G	724	-0.054726	-0.007948	0.018341	-0.0147777	724	0.571198	0.389523	0.32852	0.429747	A	724	1.072	1.00361	0.981697	1.0191
A	725	1.01303	1.14167	1.1072	1.0873	725	0.479496	0.372182	0.290654	0.380777	C	725	0.433983	0.072522	-0.090655	0.138617	725	-0.834151	01,02,3159	0.124947	0.535565	T	725	0.051195	0.07121	0.005063	0.0424893	725	0.249099	0.613326	0.472669	0.445031	A	725	0.829586	0.864343	0.872701	0.855543	725	0.597187	0.480528	0.610356	0.56269	G	725	0.04688	0.072558	0.091355	0.0702643
G	726	0.024779	0.068575	0.01854	0.037298	726	0.632329	0.740662	0.865651	0.746214	T	726	0.074603	0.09892	0.061583	0.0783687	726	2.63584	2.45032	2.45808	2.51475	C	726	1.19171	0.867785	0.878496	0.979331	726	0.48205	0.877898	0.4056	0.588516	A	726	0.977222	0.935659	0.956956	0.956612	726	0.808639	0.585351	0.697719	0.697236	A	726	0.957019	1.03628	1.0622	1.0185
T	727	0.064801	0.062329	0.029929	0.052353	727	0.676244	0.46805	0.607611	0.583968	T	727	0.06267	0.068371	0.078523	0.0698547	727	4.81897	4.0728	3.74204	4.21127	T	727	0.060709	0.083273	0.068142	0.070708	727	3.93532	3.6907	4.31426	3.9801	T	727	0.093041	0.092746	0.103487	0.0964247	727	0.850108	0.804718	0.793636	0.816154	A	727	0.765053	0.702268	0.732659	0.733327
T	728	0.015531	0.049904	0.061252	0.042229	728	0.75266	0.758059	0.923257	0.811325	T	728	0.046815	0.050524	0.052699	0.0500127	728	0.213936	0.22005	0.227962	0.220649	T	728	0.055282	0.120173	0.049451	0.0749687	728	2.54908	2.16229	2.75429	2.48856	A	728	0.877578	0.786392	0.842356	0.835442	728	0.512339	0.512512	0.643572	0.556141	U	728	0.057995	0.072416	0.082981	0.0711307
A	729	1.19614	1.21275	1.21965	1.20951	729	2.10933	1.81908	1.57315	1.83385	A	729	0.906248	0.858453	0.894258	0.88632	729	1.13265	0.95611	1.11333	1.06736	C	729	0.89631	1.19797	1.09114	1.06181	729	0.247665	0.255019	0.424984	0.309223	G	729	-0.040963	0.02693	0.045184	0.0103837	729	1.03414	0.920202	1.01878	0.991039	G	729	-0.090687	-0.024943	0.002324	-0.0377687
T	730	0.030647	0.038491	0.044291	0.0378097	730	0.478364	0.572986	0.385708	0.479019	T	730	0.041911	0.044847	0.028817	0.038525	730	0.136445	0.135698	0.145514	0.139219	C	730	0.833673	0.771136	0.813761	0.80619	730	-0.820965	1.20158	-0.05351	0.109034	A	730	1.32196	1.87267	1.70767	1.6341	730	0.350095	0.295874	0.444276	0.363415	A	730	0.91586	1.01173	0.995867	0.974486
T	731	0.02851	0.085154	0.065987	0.0598837	731	0.817488	0.766665	0.640552	0.741568	C	731	0.911119	0.811584	0.926387	0.88303	731	0.494758	0.276001	0.220318	0.330359	T	731	0.052895	0.101404	0.045184	0.0664943	731	3.19423	3.10629	3.28038	3.19364	C	731	0.75093	0.718092	0.722438	0.730487	731	0.45434	0.602409	0.679155	0.578635	G	731	0.017359	0.0672	0.025856	0.036805
G	732	0.0302	0.033461	0.024513	0.0293913	732	1.02922	0.907043	0.861144	0.93247	A	732	1.10678	1.04842	1.07207	1.07575	732	0.834342	0.660406	0.771159	0.755302	T	732	0.203997	0.210719	0.1865	0.200405	732	1.71847	1.56449	1.56288	1.61528	G	732	0.032823	0.131988	0.078396	0.081069	732	0.2963	0.360354	0.287023	0.314559	U	732	0.077447	0.073871	0.065977	0.0724317
T	733	0.051439	0.048351	0.023089	0.0409597	733	0.173309	0.057002	0.200598	0.143636	C	733	1.12231	1.19353	1.09544	1.13709	733	0.382295	0.328028	0.256537	0.322287	C	733	1.01031	0.863669	0.805641	0.893205	733	0.339298	0.778875	0.228963	0.449045	G	733	0.012848	-0.004222	-0.027512	-0.00629533	733	0.186514	0.320352	0.297579	0.268148	G	733	0.003858	0.066136	-0.034835	0.0117197
C	734	0.539234	0.534389	0.606946	0.56019	734	0.068051	0.480449	0.139796	0.229432	T	734	0.028017	0.033778	0.018341	0.026712	734	0.614768	0.507907	0.671783	0.598153	T	734	0.15133	0.124643	0.073524	0.116499	734	2.39133	1.79315	2.65883	2.2811	G	734	0.002942	0.023985	-0.010253	0.005558	734	0.216325	0.237705	0.098556	0.184195	C	734	1.20874	1.16792	1.19609	1.19092
A	735	0.443882	0.616707	0.445259	0.501949	735	0.244758	0.250774	0.227885	0.241139	G	735	0.041584	0.065604	0.04286	0.050016	735	1.19609	1.11782	1.15483	1.15625	T	735	0.025173	0.0391	0.013087	0.0257867	735	0.331941	0.340054	0.327337	0.333111	A	735	0.493286	0.55623	0.486359	0.511958	735	0.234193	0.188407	-0.001911	0.14023	U	735	0.044265	0.038177	0.063366	0.0486027
A	736	1.00461	0.876996	0.868079	0.916562	736	0.434187	0.383471	0.611544	0.476401	T	736	0.051751	0.062233	0.031142	0.0483753	736	0.259991	0.35063	0.392586	0.334402	T	736	0.002517	0.022708	0.033116	0.019447	736	0.31627	0.279924	0.515167	0.370454	T	736	0.055641	0.056663	0.029645	0.0473163	736	0.74978	0.742456	0.983013	0.825083	G	736	-0.184251	-0.075822	-0.005923	-0.0886653
C	737	0.961176	0.9008	0.904322	0.922099	737	0.22768	0.128626	0.315646	0.223984	T	737	0.046128	0.04059	0.034453	0.0403903	737	0.719969	0.625523	0.614816	0.653436	G	737	-0.06983	-0.024411	0.010763	-0.027826	737	0.431408	0.626205	0.287751	0.448455	A	737	0.943975	0.883645	0.981188	0.936269	737	0.620979	0.694182	0.69144	0.668867	A	737	0.98242	0.909936	0.915975	0.93611
T	738	0.081735	0.061519	0.097371	0.0802083	738	4.16934	4.86557	01,03,7694	4.2681	A	738	1.01341	1.00084	1.08764	1.03396	738	0.540431	0.449994	0.522084	0.50417	G	738	0.052307	0.046054	0.041618	0.0466597	738	0.626999	0.600191	0.551842	0.593011	T	738	0.035699	0.020437	0.024869	0.0270017	738	0.809499	0.617676	0.590882	0.672686	C	738	1.02897	1.04501	1.02402	1.03267
T	739	0.037376	0.068137	0.027484	0.0443323	739	0.518619	0.434736	0.47224	0.475198	C	739	1.28842	1.21535	1.20899	1.23758	739	0.105392	0.17587	0.100285	0.127182	T	739	0.001308	0.03619	-0.023022	0.00482533	739	0.32143	0.572131	0.463569	0.452377	T	739	0.030273	0.067945	0.015985	0.0380677	739	0.311397	0.51925	0.575047	0.468565	C	739	0.799379	0.860618	0.770806	0.810268
C	740	1.40241	1.77756	1.79797	1.65931	740	3.66972	4.09539	3.70401	3.82304	T	740	-0.015463	0.030159	-0.09852	-0.0279413	740	0.616871	1.00336	0.768337	0.79619	C	740	0.574067	0.701523	0.767558	0.681049	740	0.352484	0.168535	0.005551	0.175523	C	740	0.981537	1.27564	1.22965	1.16227	740	0.304804	0.228238	-0.035582	0.16582	G	740	0.00729	0.049708	-0.013979	0.0143397
T	741	0.042988	0.054428	0.041505	0.046307	741	0.161981	0.088372	0.105543	0.118632	C	741	0.985068	1.07503	1.0828	1.04763	741	0.288848	0.142947	0.002639	0.144811	C	741	0.68924	0.6725	0.648532	0.670091	741	0.110647	0.15847	0.165534	0.144884	C	741	1.42909	1.56058	1.45115	1.48027	741	0.530302	0.799089	0.675696	0.668362	U	741	0.012848	0.060814	0.011208	0.02829
C	742	0.811546	0.683526	0.724281	0.739784	742	0.098287	0.297135	0.113	0.169474	C	742	0.764301	0.720611	0.760521	0.748478	742	0.063254	0.080856	0.030122	0.0580773	T	742	0.039949	0.015718	0.012737	0.0228013	742	0.074242	0.281033	0.150337	0.168537	T	742	0.051065	0.084125	0.076485	0.0705583	742	4.54694	3.69318	3.87563	4.03858	G	742	0.016934	0.041477	0.039675	0.0326953
A	743	0.951609	1.10139	1.12222	1.05841	743	0.518097	0.663024	0.613757	0.598293	A	743	0.639778	0.54335	0.555457	0.579528	743	0.71586	0.633369	0.718195	0.689141	A	743	0.747759	0.703261	0.71626	0.722427	743	0.601391	0.666206	0.735485	0.667694	C	743	1.05356	0.893828	1.0272	0.991528	743	0.349808	0.153097	0.107292	0.203399	C	743	0.307695	0.311449	0.284192	0.301112
G	744	0.045284	0.017895	0.020397	0.0278587	744	1.18371	0.947389	1.04273	1.05794	A	744	0.726411	0.751515	0.749917	0.742614	744	0.48654	0.432595	0.424802	0.447979	C	744	1.05784	0.972169	1.1241	1.05137	744	0.287032	0.264487	0.272736	0.274752	A	744	0.679825	0.730581	0.763641	0.724682	744	0.454818	0.330075	0.341898	0.375597	C	744	0.310997	0.341572	0.274098	0.308889
T	745	0.035685	0.058716	0.008481	0.034294	745	0.956553	0.863828	0.897035	0.905805	T	745	0.044003	0.021288	0.035472	0.0335877	745	0.6463	0.543814	0.623825	0.604646	A	745	1.09498	1.41096	1.12305	1.20966	745	1.46449	1.39399	1.66335	1.50728	A	745	0.822067	0.852493	0.887794	0.854118	745	0.593652	0.594306	0.632925	0.606961	A	745	0.481157	0.490555	0.422834	0.464849
T	746	0.048537	0.07131	-0.033086	0.0289203	746	0.744905	0.391337	0.602448	0.579563	A	746	0.913048	0.908091	0.862321	0.894487	746	0.688055	0.586033	0.700631	0.65824	T	746	0.059989	0.062517	0.067697	0.063401	746	0.830234	0.809409	1.02779	0.889143	T	746	0.050378	0.065107	0.03388	0.0497883	746	0.366147	0.333572	0.424438	0.374719	G	746	0.114487	0.11588	0.097501	0.109289
C	747	1.1176	1.27764	1.16477	1.18667	747	0.085217	0.342755	0.09825	0.175407	C	747	0.900233	0.976817	0.839808	0.905619	747	-0.013855	0.092796	0.029758	0.036233	T	747	0.019419	0.067307	0.049961	0.0455623	747	0.328023	0.254508	0.40833	0.330287	C	747	0.394001	0.365699	0.352844	0.370848	747	0.057139	0.071218	0.100376	0.0762443	G	747	-0.000458	-0.04765	-0.10129	-0.0497993
C	748	1.35119	1.15197	1.13163	1.2116	748	0.396458	0.308702	0.612773	0.439311	T	748	0.04809	0.076496	0.033466	0.052684	748	2.44914	2.38516	2.05757	2.29729	T	748	0.066658	0.070039	0.045917	0.0608713	748	0.43179	0.467564	0.654493	0.517949	C	748	0.463536	0.390819	0.358289	0.404215	748	0.351815	0.41076	0.218589	0.327055	A	748	0.391484	0.42002	0.368797	0.393434
T	749	0.018496	0.027383	0.044445	0.030108	749	0.477318	0.344698	0.406767	0.409594	C	749	0.837007	0.845397	0.836592	0.839665	749	0.447843	0.223291	0.150883	0.274006	G	749	0.098141	0.043641	0.059227	0.067003	749	0.409623	0.489995	0.408967	0.436195	T	749	0.036321	0.094307	0.042414	0.0576807	749	1.16485	1.01658	1.09285	1.09143	A	749	0.282457	0.384078	0.31785	0.328128
T	750	0.015594	0.031772	0.012226	0.019864	750	0.547373	0.432886	0.267054	0.415771	A	750	0.805623	0.848271	0.843661	0.832518	750	0.727135	0.621258	0.733483	0.693959	C	750	1.573	1.52872	1.53098	1.54423	750	0.204668	0.238644	0.442729	0.295347	G	750	0.186931	0.176055	0.180291	0.181092	750	0.862147	0.629019	0.887824	0.792997	A	750	0.224135	0.258441	0.202867	0.228481
G	751	0.038524	0.072256	0.061407	0.0573957	751	0.465555	0.592974	0.425942	0.494824	T	751	0.079572	0.129043	0.087057	0.0985573	751	0.842368	0.752435	0.802737	0.79918	T	751	0.018504	0.079193	0.048241	0.048646	751	0.814086	0.636184	0.829764	0.760011	T	751	0.120077	0.239246	0.178954	0.179426	751	0.800326	1.51229	1.13899	1.15054	A	751	0.661452	0.669732	0.603602	0.644929
C	752	1.72355	1.61066	1.78032	1.70484	752	0.816616	0.667373	0.509525	0.664505	G	752	0.073328	0.068229	0.055628	0.0657283	752	2.84729	2.39309	2.55154	2.59731	T	752	0.022459	0.037255	0.044898	0.0348707	752	3.17226	2.68359	2.81936	2.89174	G	752	-0.002256	0.042612	0.053304	0.03122	752	0.346369	0.198983	0.087909	0.211087	U	752	0.011475	0.022246	0.030537	0.0214193
G	753	0.044934	0.021407	-0.101364	-0.0116743	753	1.28731	1.41155	1.44827	1.38238	T	753	0.023113	0.065355	0.026429	0.038299	753	0.288943	0.280777	0.321877	0.297199	A	753	1.18004	1.19616	1.13556	1.17059	753	1.52049	1.43254	1.33556	1.42953	G	753	-0.201152	-0.386455	-0.436335	-0.341314	753	-1.59158	0.409737	-0.655585	-0.612475	G	753	-0.036942	0.006422	0.009171	-0.00711633
T	754	0.033836	0.015802	0.033798	0.027812	754	0.279002	0.236431	0.206907	0.24078	C	754	1.10371	0.986787	1.13435	1.07495	754	0.441345	0.168193	-0.000819	0.202906	T	754	0.019648	0.040483	0.028467	0.0295327	754	0.313404	0.324276	0.53082	0.3895	C	754	0.595121	0.505386	0.53046	0.543656	754	0.043762	0.233953	0.037038	0.104918	A	754	0.576944	0.708867	0.49381	0.593207
T	755	0.05297	0.035351	0.042774	0.0436983	755	1.07157	1.22204	1.13361	1.1424	A	755	0.810559	0.907133	0.865696	0.861129	755	0.39701	0.320693	0.478675	0.398793	C	755	0.925373	0.923277	0.975966	0.941539	755	0.745767	0.393361	0.473488	0.537539	C	755	0.745274	0.918451	0.90448	0.856068	755	0.113609	0.032922	0.046593	0.0643747	G	755	-0.060414	-0.200856	-0.154276	-0.138515
T	756	0.041585	0.088226	0.024637	0.0514827	756	0.29669	0.341182	0.293194	0.310355	G	756	0.036288	0.059359	0.023309	0.039652	756	0.336145	0.587142	0.522357	0.481881	A	756	0.990331	1.1368	1.05595	1.06103	756	1.24129	1.15603	1.28323	1.22685	A	756	0.753218	0.911213	0.868243	0.844225	756	0.26324	0.302782	0.275557	0.280526	G	756	0.043513	0.042932	0.024073	0.0368393
C	757	0.82663	0.853969	0.979657	0.886752	757	0.352717	0.687454	0.369155	0.469775	C	757	1.18802	1.1831	1.08856	1.15323	757	0.294294	0.252375	0.332161	0.292943	T	757	0.024355	0.034629	0.023595	0.0275263	757	0.078733	0.117616	0.113117	0.103155	G	757	0.061526	0.101687	0.030186	0.0644663	757	1.51265	1.17309	1.29725	1.32766	U	757	-0.016575	0.040129	0.01054	0.0113647
A	758	0.995681	0.986663	1.00884	0.997062	758	1.16149	1.12719	1.02528	1.10465	T	758	0.020792	0.03399	0.025506	0.0267627	758	0.277382	0.255958	0.376388	0.303243	T	758	0.033705	0.018095	0.045598	0.032466	758	1.21998	0.755079	1.12771	1.03426	T	758	-0.023244	0.174529	-0.006018	0.0484223	758	-0.094212	0.219112	0.12704	0.08398	C	758	1.38701	1.40957	1.12731	1.30797
C	759	0.969691	1.14789	1.04626	1.05461	759	0.427478	0.264192	0.337279	0.342983	G	759	-0.068718	0.007522	0.019201	-0.0139983	759	0.419369	0.260307	0.166808	0.282161	G	759	-0.003498	0.133762	0.062347	0.0642037	759	0.576262	0.524453	0.356003	0.485573	C	759	0.7134	0.761449	0.804527	0.759792	759	1.19753	0.807959	0.885458	0.963648	U	759	0.033476	0.089553	0.016112	0.0463803
T	760	0.020506	0.081575	0.050976	0.051019	760	0.252688	0.29038	0.218052	0.253707	A	760	1.47865	1.48305	1.43045	1.46405	760	0.531449	0.572216	0.574956	0.55954	G	760	-0.005917	0.018273	-0.030919	-0.00618767	760	0.362708	0.33306	0.120488	0.272085	T	760	0.004413	0.055634	0.01815	0.0260657	760	-0.037169	0.062689	0.089911	0.038477	U	760	0.035046	0.045486	0.033721	0.0380843
G	761	0.132792	0.128035	0.243645	0.168157	761	0.27935	0.553553	0.472732	0.435212	T	761	0.031613	0.049105	0.047222	0.0426467	761	1.14153	1.06469	1.14372	1.11665	G	761	-0.094218	0.009544	0.008406	-0.0254227	761	0.534315	0.340822	0.225141	0.366759	C	761	0.90396	0.876903	0.958293	0.913052	761	0.434083	0.311652	0.225687	0.323807	C	761	1.02185	0.94272	1.05252	1.00569
A	762	0.515285	0.533038	0.552163	0.533495	762	0.230381	0.243926	0.22092	0.231742	T	762	0.030992	0.036226	0.018214	0.0284773	762	0.090104	0.132201	0.168264	0.13019	A	762	0.555106	0.695704	0.661682	0.637497	762	0.907533	0.749962	0.797276	0.818257	A	762	0.549123	0.673919	0.611658	0.611567	762	0.304518	0.269519	0.46366	0.345899	A	762	1.08726	1.15791	1.1105	1.11856
C	763	1.75563	1.67157	1.7612	1.72947	763	0.266803	0.216906	0.507804	0.330504	C	763	1.04565	1.10472	1.17403	1.10813	763	1.23221	0.805486	0.728387	0.922028	T	763	0.00291	0.033139	0.003216	0.0130883	763	0.613526	0.34321	0.476673	0.477803	A	763	1.75934	1.86997	1.81533	1.81488	763	1.08678	1.05624	1.38998	1.17767	A	763	0.749785	0.726146	0.702218	0.72605
T	764	0.060496	0.097545	0.031106	0.063049	764	0.643917	0.371627	0.413487	0.476344	A	764	1.13722	1.03933	0.984372	1.05364	764	0.753316	0.957218	1.00067	0.903734	C	764	0.837399	1.03153	0.994784	0.95457	764	0.6012	0.518824	-0.003913	0.372037	T	764	0.059891	0.09005	0.065818	0.0719197	764	0.478419	0.480699	0.510253	0.48979	U	764	0.030469	0.013483	0.006114	0.0166887
T	765	0.093216	0.142486	0.106564	0.114089	765	0.596168	0.399665	0.662595	0.552809	T	765	0.039165	0.029272	0.027098	0.031845	765	0.558776	0.51635	0.578687	0.551271	A	765	0.736545	0.669235	0.705115	0.703632	765	0.492942	0.361292	0.642571	0.498935	T	765	0.051326	0.053682	0.072123	0.0590437	765	1.33111	1.26819	1.44431	1.34787	C	765	0.419468	0.461567	0.491135	0.45739
C	766	0.610892	0.657258	0.601716	0.623289	766	0.211212	0.258084	0.190846	0.220047	T	766	0.023702	0.032961	0.029995	0.028886	766	0.768126	0.817341	0.768792	0.784753	G	766	0.010102	0.091717	0.053272	0.051697	766	0.354873	0.42236	0.303586	0.360273	T	766	0.02053	0.062091	0.023914	0.0355117	766	0.125266	0.127254	0.175454	0.142658	U	766	-0.014809	0.019798	-0.003407	0.000527333
T	767	0.002424	0.014856	0.019561	0.0122803	767	0.450916	0.683567	0.675624	0.603369	T	767	0.054203	0.033884	0.03595	0.0413457	767	0.210401	0.12623	0.246527	0.194386	C	767	0.850345	0.745057	0.703651	0.766351	767	0.007071	0.10849	0.225414	0.113658	T	767	0.038119	0.040732	0.054164	0.0443383	767	0.548361	0.468588	0.408148	0.475032	C	767	0.301581	0.374356	0.388412	0.354783
T	768	0.043403	0.050275	0.025132	0.0396033	768	0.276388	0.092814	0.179292	0.182831	A	768	1.08148	1.04228	0.982748	1.0355	768	0.474692	0.38142	0.569405	0.475172	T	768	0.000523	-0.012063	0.016972	0.00181067	768	0.215083	0.208109	0.141145	0.188112	G	768	0.053876	0.088808	0.042669	0.0617843	768	1.7864	1.46879	1.3796	1.54493	A	768	0.590642	0.494139	0.55189	0.545557
C	769	0.737337	0.708512	0.77535	0.7404	769	0.33834	0.478599	0.304092	0.373677	C	769	1.39754	1.41681	1.27888	1.36441	769	0.179347	0.162223	0.216041	0.18587	G	769	-0.029128	0.015328	0.075243	0.020481	769	0.798224	0.793119	0.883456	0.824933	T	769	0.02769	0.077774	0.037255	0.047573	769	0.058859	0.161711	0.032579	0.084383	G	769	0.046651	0.091966	0.040535	0.0597173
G	770	-0.062505	0.025256	0.049986	0.00424567	770	0.143422	0.293711	0.111853	0.182995	T	770	0.004217	0.090937	0.000446	0.0318667	770	0.099372	0.431486	0.300765	0.277208	A	770	0.37285	0.630739	0.401213	0.468267	770	0.212025	0.336984	0.475308	0.341439	G	770	0.047599	0.051731	0.012896	0.0374087	770	0.580944	0.759088	0.818207	0.719413	C	770	1.5574	1.51506	1.51754	1.53
G	771	0.023471	0.043522	0.003683	0.0235587	771	0.17479	0.192661	0.239357	0.202269	C	771	1.01655	1.05906	1.03433	1.03665	771	0.377231	0.226873	0.178275	0.260793	A	771	0.880029	0.905927	0.811118	0.865691	771	0.538424	0.772564	0.881181	0.730723	C	771	1.23225	1.16735	0.827867	1.07582	771	0.709936	3.03993	0.59889	1.44959	G	771	-0.01324	-0.024695	-0.15141	-0.063115
G	772	-0.026565	-0.01543	-0.014268	-0.0187543	772	0.077985	0.039328	0.089482	0.0689317	C	772	0.746222	0.690453	0.750172	0.728949	772	0.18852	0.142094	0.131954	0.154189	A	772	0.766426	0.607676	0.664516	0.679539	772	0.231804	0.32547	0.408057	0.321777	T	772	0.037301	-0.024553	0.08435	0.032366	772	1.99289	1.80433	1.71422	1.83714	U	772	0.055445	0.044989	0.030091	0.0435083
A	773	0.60225	0.520478	0.472558	0.531762	773	0.776796	0.848837	0.875402	0.833678	A	773	0.669135	0.757972	0.74737	0.724826	773	0.232664	0.251693	0.36838	0.284246	G	773	0.007944	0.052334	0.020156	0.0268113	773	0.414209	0.368371	0.4501	0.410893	T	773	0.011409	0.074296	0.080848	0.0555177	773	7.7491	6.64125	7.05345	7.14793	U	773	-0.000981	0.032571	0.013788	0.015126
G	774	-0.082469	0.018233	0.012845	-0.0171303	774	0.001917	0.060519	0.047281	0.0365723	G	774	-0.040832	0.008693	0.026365	-0.00192467	774	0.869218	0.698873	0.500607	0.689566	T	774	-0.000621	0.048608	0.031396	0.026461	774	0.13635	0.32547	0.156889	0.206236	T	774	0.063912	0.042293	0.050152	0.052119	774	0.482909	0.311055	0.578505	0.45749	U	774	0.041747	0.11148	0.00156	0.0515957
A	775	0.531325	0.535132	0.517375	0.527944	775	0.294773	0.089668	0.25468	0.21304	A	775	0.774206	0.880026	0.831625	0.828619	775	0.563458	0.562834	0.428806	0.518366	C	775	0.403089	0.563148	0.539663	0.501967	775	0.714714	0.197619	-0.017018	0.298438	T	775	0.03449	0.037184	0.030537	0.0340703	775	0.12603	0.130495	0.149245	0.135257	C	775	0.260488	0.352606	0.301897	0.304997
C	776	0.531166	0.456697	0.412111	0.466658	776	0.045222	-0.011475	0.077109	0.036952	C	776	0.911937	0.775464	0.841337	0.842913	776	1.9517	1.59903	1.58454	1.71176	A	776	0.546345	0.525894	0.561793	0.544677	776	0.62289	0.542193	0.611812	0.592298	T	776	0.029423	0.02693	0.038211	0.0315213	776	0.345891	0.347645	0.485045	0.39286	C	776	0.346958	0.49201	0.373383	0.404117
A	777	0.469873	0.653915	0.548883	0.557557	777	0.318735	0.188219	0.150284	0.219079	A	777	0.594042	0.68435	0.608347	0.628913	777	0.503071	0.347475	0.451101	0.433882	T	777	0.143582	0.245703	-0.004713	0.128191	777	0.030194	0.535285	0.148699	0.238059	A	777	0.896473	0.913874	0.884005	0.898117	777	0.333374	0.370077	0.420524	0.374658	U	777	0.019713	0.084089	0.010062	0.0379547
A	778	0.877113	0.803255	0.84892	0.843096	778	0.31342	0.268819	0.16569	0.24931	C	778	0.829586	0.897837	0.856685	0.861369	778	0.21451	0.189516	0.238246	0.214091	C	778	0.787544	0.613921	0.718521	0.706662	778	0.539571	0.464494	0.474944	0.493003	C	778	0.990756	0.945133	0.895373	0.943754	778	0.611615	0.572301	0.694534	0.62615	G	778	0.044559	0.082883	0.043019	0.0568203
T	779	0.068214	0.024986	0.117149	0.0701163	779	0.518184	0.430665	0.45495	0.467933	T	779	0.015202	0.090937	-0.00605	0.033363	779	2.33715	2.49441	2.09907	2.31021	C	779	0.235446	0.282142	0.253178	0.256922	779	0.176672	0.015011	0.099011	0.096898	A	779	1.06506	1.06697	1.09658	1.07621	779	0.95913	0.673882	0.709186	0.780733	G	779	-0.03704	0.053824	-0.011527	0.00175233
A	780	0.764763	0.781713	0.657922	0.734799	780	-0.386786	-0.388653	0.7016	-0.024613	C	780	1.01531	1.08627	1.03987	1.04715	780	0.446123	0.244102	0.204119	0.298115	A	780	1.10622	1.15113	1.11372	1.12369	780	0.534506	0.632516	0.56622	0.577747	T	780	0.154142	0.235307	0.171566	0.187005	780	2.56475	2.3832	2.37772	2.44189	G	780	0.178955	0.131314	0.055374	0.121881
G	781	0.038364	0.075058	0.020675	0.044699	781	0.475227	0.436587	0.448231	0.453348	C	781	1.1484	1.07389	1.05882	1.0937	781	0.435421	0.690429	0.489141	0.53833	T	781	0.049201	0.017066	0.058017	0.041428	781	0.245372	0.372891	0.589244	0.402502	A	781	1.28868	1.31016	1.25	1.28294	781	1.66152	1.77209	1.88385	1.77249	U	781	0.004936	0.062907	0.028913	0.032252
T	782	0.066332	0.080697	0.022347	0.0564587	782	0.356377	0.385785	0.343999	0.362054	A	782	0.400539	0.503541	0.427323	0.443801	782	0.466857	0.43865	0.606898	0.504135	G	782	-0.001504	0.011247	0.035345	0.0150293	782	0.56986	0.461253	0.303131	0.444748	T	782	0.040505	0.041548	0.041841	0.041298	782	0.650695	0.625778	0.643026	0.639833	U	782	0.033149	0.05425	0.01936	0.0355863
A	783	1.27963	1.36526	1.4282	1.3577	783	0.70221	0.608983	0.464947	0.592047	A	783	0.927171	0.927108	0.906422	0.920234	783	1.2002	1.02332	1.36313	1.19555	G	783	0.057897	0.075396	0.058749	0.064014	783	0.150396	0.33886	0.292483	0.26058	T	783	0.037432	0.036084	0.030664	0.0347267	783	1.70538	1.45643	1.70348	1.62176	U	783	0.053288	0.090617	0.048209	0.064038
C	784	1.23253	1.37894	1.4134	1.34162	784	0.505375	0.524219	0.67333	0.567641	A	784	0.311029	0.298711	0.336541	0.315427	784	0.105583	0.111987	0.091367	0.102979	C	784	0.738703	0.774932	0.774213	0.762616	784	0.387073	0.296471	0.359643	0.347729	T	784	0.008663	0.050808	0.01019	0.0232203	784	0.052744	0.112925	0.147789	0.104486	C	784	1.05624	1.00619	1.07047	1.0443
G	785	-0.018879	0.044637	0.031137	0.018965	785	0.5946	0.535324	0.649484	0.593136	G	785	0.029194	0.039383	0.03923	0.0359357	785	0.398061	0.447265	0.422617	0.422648	T	785	0.041126	0.040945	0.017864	0.0333117	785	0.856032	0.775805	0.776892	0.80291	T	785	0.017784	0.042719	0.025378	0.028627	785	0.146956	0.170326	0.190651	0.169311	G	785	-0.119358	0.039738	0.029995	-0.0165417
T	786	0.030519	0.019583	0.003002	0.0177013	786	0.090968	0.164437	0.160773	0.138726	C	786	0.587961	0.605477	0.555871	0.583103	786	0.098416	0.176893	0.067524	0.114278	G	786	0.007977	0.23105	0.000605	0.0798773	786	-0.111889	0.288539	0.07626	0.0843033	G	786	-0.01883	0.039348	0.043369	0.0212957	786	0.562885	0.236085	0.255445	0.351472	A	786	1.13571	1.19939	1.17361	1.16957
T	787	0.02108	0.013371	0.021604	0.018685	787	0.473658	0.402811	0.453639	0.443369	T	787	0.000981	0.007699	-0.008629	1.7e-05	787	0.243748	0.253058	0.136322	0.211043	C	787	0.924196	0.921361	0.906454	0.917337	787	0.267635	0.35771	0.296942	0.307429	G	787	-0.017523	0.05574	0.072346	0.0368543	787	0.459213	0.33869	0.236881	0.344928	C	787	1.37122	1.23863	1.14164	1.2505
C	788	0.316448	0.265624	0.234081	0.272051	788	-0.020302	0.351454	0.217068	0.18274	G	788	0.007192	0.068584	0.055851	0.0438757	788	0.213267	0.179452	0.054056	0.148925	A	788	0.986931	0.82276	0.913841	0.907844	788	0.921484	0.885233	1.23145	1.01272	A	788	0.763581	0.818325	0.804463	0.795456	788	0.135394	0.188834	0.226688	0.183639	U	788	0.014646	0.049212	0.007387	0.0237483
C	789	0.667242	0.257453	0.299264	0.407986	789	0.803633	0.758799	1.07534	0.879259	G	789	0.005329	0.11627	0.053017	0.0582053	789	0.262953	0.301247	0.295759	0.286653	C	789	0.648703	0.706135	0.560679	0.638506	789	0.033729	0.05723	0.015106	0.035355	C	789	1.34066	1.26648	1.38412	1.33042	789	0.725989	0.522747	0.617091	0.621942	U	789	0.103698	0.085544	0.087216	0.0921527
C	790	0.310644	0.304183	0.268994	0.294607	790	0.10517	0.266968	0.123817	0.165318	G	790	0.016902	0.034132	0.017259	0.0227643	790	0.066598	0.170582	0.190105	0.142428	A	790	0.777737	0.926789	0.799846	0.834791	790	0.706879	0.809239	1.02397	0.846694	A	790	1.34131	1.38105	1.35269	1.35835	790	1.26441	1.10034	1.33383	1.23286	U	790	0.016575	0.09083	0.051712	0.053039
T	791	0.066236	0.138974	0.026896	0.0773687	791	0.620391	0.80479	1.10763	0.84427	T	791	0.034915	0.023666	-0.005827	0.0175847	791	0.127464	0.190881	0.079446	0.132597	G	791	0.00899	0.044209	0.020188	0.0244623	791	0.20591	0.26389	0.160529	0.21011	T	791	0.036222	0.045415	0.044452	0.0420297	791	0.593461	0.601385	0.887642	0.694163	C	791	1.16428	1.15014	1.20896	1.17446
C	792	0.639274	0.338049	0.295952	0.424425	792	-0.06535	-0.066811	0.903017	0.256952	A	792	2.70848	2.77338	2.92806	2.8033	792	0.239735	0.306023	0.280471	0.27541	G	792	0.035046	0.0672	0.031588	0.0446113	792	0.146956	0.213312	0.152976	0.171081	T	792	0.011671	0.028278	0.013151	0.0177	792	1.20565	1.12976	1.00185	1.11242	U	792	0.037726	0.042435	-0.00847	0.023897
T	793	0.049207	0.1384	0.095081	0.0942293	793	1.05623	0.93869	1.02274	1.00589	G	793	0.046324	0.084586	0.049451	0.0601203	793	0.096888	0.219965	0.207487	0.17478	A	793	0.454971	0.55293	0.456363	0.488088	793	0.234862	0.229262	0.260359	0.241494	T	793	0.027069	0.045983	0.032861	0.0353043	793	0.09211	0.103458	0.177365	0.124311	C	793	1.11744	1.02823	1.14085	1.0955
T	794	0.041489	0.041159	0.043238	0.041962	794	0.567327	0.375791	0.437496	0.460205	C	794	0.519668	0.501306	0.47531	0.498761	794	-0.036691	0.066527	-0.005278	0.008186	T	794	-0.002092	0.021501	-0.009998	0.003137	794	0.259418	0.268922	0.235242	0.254527	T	794	-0.016084	0.13213	-0.021557	0.0314963	794	0.266775	0.419375	0.245162	0.310437	U	794	0.08222	0.100339	0.040185	0.074248
T	795	0.060368	0.059459	0.02213	0.047319	795	0.437062	0.328875	0.328184	0.364707	T	795	-0.001602	0.052263	-0.101672	-0.0170037	795	-0.149249	0.521638	0.081266	0.151218	G	795	-0.035536	0.100978	0.036396	0.033946	795	0.006211	0.345769	0.212401	0.188127	C	795	0.466871	0.628965	0.594782	0.563539	795	0.337769	0.111134	0.149791	0.199565	U	795	0.071203	0.067023	0.060851	0.066359
G	796	-0.073539	-0.018131	-0.004921	-0.032197	796	-0.071624	0.509043	0.128897	0.188772	C	796	0.482073	0.509182	0.502917	0.498057	796	0.42214	0.221841	0.140144	0.261375	C	796	1.37086	1.43888	1.43061	1.41345	796	0.176863	0.168535	0.087727	0.144375	C	796	0.615651	0.632797	0.747975	0.665474	796	0.331654	0.251267	0.328702	0.303874	A	796	1.87056	1.59127	1.74429	1.73537
A	797	1.08475	1.17949	0.975881	1.08004	797	1.73283	1.94484	1.71991	1.79919	C	797	0.372294	0.431799	0.361951	0.388681	797	0.079402	0.073265	0.016017	0.056228	A	797	0.844069	0.879635	0.869899	0.864534	797	0.694553	0.538014	0.698538	0.643702	A	797	0.969311	0.880842	0.953103	0.934419	797	0.729715	0.74075	0.786629	0.752365	C	797	1.00772	1.05569	0.934093	0.999169
T	798	0.017221	0.061384	0.004705	0.02777	798	0.180628	0.050525	0.132667	0.121273	A	798	0.578317	0.586743	0.567461	0.577507	798	0.40389	0.390035	0.432264	0.40873	T	798	0.038609	0.008302	0.044898	0.030603	798	1.01694	0.853931	0.857702	0.909524	A	798	1.08255	1.1335	1.02984	1.08197	798	1.32834	0.999523	1.20124	1.17637	U	798	0.050345	0.08118	0.050215	0.06058
C	799	0.917008	0.801803	0.906241	0.875017	799	1.64865	2.14185	1.59331	1.7946	T	799	0.035863	0.05872	0.040694	0.0450923	799	0.805486	0.599509	0.644847	0.683281	T	799	0.031417	0.031649	0.038274	0.03378	799	0.640185	0.491019	0.547291	0.559498	T	799	0.041813	0.104845	0.026684	0.0577807	799	2.08624	1.78087	2.03783	1.96831	U	799	0.076989	0.094733	0.078396	0.0833727
T	800	-0.00303	-0.024108	-0.044848	-0.0239953	800	-0.050363	-0.120853	0.074159	-0.0323523	G	800	0.06267	0.087744	0.011591	0.0540017	800	0.142274	0.295106	0.186283	0.207888	G	800	-0.098893	0.185386	0.201243	0.095912	800	1.0457	0.596012	0.636383	0.759365	T	800	0.052928	0.064255	0.060819	0.059334	800	2.38684	1.69592	1.93709	2.00662	G	800	-0.046553	-0.011389	0.029645	-0.00943233
C	801	0.755451	0.658338	0.688502	0.700764	801	0.183939	0.390967	0.186585	0.25383	C	801	0.889575	0.976568	0.92177	0.929304	801	-0.056852	0.10849	-0.006006	0.0152107	A	801	0.869535	0.941656	0.895214	0.902135	801	1.11478	0.976238	1.07593	1.05565	G	801	0.091373	0.106052	0.060437	0.085954	801	1.79567	1.34862	1.60374	1.58268	A	801	1.02008	0.878713	0.893144	0.930646
T	802	0.026405	-0.005301	0.049119	0.0234077	802	0.199623	0.162864	0.157331	0.173273	T	802	0.157476	0.120741	0.054418	0.110878	802	0.385449	0.69367	0.539374	0.539498	G	802	-0.00425	0.078341	0.052731	0.042274	802	0.045004	0.215189	0.024753	0.094982	T	802	0.051424	0.056272	0.063493	0.057063	802	0.18766	0.192416	0.136868	0.172315	U	802	0.046553	0.144548	-0.026047	0.055018
A	803	0.945837	0.910693	0.862477	0.906336	803	0.853125	0.466569	0.546481	0.622058	A	803	0.321066	0.184322	0.269545	0.258311	803	0.083511	0.065589	0.126403	0.0918343	C	803	0.839361	0.774861	0.706676	0.773633	803	0.162339	0.117872	0.039586	0.106599	G	803	-0.066691	0.030371	0.015857	-0.006821	803	0.604545	0.241032	0.122308	0.322628	C	803	1.36779	1.32052	1.46016	1.38282
A	804	1.2714	1.37532	1.37038	1.33904	804	0.791696	0.809047	0.966687	0.85581	A	804	0.532255	0.405366	0.552495	0.496705	804	0.613622	0.570936	0.515258	0.566605	A	804	0.597605	0.857673	0.83863	0.764636	804	0.729524	0.755762	0.887369	0.790885	A	804	1.25942	1.25392	1.23179	1.24837	804	0.764686	0.707487	0.851696	0.774623	C	804	1.13604	1.21021	1.19593	1.18073
C	805	1.22548	1.37435	1.15979	1.25321	805	0.165728	0.301947	0.175933	0.214536	A	805	0.415839	0.408914	0.45353	0.426094	805	0.045386	0.02934	0.027665	0.0341303	A	805	0.967545	1.05455	1.03096	1.01769	805	1.01426	0.990652	1.2299	1.07827	T	805	0.0051	0.020366	0.022258	0.015908	805	0.225211	0.248793	0.254535	0.242846	A	805	0.359021	0.408843	0.394462	0.387442
C	806	0.885436	0.987608	0.695218	0.856087	806	0.120332	0.318973	0.210267	0.216524	A	806	0.84773	0.963973	0.782237	0.864647	806	0.67506	0.719172	0.722472	0.705568	G	806	0.049463	0.034948	0.03802	0.0408103	806	1.10675	0.779217	0.911576	0.932516	C	806	0.971272	0.973162	0.962751	0.969062	806	0.680602	0.446156	0.495056	0.540605	U	806	0.248457	0.25028	0.251649	0.250129
C	807	0.794357	0.687207	0.583733	0.688432	807	-0.629802	-0.506452	0.608266	-0.175996	T	807	0.027821	0.025511	0.02541	0.0262473	807	1.27769	1.031	1.62358	1.31076	G	807	0.067541	0.25986	0.040185	0.122529	807	0.287796	0.358733	0.173998	0.273509	G	807	-0.00729	0.054001	0.036587	0.027766	807	1.22199	1.03407	0.934964	1.06367	C	807	0.350946	0.515391	0.480978	0.449105
T	808	0.123129	0.119391	0.162523	0.135014	808	3.28746	3.70257	3.20866	3.39956	T	808	0.047534	0.065533	0.033944	0.0490037	808	0.406661	0.380056	0.630741	0.472486	C	808	0.930571	0.952938	0.956032	0.946514	808	0.105965	0.135868	0.157344	0.133059	G	808	0.001962	-0.005109	0.014934	0.003929	808	0.338725	0.216297	0.363102	0.306041	A	808	1.26978	1.26911	1.28232	1.27374
T	809	0.208691	0.205693	0.229501	0.214628	809	3.76304	3.54757	3.23275	3.51445	A	809	0.512149	0.669022	0.636336	0.605836	809	0.511479	0.413575	0.424255	0.44977	C	809	1.13741	1.10082	1.15743	1.13189	809	0.364236	0.207086	0.233786	0.268369	A	809	0.38063	0.471679	0.437481	0.42993	809	0.408667	0.32547	0.48723	0.407122	U	809	0.063291	0.063546	0.027862	0.0515663
A	810	1.18658	0.819462	1.16706	1.0577	810	0.360995	0.476008	0.332691	0.389898	G	810	0.041845	0.074119	0.039516	0.0518267	810	0.141796	0.253996	0.218043	0.204612	G	810	0.040701	0.09413	0.043656	0.0594957	810	0.061725	0.11881	0.214767	0.131767	T	810	0.034653	0.029626	0.059704	0.0413277	810	0.856988	0.577674	0.715829	0.71683	U	810	0.015136	0.02434	0.015412	0.018296
A	811	1.34517	1.04312	1.2394	1.20923	811	1.005	0.967654	1.06125	1.0113	C	811	0.537681	0.4946	0.45579	0.496024	811	-0.008408	0.106272	0.078353	0.058739	T	811	0.049397	0.038284	0.031142	0.0396077	811	0.287223	0.183119	0.374204	0.281515	G	811	0.076106	0.098778	0.067378	0.080754	811	1.21979	1.08336	0.928958	1.07737	G	811	-0.001569	0.064788	-0.006177	0.019014
A	812	0.318298	0.436607	0.330586	0.36183	812	0.04043	0.028594	0.115376	0.0614667	C	812	0.868882	0.90064	0.858531	0.876018	812	0.452811	0.44283	0.198568	0.364736	A	812	0.852241	0.820809	0.823346	0.832132	812	1.08602	0.832609	1.40217	1.10693	T	812	0.017752	0.031294	0.027926	0.0256573	812	0.206006	0.224485	0.204848	0.21178	C	812	0.035046	0.133265	0.076931	0.0817473
A	813	0.141306	0.224668	0.246802	0.204259	813	-0.010892	0.102808	0.044905	0.045607	A	813	1.21548	1.16678	1.28843	1.22356	813	1.07819	0.976921	1.13745	1.06418	T	813	0.033673	0.042399	0.050056	0.0420427	813	0.275375	0.167511	0.311594	0.251493	A	813	1.07265	1.06045	1.06372	1.06561	813	2.15092	1.94719	2.08515	2.06109	C	813	0.030109	0.035268	0.057826	0.0410677
A	814	0.837505	0.998244	0.8756	0.903783	814	1.32286	1.07962	1.09911	1.1672	C	814	1.1722	1.06052	1.03303	1.08858	814	0.132623	0.203077	0.192926	0.176209	T	814	0.06133	0.121273	0.083745	0.0887827	814	1.44882	1.47075	1.47288	1.46415	T	814	0.011083	0.089801	0.042541	0.0478083	814	0.027709	0.030193	0.005824	0.021242	C	814	0.125242	0.114567	0.145169	0.128326
T	815	0.024332	0.049161	0.043362	0.0389517	815	0.949844	1.11368	0.759616	0.941046	A	815	0.16748	0.30343	0.169656	0.213522	815	0.128897	0.180902	0.130771	0.146857	T	815	0.02004	0.030017	-0.001974	0.0160277	815	-0.00344	0.035396	0.092641	0.0415323	A	815	0.811181	0.766381	0.86092	0.812827	815	0.600627	0.575883	0.568131	0.581547	U	815	0.370005	0.341217	0.315812	0.342345
C	816	1.20858	1.24131	1.14818	1.19936	816	0.182632	0.512097	0.096202	0.263644	A	816	0.790192	0.73122	0.77727	0.766227	816	0.988751	0.877471	1.02151	0.962576	A	816	0.855184	0.897269	0.879929	0.877461	816	0.485012	0.570766	0.552843	0.536207	T	816	0.035274	0.033387	0.016494	0.028385	816	0.930561	0.828088	0.790178	0.849609	C	816	1.31185	1.45027	1.17638	1.31284
G	817	-0.010556	0.015633	0.035532	0.0135363	817	0.773659	0.490906	0.316548	0.527038	A	817	0.591557	0.596926	0.615065	0.601183	817	0.388793	0.426624	0.521356	0.445591	T	817	-0.006015	0.021537	0.054832	0.0234513	817	0.496669	0.452126	0.327792	0.425529	T	817	-0.013796	0.057195	0.02108	0.021493	817	0.224256	0.27583	0.164442	0.221509	U	817	0.115925	0.238146	0.124885	0.159652
G	818	0.037344	0.036466	0.060787	0.0448657	818	1.22989	1.32697	1.49317	1.35001	T	818	0.011083	0.095656	-0.018691	0.0293493	818	-0.083988	0.466967	0.164988	0.182656	G	818	0.054007	0.020792	0.028881	0.03456	818	0.708121	0.685567	0.668962	0.68755	C	818	0.781431	0.72643	0.83742	0.78176	818	0.551132	0.522406	0.559941	0.544493	G	818	0.02769	0.008338	0.041841	0.0259563
T	819	0.046815	0.042442	-0.013587	0.0252233	819	0.214697	0.374125	0.259761	0.282861	C	819	0.602542	0.584295	0.674228	0.620355	819	0.244703	0.127936	0.132136	0.168258	T	819	0.032005	0.019266	0.054641	0.035304	819	0.08953	0.078041	0.112298	0.0932897	T	819	0.032005	0.024446	0.024805	0.0270853	819	0.4874	0.366665	0.452284	0.43545	G	819	0.054236	0.115738	0.045343	0.0717723
C	820	0.806667	0.968667	1.12308	0.966139	820	-0.278392	0.829312	0.631293	0.394071	C	820	0.504303	0.497474	0.565487	0.522421	820	0.24757	0.05706	-0.008281	0.098783	A	820	0.738736	0.609238	0.61376	0.653911	820	0.136923	0.241288	0.444276	0.274162	G	820	0.025107	0.042151	0.086293	0.0511837	820	0.984547	0.77427	0.722836	0.827218	G	820	-0.273859	-0.066562	-0.231875	-0.190765
A	821	0.424748	0.503326	0.484598	0.470891	821	0.421291	0.838381	0.464456	0.574709	A	821	0.732328	0.664304	0.716961	0.704531	821	0.139885	0.165038	0.211764	0.172229	C	821	0.672862	0.681512	0.591693	0.648689	821	3.23886	2.8192	3.29822	3.11876	A	821	0.227665	0.212068	0.185258	0.20833	821	0.084084	0.080941	-0.021022	0.048001	C	821	0.066462	0.116447	0.142749	0.108553
A	822	0.832211	0.872539	0.839016	0.847922	822	0.422162	0.39402	0.387757	0.401313	T	822	0.087287	0.031294	0.068811	0.062464	822	0.419273	0.380823	0.436632	0.412243	A	822	1.07272	1.14358	1.01844	1.07824	822	0.267253	0.164526	0.150519	0.194099	A	822	1.09759	1.0448	1.07821	1.07353	822	1.35385	1.20738	1.25366	1.27163	A	822	0.590021	0.554668	0.515367	0.553352
T	823	0.039895	0.06054	0.058838	0.053091	823	1.07619	0.898067	0.910064	0.961439	A	823	0.637195	0.716212	0.691328	0.681578	823	0.392328	0.422786	0.493327	0.436147	C	823	1.04489	1.07013	0.959057	1.02469	823	-0.005829	0.102178	0.059607	0.0519853	A	823	1.45099	1.45627	1.43644	1.4479	823	1.09529	1.01479	1.1693	1.09312	G	823	0.062834	0.083628	-0.010476	0.0453287
A	824	1.24168	1.19735	1.09151	1.17685	824	0.668489	0.57715	0.48109	0.575576	G	824	0.013763	0.054392	0.007961	0.025372	824	0.112653	0.1525	0.134593	0.133249	T	824	0.116513	0.09523	0.053113	0.0882853	824	0.698184	1.01769	1.30798	1.00795	T	824	0.047828	0.093846	0.070722	0.0707987	824	0.628241	0.438395	0.587515	0.551384	C	824	1.07249	1.32041	1.1175	1.17013
C	825	1.1044	1.21812	1.23695	1.18649	825	0.061516	0.117429	0.139878	0.106274	C	825	0.697904	0.694356	0.614174	0.668811	825	0.287701	0.289989	0.337985	0.305225	C	825	0.424764	0.535757	0.50642	0.48898	825	0.335094	0.298177	0.144786	0.259352	G	825	-0.015921	0.104029	0.059067	0.0490583	825	0.572058	0.427648	0.387581	0.462429	U	825	0.073785	0.088524	0.06136	0.0745563
T	826	0.094459	0.089611	0.03677	0.0736133	826	0.929454	0.813026	0.900149	0.880876	G	826	0.071268	0.08856	0.095845	0.0852243	826	0.40303	0.330075	0.336165	0.356423	C	826	0.692117	0.804629	0.846017	0.780921	826	0.230849	0.080259	0.099284	0.136797	G	826	0.024682	0.061736	0.01866	0.035026	826	0.496669	0.408713	0.436086	0.447156	G	826	0.187847	0.166262	0.044898	0.133002
C	827	0.74936	0.83469	0.90228	0.828777	827	0.17296	0.425575	0.13955	0.246028	A	827	0.673516	0.659585	0.658466	0.663856	827	0.1825	0.156764	0.131681	0.156982	C	827	1.91842	1.7427	1.94439	1.8685	827	-0.349331	1.17573	0.21686	0.347754	G	827	-0.002713	0.0336	0.023754	0.0182137	827	0.129757	0.076591	0.099739	0.102029	U	827	0.052928	0.044635	0.068525	0.0553627
A	828	0.948292	1.0573	0.985352	0.996981	828	1.17256	0.980239	0.850328	1.00104	T	828	-999	-999	-999	-999	828	-999	6.82053	-999	-999	T	828	0.005983	0.042896	0.024359	0.0244127	828	0.465997	0.545776	0.474398	0.49539	A	828	0.627616	0.739771	0.643787	0.670391	828	0.781885	0.587568	0.641388	0.67028	U	828	0.046749	0.040412	0.059832	0.0489977
C	829	1.26136	0.997468	1.17143	1.14342	829	0.032762	0.112709	0.125865	0.0904453	A	829	0.918377	0.770036	0.891743	0.860052	829	0.252061	0.453065	0.222138	0.309088	T	829	0.046259	0.113183	0.028563	0.0626683	829	0.257889	0.382188	0.284384	0.308154	G	829	-0.032169	0.017563	-0.001528	-0.005378	829	0.288943	0.320693	0.275284	0.294973	U	829	0.047436	0.10002	0.059609	0.0690217
T	830	0.114263	0.104771	0.087993	0.102342	830	1.21412	1.48669	1.16827	1.28969	A	830	1.59019	1.46496	1.5982	1.55112	830	0.414114	0.418437	0.342626	0.391726	C	830	0.618528	0.645925	0.642036	0.635496	830	0.324679	0.181669	0.22505	0.243799	G	830	0.028736	0.023453	-0.061296	-0.00303567	830	-0.347133	0.280095	-0.060244	-0.0424273	G	830	0.109779	0.142987	0.127305	0.12669
A	831	0.712495	0.854374	0.767891	0.778253	831	0.998029	1.2733	0.947676	1.073	A	831	0.183891	0.165588	0.186341	0.178607	831	-0.000669	0.024564	0.033216	0.019037	A	831	1.18975	1.26116	1.30719	1.2527	831	1.05927	1.06784	1.26166	1.12959	C	831	0.386907	0.351755	0.402041	0.380234	831	0.24327	0.272589	0.28948	0.268446	A	831	0.13433	0.078306	0.108869	0.107168
C	832	1.25275	1.30992	1.1921	1.25159	832	0.135667	0.125017	0.164461	0.141715	A	832	0.239892	0.208981	0.246268	0.231714	832	0.021594	0.038807	0.014378	0.0249263	T	832	0.023146	0.038426	0.031588	0.0310533	832	0.149536	0.179793	0.253625	0.194318	T	832	0.046063	0.059749	0.045757	0.050523	832	1.0328	0.767958	1.16738	0.989381	A	832	1.01253	1.04906	1.01204	1.02454
C	833	0.898447	0.956647	0.967895	0.940996	833	0.564364	0.558458	0.283197	0.468673	A	833	0.099219	0.114744	0.149181	0.121048	833	-0.002389	0.022858	0.009555	0.010008	T	833	0.07591	0.144938	0.154403	0.125084	833	1.49889	1.29011	1.26503	1.35134	G	833	-0.015757	0.056343	0.057826	0.032804	833	0.405514	0.564795	0.303495	0.424601	A	833	0.956365	1.04824	0.828791	0.944465
A	834	1.18447	1.21835	1.35011	1.25098	834	1.03306	1.40581	1.50522	1.3147	A	834	0.360034	0.486865	0.384623	0.410507	834	0.013281	0.049554	0.03813	0.033655	A	834	0.999681	0.977917	1.02819	1.00193	834	1.13532	0.759514	1.27186	1.05557	G	834	0.004871	-0.008409	-0.039867	-0.0144683	834	0.526671	0.747318	0.669144	0.647711	U	834	-0.033476	0.015328	0.001783	-0.005455
C	835	0.992141	1.03512	0.894108	0.973788	835	0.026837	-0.022671	0.079567	0.027911	A	835	0.628401	0.751692	0.678018	0.686037	835	0.087619	0.172884	0.146242	0.135582	T	835	0.01749	0.073303	0.064608	0.0518003	835	0.526098	0.497842	0.583966	0.535969	T	835	0.052797	0.081676	0.057698	0.064057	835	1.36531	1.44943	1.60948	1.47474	U	835	0.025663	0.0369	0.018373	0.0269787
T	836	0.317086	0.142655	0.193567	0.217769	836	2.26486	3.01493	2.57131	2.61703	G	836	0.032299	0.106939	0.03786	0.0590327	836	0.056948	0.300394	0.137323	0.164888	G	836	0.069993	0.059962	0.023595	0.0511833	836	1.30082	1.02886	1.07593	1.1352	G	836	-0.022361	-0.04357	-0.068238	-0.044723	836	0.598334	0.84182	0.895104	0.778419	U	836	0.022623	0.029449	0.012418	0.0214967
C	837	0.453545	0.593781	0.517498	0.521608	837	-0.137061	0.20284	0.138239	0.068006	C	837	0.729386	0.860263	0.789338	0.792996	837	0.008122	0.315149	0.143785	0.155685	T	837	0.034359	0.101936	0.043656	0.0599837	837	0.532404	0.360012	0.410514	0.43431	T	837	-0.006342	0.063475	0.026875	0.0280027	837	0.16253	0.247087	0.302767	0.237461	U	837	0.020988	0.063901	-0.003343	0.027182
T	838	0.114008	0.125333	0.048871	0.0960707	838	0.21217	-0.01823	0.171917	0.121952	T	838	0.021773	0.058224	0.045025	0.041674	838	3.79993	3.10467	3.48177	3.46212	A	838	1.05666	1.06154	1.0257	1.04797	838	2.0054	1.70138	2.16632	1.9577	T	838	0.042892	0.033068	0.025633	0.0338643	838	1.09749	1.28883	1.11651	1.16761	C	838	0.641935	0.755169	0.601755	0.666286
C	839	0.358193	0.424148	0.348011	0.376784	839	0.094453	0.167676	0.039661	0.100597	T	839	0.032136	0.082173	0.069066	0.061125	839	5.01695	3.88542	5.07969	4.66069	T	839	0.000981	0.083947	0.027575	0.037501	839	1.52498	1.08754	1.19059	1.2677	T	839	0.033509	0.026256	0.021716	0.0271603	839	0.05475	0.043157	0.066523	0.05481	C	839	0.722455	0.676438	0.765711	0.721535
T	840	0.025449	0.059392	-0.061376	0.00782167	840	0.252426	-0.084486	0.329986	0.165975	G	840	0.092648	0.166972	0.116829	0.125483	840	2.39362	2.4	2.4943	2.42931	T	840	0.024323	0.078802	0.02904	0.044055	840	0.67678	0.433448	0.486865	0.532364	A	840	1.01125	0.884532	1.07347	0.989751	840	2.14318	1.81686	2.19899	2.05301	U	840	0.18291	0.169065	0.11718	0.156385
C	841	0.534929	0.669649	0.604161	0.602913	841	0.141244	0.230786	0.208218	0.193416	T	841	0.035438	0.052831	0.021016	0.0364283	841	0.128515	0.136465	0.191197	0.152059	C	841	0.72762	0.742219	0.736384	0.735408	841	0.498389	0.260904	0.28129	0.346861	T	841	0.014646	0.016002	0.034772	0.0218067	841	0.066503	0.079235	0.087181	0.0776397	U	841	0.027265	0.039525	0.047095	0.0379617
C	842	0.804785	0.686801	0.620286	0.703957	842	0.0298	0.185536	0.194042	0.136459	G	842	-0.047338	-0.009083	0.040472	-0.00531633	842	0.797173	0.632687	0.633926	0.687929	A	842	0.891798	1.07886	1.04914	1.0066	842	0.788478	0.705099	0.661227	0.718268	A	842	0.415676	0.435134	0.423311	0.424707	842	0.424911	0.300991	0.307044	0.344315	U	842	0.0289	-0.006635	0.031428	0.0178977
G	843	0.030742	0.049228	0.034108	0.038026	843	0.485247	0.429277	0.385134	0.433219	A	843	0.718173	0.686869	0.60494	0.669994	843	0.236868	0.445133	0.419796	0.367266	G	843	0.033574	0.040129	0.037892	0.0371983	843	0.59499	0.670983	0.591428	0.619134	G	843	0.031744	0.083202	0.01573	0.0435587	843	0.030863	0.172714	0.124492	0.109356	G	843	-0.005852	-0.020366	-0.010826	-0.012348
T	844	0.011927	0.028936	0.047881	0.0295813	844	0.80738	1.14218	0.996351	0.98197	A	844	0.902848	0.936866	0.922184	0.920633	844	0.841317	0.628678	0.742675	0.737557	T	844	0.104483	0.06351	0.08279	0.0835943	844	0.770324	0.740068	0.690075	0.733489	C	844	0.210208	0.220122	0.196467	0.208932	844	0.03048	0.072582	0.002093	0.0350517	A	844	0.84639	0.821057	0.782333	0.816593
G	845	0.062728	0.066313	0.001517	0.0435193	845	0.565497	0.669872	0.768794	0.668054	T	845	0.026382	0.029662	0.013788	0.0232773	845	0.504313	0.431401	0.567767	0.50116	A	845	0.825238	0.776138	0.736989	0.779455	845	1.20737	1.07458	1.14755	1.14316	A	845	0.384749	0.35289	0.319601	0.352413	845	0.064114	0.078638	0.105199	0.0826503	G	845	-0.040897	-0.016676	-0.024869	-0.0274807
C	846	0.846275	0.824898	0.704844	0.792006	846	0.661431	0.572061	0.64342	0.625637	T	846	0.024682	0.050099	0.033275	0.0360187	846	0.177723	0.209986	0.157617	0.181775	G	846	0.027919	0.031365	-0.008215	0.017023	846	0.319232	0.534261	0.163168	0.338887	C	846	0.123575	0.199969	0.159498	0.161014	846	-0.066789	0.141583	-0.021659	0.0177117	G	846	0.02465	0.046444	0.049738	0.0402773
T	847	0.019995	0.022318	0.060973	0.0344287	847	0.559921	0.480264	0.391362	0.477182	C	847	0.715165	0.815309	0.855124	0.795199	847	0.631681	0.310885	0.253625	0.39873	C	847	0.318908	0.382268	0.251936	0.317704	847	-0.215656	0.181072	0.002457	-0.010709	C	847	0.14489	0.173855	0.137399	0.152048	847	0.118482	0.110196	0.020567	0.0830817	A	847	0.50633	0.638828	0.517819	0.554326
G	848	0.013266	0.003106	0.042031	0.0194677	848	-0.142812	0.189052	0.133732	0.0599907	A	848	0.183303	0.179993	0.17042	0.177905	848	0.027518	0.103372	0.086544	0.072478	C	848	0.33764	0.39018	0.367651	0.365157	848	0.131954	0.443171	0.15516	0.243428	C	848	0.957738	0.870836	0.949059	0.925878	848	0.047393	0.74655	-0.214858	0.193028	U	848	0.086862	0.064007	0.074957	0.0752753
G	849	-0.030105	0.029004	0.044353	0.0144173	849	0.023352	0.17036	0.071455	0.088389	A	849	0.996085	1.00715	0.962369	0.988536	849	0.752456	0.754567	0.851423	0.786149	C	849	0.427706	0.545976	0.480627	0.48477	849	0.206006	0.218344	0.027756	0.150702	T	849	0.030959	0.094378	0.036141	0.053826	849	0.085804	0.119663	0.160802	0.12209	A	849	1.25703	1.25094	1.42711	1.31169
A	850	0.289373	0.282068	0.263732	0.278391	850	0.267936	0.050803	0.215184	0.177974	A	850	0.81883	0.808319	0.869676	0.832275	850	0.685858	0.663306	0.691349	0.680171	T	850	0.035601	0.059501	0.026875	0.040659	850	0.88269	0.692476	0.593157	0.722774	T	850	0.012782	0.029875	-0.020984	0.00722433	850	1.5739	1.70283	1.61894	1.63189	U	850	0.049136	0.054747	0.050725	0.051536
G	851	0.006856	0.006584	-0.010926	0.000838	851	0.088702	-0.011104	0.056951	0.0448497	T	851	0.026251	0.048608	0.022831	0.0325633	851	0.858039	0.720963	0.880362	0.819788	G	851	0.002681	0.055492	0.064353	0.040842	851	0.18164	0.526073	0.563217	0.423643	G	851	-0.009579	0.070926	0.057539	0.0396287	851	0.683373	0.502021	0.485318	0.556904	U	851	0.053255	0.056308	0.044961	0.051508
T	852	0.036801	0.053618	0.037265	0.0425613	852	0.160674	0.028686	0.133978	0.107779	G	852	0.049561	0.053256	0.044484	0.0491003	852	0.507466	0.456306	0.40196	0.455244	C	852	0.746222	0.757618	0.780422	0.761421	852	0.112558	0.20231	0.159983	0.158284	G	852	0.059924	0.056734	0.046012	0.0542233	852	0.478896	0.522065	0.490324	0.497095	G	852	0.070058	0.140255	-0.034326	0.0586623
A	853	0.662905	0.579566	0.649349	0.630607	853	0.613334	0.401886	0.423484	0.479568	T	853	0.028769	0.11258	0.009712	0.0503537	853	0.484629	0.715334	0.734939	0.644967	A	853	0.652266	0.763791	0.642991	0.686349	853	0.278433	0.284018	0.541922	0.368124	G	853	0.058355	0.05982	0.029263	0.049146	853	0.155173	0.201457	0.156707	0.171112	C	853	1.32872	1.26808	1.3896	1.3288
T	854	0.009663	0.040754	0.003714	0.0180437	854	1.00029	0.910744	0.921946	0.944328	C	854	0.771525	0.770391	0.777907	0.773274	854	0.39013	0.175784	0.116939	0.227618	G	854	0.007159	0.012383	0.028722	0.016088	854	0.511574	0.57938	0.534733	0.541896	T	854	0.024453	0.037609	0.036682	0.0329147	854	0.473163	0.523856	0.34845	0.44849	A	854	0.943746	0.821554	0.921579	0.895626
T	855	0.041139	0.048013	0.043672	0.0442747	855	0.089748	0.207374	0.227639	0.17492	C	855	0.508226	0.487539	0.494319	0.496695	855	0.262858	0.180816	0.211309	0.218328	T	855	0.071856	0.101546	0.075657	0.0830197	855	1.14316	1.00038	1.20015	1.11456	G	855	-0.160124	-0.097359	-0.19255	-0.150011	855	0.745003	1.42905	1.02733	1.06713	C	855	0.96104	1.01556	0.983162	0.986588
C	856	0.855523	0.656076	1.11101	0.874204	856	0.24075	-0.564473	2.20117	0.625814	C	856	0.987062	0.935801	0.946989	0.956617	856	0.328214	0.208962	0.132773	0.223316	G	856	0.136423	0.090795	0.141507	0.122908	856	0.502402	0.319755	0.181278	0.334478	T	856	0.017359	0.056024	0.024901	0.0327613	856	1.5244	1.2942	1.3968	1.40514	A	856	0.790258	0.771597	0.773831	0.778562
A	857	1.12162	0.984975	0.939018	1.0152	857	1.79338	2.11548	2.16831	2.02572	T	857	0.020955	0.044209	0.025092	0.0300853	857	0.056374	0.114204	0.103652	0.09141	G	857	0.004054	0.026398	0.047127	0.0258597	857	0.272031	0.254337	0.09528	0.207216	T	857	0.026088	0.038993	0.034358	0.0331463	857	0.347229	0.294424	0.316963	0.319539	U	857	0.025565	0.045096	0.020952	0.0305377
T	858	-0.005581	0.074687	0.005881	0.0249957	858	0.144468	0.093647	0.343179	0.193765	G	858	0.037955	0.037219	0.015125	0.0300997	858	0.464468	0.419119	0.40833	0.430639	G	858	0.079114	0.130143	0.07881	0.0960223	858	0.447747	0.386538	0.389492	0.407926	T	858	0.031319	0.063617	0.043879	0.0462717	858	0.281395	0.287515	0.25499	0.274633	U	858	0.034163	0.042009	0.01175	0.0293073
C	859	1.05726	1.1179	1.15462	1.10993	859	0.257306	0.476933	0.193223	0.309154	T	859	0.012194	0.075112	0.003566	0.0302907	859	0.117622	0.383553	0.216496	0.239224	A	859	0.799804	0.666361	0.669643	0.711936	859	0.338438	0.383979	0.18055	0.300989	G	859	-0.127007	-0.014973	-0.00933	-0.0504367	859	0.467144	0.198386	-0.024298	0.213744	C	859	0.940803	0.997076	0.896806	0.944895
T	860	0.011608	0.028936	0.053978	0.0315073	860	0.805202	0.848837	0.78805	0.81403	C	860	0.857309	0.787847	0.808571	0.817909	860	0.411916	0.255019	0.11521	0.260715	C	860	0.968101	0.941939	0.975934	0.961991	860	0.6463	0.621599	0.614452	0.62745	A	860	0.821348	0.837804	0.76068	0.806611	860	0.291714	0.283336	0.279652	0.284901	U	860	0.065416	0.056698	0.048719	0.0569443
A	861	0.725506	0.766283	0.765693	0.752494	861	0.74081	1.10211	0.854015	0.898978	T	861	0.025663	0.052618	0.022481	0.0335873	861	0.102812	0.226447	0.148062	0.159107	A	861	0.659164	0.695775	0.585134	0.646691	861	0.179538	0.346707	0.56713	0.364458	C	861	1.30813	1.13513	1.24061	1.22796	861	0.065929	0.192501	0.246527	0.168319	U	861	0.049724	0.057904	0.068493	0.058707
C	862	0.444616	0.535503	0.559344	0.513154	862	0.245281	0.055152	0.169459	0.156631	T	862	0.01919	0.021253	0.026334	0.022259	862	0.316557	0.367262	0.388036	0.357285	C	862	1.05523	0.944955	0.951479	0.983886	862	0.263431	0.225935	0.354729	0.281365	A	862	0.710228	0.639396	0.841496	0.730373	862	0.291236	0.315576	0.369836	0.325549	U	862	0.047632	0.05794	0.052699	0.052757
T	863	0.021526	0.028058	0.041165	0.0302497	863	1.00395	1.33817	1.30659	1.21624	A	863	1.54227	1.55174	1.69328	1.59576	863	0.6463	0.826297	0.740309	0.737635	T	863	0.026186	0.011815	0.013724	0.0172417	863	0.738888	0.825956	1.04681	0.87055	A	863	1.11855	1.18087	1.09518	1.13153	863	0.310442	0.310373	0.418613	0.346476	C	863	0.773781	0.640354	0.653913	0.689349
C	864	0.430552	0.580477	0.391064	0.467364	864	0.05167	0.422799	0.419633	0.298034	T	864	0.01445	0.061169	0.025251	0.0336233	864	0.381244	0.564795	0.535279	0.493773	T	864	0.049136	0.119179	0.056966	0.0750937	864	0.734493	0.800198	0.508797	0.681163	G	864	0.03923	0.036439	-0.029072	0.0155323	864	0.870556	1.01198	1.01832	0.966951	A	864	0.960157	0.836491	0.912154	0.902934
C	865	0.515986	0.629368	0.581969	0.575774	865	0.302702	0.083468	0.204941	0.197037	T	865	0.055772	0.026185	0.059481	0.047146	865	1.80933	1.75699	1.71413	1.76015	C	865	0.723371	0.826627	0.882127	0.810708	865	0.179156	0.142947	0.22778	0.183294	T	865	0.026121	0.038532	0.02506	0.0299043	865	0.138834	0.185763	0.16517	0.163256	U	865	0.093531	0.079051	0.125809	0.0994637
C	866	1.14423	1.24337	1.40569	1.26443	866	0.020389	0.220422	0.175359	0.138723	T	866	0.014875	0.045735	0.021907	0.0275057	866	-0.013664	0.033434	0.029667	0.016479	T	866	0.010952	0.033529	0.021239	0.0219067	866	0.390322	0.461594	0.361281	0.404399	T	866	0.059466	0.093704	0.044993	0.0660543	866	1.60505	1.45788	1.84308	1.63533	A	866	1.10096	0.986858	0.920974	1.00293
A	867	0.765082	0.914542	0.8769	0.852175	867	1.18772	0.884834	1.06486	1.0458	A	867	1.09256	1.08326	1.17154	1.11579	867	1.35738	1.29335	1.46779	1.37284	G	867	0.310833	0.328054	0.344947	0.327945	867	0.736403	0.77734	0.692441	0.735395	G	867	0.065482	0.023133	0.0235	0.0373717	867	1.56234	1.41165	1.57945	1.51781	A	867	0.855478	0.799839	0.84589	0.833736
T	868	0.042893	0.033933	0.046767	0.0411977	868	0.377986	0.202377	0.366205	0.315523	T	868	-0.036517	-0.017279	-0.01366	-0.0224853	868	-0.047679	0.117104	-0.115756	-0.0154437	C	868	0.474684	0.488355	0.535555	0.499531	868	-0.088766	0.176125	0.110842	0.066067	T	868	0.021478	0.037538	0.033466	0.0308273	868	0.188902	0.182011	0.235151	0.202021	G	868	0.047632	0.055279	0.033371	0.0454273
T	869	0.063175	0.060202	0.054597	0.0593247	869	2.08005	1.95881	1.79112	1.94333	A	869	0.56341	0.606931	0.612391	0.594244	869	0.149058	0.129216	0.119214	0.132496	T	869	0.048482	0.029484	0.018277	0.032081	869	0.133674	0.207683	0.09073	0.144029	A	869	2.21957	2.77838	2.66431	2.55409	869	1.25811	1.18981	1.39908	1.28233	C	869	1.09713	1.05427	1.03535	1.06225
T	870	0.008387	0.025999	0.038379	0.024255	870	0.088528	0.131309	0.166427	0.128755	T	870	0.042172	0.047934	0.045152	0.045086	870	0.133865	0.147979	0.187557	0.156467	G	870	0.353954	0.295873	0.392297	0.347375	870	0.560018	0.594818	0.678063	0.610966	T	870	0.038969	0.077064	0.030569	0.0488673	870	0.366052	0.330587	0.391039	0.362559	A	870	0.376936	0.315494	0.29884	0.330423
T	871	0.057945	0.067833	0.02928	0.051686	871	0.276126	0.208485	0.314909	0.266507	A	871	0.755932	0.738919	0.729188	0.741346	871	2.09293	1.63562	2.33086	2.0198	T	871	0.107589	0.114141	0.034453	0.0853943	871	1.14593	1.66914	1.59956	1.47154	T	871	0.033509	0.032145	0.057826	0.04116	871	0.406565	0.386623	0.397592	0.396927	A	871	0.990462	1.13847	1.02621	1.05171
G	872	0.028829	0.076746	0.013092	0.0395557	872	0.509645	0.336555	0.325889	0.390696	G	872	0.012325	0.103532	0.068525	0.0614607	872	0.391277	0.302015	0.303677	0.332323	A	872	0.734715	0.587807	0.687475	0.669999	872	0.115807	0.174164	0.068343	0.119438	G	872	0.052928	0.085615	0.030823	0.0564553	872	0.190718	0.345684	0.024753	0.187052	C	872	0.738605	0.933247	0.800801	0.824218
C	873	0.814703	0.79711	0.876621	0.829478	873	0.337904	0.476378	0.447002	0.420428	G	873	-0.033673	0.030265	0.035759	0.0107837	873	0.227982	0.091432	0.058879	0.126098	A	873	0.745666	0.660081	0.713872	0.70654	873	1.08851	0.986558	1.02897	1.03468	C	873	1.10563	1.05835	1.08557	1.08318	873	0.060005	0.152756	0.019657	0.0774727	C	873	1.0125	1.14886	0.971794	1.04438
T	874	-0.007686	0.033494	0.053143	0.026317	874	0.216091	0.162402	0.210185	0.196226	A	874	0.476711	0.525468	0.478621	0.4936	874	0.29267	0.319585	0.34663	0.319628	A	874	0.433525	0.42378	0.382489	0.413265	874	0.024461	0.060301	0.048141	0.044301	A	874	0.555596	0.462632	0.452542	0.490257	874	0.541864	0.530167	0.654038	0.575356	C	874	0.330154	0.418175	0.229392	0.325907
G	875	-0.06327	-0.058345	0.026587	-0.031676	875	0.075371	0.680143	0.12144	0.292318	C	875	-999	-999	-999	-999	875	-999	1.82949	-999	-999	A	875	0.667729	0.510495	0.6606	0.612941	875	0.211452	0.286236	0.201116	0.232935	A	875	1.05735	1.00964	0.978035	1.01501	875	0.556865	0.455709	0.648305	0.553626	U	875	0.033673	0.062588	0.025346	0.0405357
A	876	1.05289	1.21971	1.08737	1.11999	876	0.782721	0.891126	0.822876	0.832241	T	876	0.031319	0.048786	0.041299	0.040468	876	0.912502	0.896662	0.909756	0.906307	T	876	0.102162	0.076993	0.061042	0.0800657	876	0.793256	0.961653	0.929777	0.894895	T	876	0.033836	0.058685	0.050056	0.0475257	876	0.481667	0.397029	0.478493	0.452396	U	876	0.065809	0.056804	0.096418	0.0730103
C	877	1.50232	1.60675	1.63612	1.58173	877	0.115626	0.358764	0.267627	0.247339	T	877	0.005165	0.119499	0.036173	0.0536123	877	1.8293	1.86326	1.98732	1.8933	A	877	0.900462	0.970324	0.934794	0.935193	877	0.538137	0.593112	0.626919	0.586056	C	877	1.24428	1.18952	1.27146	1.23509	877	0.490553	0.258516	0.278469	0.342513	G	877	0.078885	0.066845	0.054323	0.0666843
T	878	0.067448	0.146065	0.070011	0.094508	878	1.37688	1.24406	1.15803	1.25966	C	878	0.939692	0.980968	0.777015	0.899225	878	0.963239	2.16485	1.49154	1.53988	G	878	0.029357	0.033068	0.024264	0.0288963	878	0.663212	0.852737	1.18031	0.898752	G	878	0.031548	0.005287	0.018532	0.0184557	878	1.51991	1.25804	1.34684	1.37493	U	878	0.055413	0.105058	0.056456	0.072309
C	879	0.794963	0.724381	0.740592	0.753312	879	0.146036	0.311293	0.19691	0.21808	T	879	0.07457	0.088737	0.02541	0.0629057	879	0.842751	1.0791	1.08157	1.00114	T	879	0.051522	0.042186	0.046872	0.04686	879	1.39054	1.3661	1.86201	1.53955	T	879	0.136128	0.153241	0.167554	0.152308	879	0.783892	0.768299	0.719287	0.757159	C	879	1.96092	2.13657	2.17193	2.08981
T	880	0.064387	0.016815	0.020582	0.033928	880	1.32129	1.25239	1.0837	1.21913	T	880	0.066234	0.062943	0.08607	0.071749	880	2.15972	2.13892	2.22047	2.17304	T	880	0.022263	0.082457	0.019074	0.0412647	880	0.856988	0.873292	0.821665	0.850648	G	880	0.006342	0.034061	0.004967	0.0151233	880	0.242601	0.194207	0.049506	0.162105	C	880	0.666618	0.496658	0.392042	0.518439
T	881	0.027649	0.049397	0.044074	0.0403733	881	0.857133	0.987734	0.757404	0.867424	T	881	0.030469	0.039064	0.042382	0.037305	881	0.060961	0.119322	0.102287	0.09419	C	881	0.99651	0.960886	0.966604	0.974667	881	0.210688	0.120004	0.000637	0.110443	G	881	-0.026807	0.054711	0.02299	0.0169647	881	0.263145	0.136209	-0.009373	0.129994	U	881	0.029684	0.046657	0.061742	0.0460277
A	882	1.12098	1.15329	1.18502	1.15309	882	0.830209	0.85041	0.808045	0.829555	T	882	0.029128	0.049212	0.017641	0.0319937	882	0.163486	0.18926	0.143239	0.165328	C	882	0.802485	0.955103	1.04038	0.932657	882	1.71092	1.55485	1.44622	1.57066	A	882	0.511038	0.642128	0.565169	0.572778	882	0.088384	0.304915	0.175454	0.189584	U	882	0.036876	0.092037	0.055979	0.0616307
T	883	0.022068	0.071851	0.055588	0.0498357	883	0.989054	0.79933	0.758633	0.849006	T	883	0.027853	0.02434	0.040726	0.030973	883	0.507179	0.441636	0.473124	0.47398	T	883	0.231294	0.091114	0.119409	0.147272	883	1.24721	1.19254	0.968271	1.13601	C	883	0.369123	0.421758	0.416433	0.402438	883	0.125362	0.125889	0.086635	0.112629	C	883	1.32614	1.30182	1.29289	1.30695
C	884	1.58553	1.48985	1.55407	1.54315	884	0.081993	0.350991	0.193305	0.208763	G	884	0.052241	0.072097	0.034804	0.0530473	884	0.209254	0.250158	0.216496	0.225303	C	884	0.597834	0.809384	0.662256	0.689825	884	0.050641	0.031984	0.005915	0.0295133	T	884	0.012063	0.003335	0.006973	0.007457	884	0.251296	0.179878	0.136413	0.189196	G	884	0.050966	0.030478	0.041459	0.0409677
C	885	0.955085	0.943816	0.969845	0.956249	885	0.078769	0.271687	0.322611	0.224356	C	885	1.12022	1.27436	1.2202	1.20492	885	-0.002771	0.147297	0.16972	0.104749	C	885	0.458469	0.487255	0.454548	0.466757	885	0.255214	0.462958	0.263544	0.327239	G	885	0.018798	0.051589	0.061137	0.0438413	885	0.149822	0.496136	0.001092	0.215683	U	885	0.008238	0.063439	-0.005318	0.0221197
C	886	0.64983	0.809636	0.771605	0.74369	886	0.112402	0.166658	0.129225	0.136095	T	886	0.057832	0.047154	0.046235	0.050407	886	1.09328	0.903059	0.900383	0.965575	T	886	0.057243	0.056095	0.08798	0.067106	886	7.26266	5.99313	6.38067	6.54548	G	886	0.044951	0.072558	0.053845	0.057118	886	0.270311	0.344319	0.212128	0.275586	C	886	1.49745	1.24438	1.27894	1.34026
T	887	0.170996	0.106999	0.108421	0.128805	887	2.46248	2.34432	2.90219	2.56966	C	887	0.837171	1.0195	0.968069	0.94158	887	0.554859	0.116678	-0.113572	0.185988	C	887	0.799575	0.804204	0.741256	0.781678	887	0.170557	-0.013391	0.087454	0.08154	T	887	0.038609	0.050205	0.022321	0.037045	887	0.586103	0.60727	0.462659	0.552011	C	887	1.26929	1.28692	1.22061	1.25894
C	888	0.778412	0.966708	0.836354	0.860491	888	0.12007	0.175264	0.09276	0.129365	A	888	1.17056	1.17647	1.13078	1.15927	888	0.60034	0.600532	0.716375	0.639082	A	888	0.948388	0.955103	0.918427	0.940639	888	1.00652	0.761817	0.852515	0.873618	G	888	0.02174	0.012489	0.011177	0.0151353	888	0.068987	0.134333	0.072711	0.0920103	A	888	0.877872	0.744099	0.75514	0.79237
T	889	0.028638	0.087956	0.037141	0.051245	889	0.045571	-0.156942	0.241324	0.0433177	T	889	0.040342	0.029555	0.028785	0.032894	889	0.534411	0.499804	0.61254	0.548918	T	889	0.049136	0.050276	0.052794	0.0507353	889	0.686718	0.533494	0.614907	0.611706	T	889	0.012488	0.034629	0.011941	0.019686	889	0.031818	0.065844	0.050325	0.049329	U	889	0.034424	0.028065	-0.01901	0.014493
C	890	0.494556	0.533849	0.539071	0.522492	890	0.071101	0.297505	0.167165	0.17859	G	890	0.031482	0.033174	0.003598	0.0227513	890	1.53033	1.45071	1.39225	1.45776	G	890	0.04688	0.112438	0.024869	0.0613957	890	0.43437	0.433533	0.478038	0.448647	A	890	0.41646	0.454968	0.405288	0.425572	890	0.190431	0.129642	0.18328	0.167784	U	890	0.048155	0.011283	0.030282	0.0299067
A	891	0.639147	0.631056	0.710787	0.66033	891	0.559834	0.407068	0.359322	0.442075	T	891	0.033378	0.053505	0.048209	0.0450307	891	0.641809	0.615373	0.65695	0.638044	C	891	1.37655	1.34014	1.38253	1.36641	891	0.100901	0.354383	0.267822	0.241035	T	891	-0.023407	0.048715	-0.02697	-0.000554	891	0.013281	0.18346	0.028575	0.0751053	U	891	0.026938	0.056556	0.022035	0.0351763
G	892	0.021462	0.056724	0.041072	0.0397527	892	0.298955	0.230601	0.415372	0.314976	T	892	0.043055	0.027959	0.037192	0.0360687	892	0.253685	0.208365	0.228872	0.230307	T	892	0.037465	0.033139	0.037924	0.036176	892	0.775197	0.672603	0.611357	0.686386	C	892	0.279907	0.295837	0.336477	0.304074	892	0.193298	0.104737	0.066068	0.121368	U	892	0.049593	0.047118	0.023882	0.0401977
C	893	0.592906	0.814059	0.653775	0.686913	893	0.120244	0.05034	0.239685	0.136756	G	893	-0.085816	0.007593	0.034294	-0.014643	893	0.46294	0.186275	0.077807	0.242341	T	893	0.020759	0.029875	-0.007706	0.0143093	893	0.250628	0.288368	0.376934	0.30531	T	893	0.013207	0.018911	0.009521	0.0138797	893	0.1052	0.112584	0.080174	0.0993193	C	893	0.566352	0.491229	0.512947	0.523509
G	894	-0.116304	-0.036668	0.04135	-0.0372073	894	0.000871	0.338498	0.191666	0.177012	A	894	1.67146	1.70853	1.72343	1.70114	894	0.628145	0.588847	0.792908	0.669967	G	894	0.043774	0.062233	0.007037	0.0376813	894	0.114182	0.266534	0.226779	0.202498	G	894	0.02344	0.02622	0.053049	0.0342363	894	1.85405	1.57396	1.77128	1.7331	A	894	1.14673	1.11831	1.07882	1.11462
A	895	0.789	0.764426	0.740716	0.764714	895	0.383214	0.311385	0.361125	0.351908	T	895	0.036844	0.04059	0.023054	0.033496	895	0.385926	0.348157	0.4673	0.400461	C	895	1.0396	1.0515	1.12562	1.07224	895	0.3414	0.345513	0.385761	0.357558	A	895	0.123019	0.121344	0.132878	0.125747	895	0.07128	0.150112	0.206213	0.142535	C	895	1.51134	1.53933	1.36014	1.47027
C	896	0.752039	0.807746	0.758884	0.77289	896	0.151003	0.231434	0.51649	0.299642	T	896	0.00765	0.017563	0.003025	0.00941267	896	1.42045	1.21198	1.28833	1.30692	G	896	0.004381	0.008161	0.04391	0.0188173	896	0.161479	0.135101	0.230055	0.175545	A	896	1.03584	0.869381	1.00638	0.970531	896	1.32881	1.24456	1.45204	1.34181	C	896	0.940901	1.04022	0.961764	0.980962
A	897	0.659174	0.610832	0.648421	0.639476	897	0.633113	0.494608	0.797556	0.641759	C	897	1.15	1.21535	1.20271	1.18936	897	0.354777	0.25954	0.114755	0.243024	A	897	1.27285	1.32516	1.4337	1.34391	897	0.484534	0.506115	0.437997	0.476215	A	897	0.888431	0.771561	0.85487	0.838287	897	1.23986	1.14145	1.06091	1.1474	C	897	0.974541	0.992925	0.880694	0.949387
T	898	0.042542	0.047608	0.023708	0.0379527	898	0.266455	0.088465	0.28459	0.21317	C	898	1.08841	1.09724	1.12206	1.10257	898	0.328501	0.327943	0.249439	0.301961	T	898	0.612153	0.543173	0.659772	0.605033	898	1.76175	1.40389	1.43657	1.53407	T	898	0.029913	0.049531	0.034326	0.0379233	898	0.61496	0.650513	0.876904	0.714126	C	898	0.83959	0.867714	0.838471	0.848592
C	899	0.588792	0.52399	0.506975	0.539919	899	1.66887	1.54268	1.48146	1.56433	C	899	0.892877	0.91579	0.92782	0.912162	899	0.117431	0.116592	0.094097	0.109373	A	899	0.508193	0.560594	0.432832	0.50054	899	0.735926	0.726507	0.570497	0.677643	G	899	0.009546	0.079299	0.075116	0.0546537	899	0.405323	0.21715	0.098101	0.240191	U	899	-0.028017	0.081322	-0.017927	0.0117927
T	900	-0.024364	-0.029341	0.029218	-0.00816233	900	0.30096	0.228473	0.542712	0.357382	A	900	0.888693	0.827337	0.855188	0.857073	900	0.820105	0.756956	0.919675	0.832245	T	900	0.066495	0.072487	0.049292	0.062758	900	0.48205	0.516777	0.647668	0.548832	A	900	0.363042	0.400754	0.407231	0.390342	900	0.031054	0.069938	0.027756	0.042916	C	900	1.0378	0.979513	1.04373	1.02035
C	901	0.577375	0.595131	0.574788	0.582431	901	0.166948	0.318233	0.201499	0.228893	C	901	1.02145	1.00776	1.00657	1.01193	901	0.119724	0.114631	0.205758	0.146704	G	901	0.049495	0.009509	-0.006082	0.0176407	901	1.04006	1.01419	1.20479	1.08635	T	901	0.022361	0.025794	0.035218	0.027791	901	0.227027	0.251693	0.276012	0.251577	C	901	0.711994	0.665439	0.711356	0.696263
C	902	0.583913	0.607286	0.607039	0.599413	902	0.283968	0.187294	0.125046	0.198769	T	902	0.055053	0.047367	0.047127	0.049849	902	0.221294	0.22585	0.226324	0.224489	T	902	0.038707	0.005535	-0.000318	0.0146413	902	1.71044	1.6694	2.0705	1.81678	A	902	0.777181	0.7689	0.814048	0.78671	902	1.04455	0.99594	1.12698	1.05582	A	902	0.857341	0.860795	0.889291	0.869142
G	903	0.031348	0.036027	0.058807	0.0420607	903	0.311851	0.231711	0.351374	0.298312	A	903	1.39623	1.25789	1.34791	1.33401	903	1.13943	1.1643	1.17676	1.16016	T	903	0.052307	0.055101	0.073651	0.060353	903	0.393379	0.456135	0.454832	0.434782	A	903	0.563835	0.526497	0.552591	0.547641	903	0.286172	0.208536	0.306134	0.266947	G	903	0.672044	0.507266	0.700466	0.626592
T	904	0.054564	-0.001216	0.031229	0.0281923	904	0.62196	0.649143	0.702092	0.657732	A	904	0.460561	0.577447	0.492823	0.510277	904	0.369396	0.30935	0.348541	0.342429	C	904	1.13032	1.04476	1.13884	1.10464	904	0.896927	0.318732	0.122672	0.44611	T	904	0.003367	0.004293	-0.00207	0.00186333	904	0.621266	0.700323	0.471486	0.597692	A	904	0.297201	0.406359	0.263781	0.322447
G	905	-0.01789	-0.026066	0.049429	0.00182433	905	0.72469	0.606577	0.53927	0.623512	C	905	0.859172	0.928705	0.950778	0.912885	905	0.419464	0.46637	0.383486	0.423107	A	905	0.941032	0.955209	0.871905	0.922715	905	0.686909	0.777511	0.626282	0.696901	A	905	0.440391	0.470367	0.459643	0.4568	905	0.152784	0.198216	0.164806	0.171935	A	905	0.883299	0.889925	0.916675	0.896633
C	906	0.734116	0.727082	0.743502	0.7349	906	0.124514	0.509506	0.491825	0.375282	T	906	0.031057	0.051518	0.035854	0.0394763	906	0.474023	0.510295	0.528363	0.504227	A	906	1.04901	1.19055	0.939761	1.05978	906	1.59358	1.12456	1.2451	1.32108	C	906	0.337444	0.362718	0.300687	0.333616	906	0.05561	0.127936	0.071983	0.0851763	A	906	0.905398	1.01982	0.848501	0.924573
T	907	0.018114	0.053652	0.042867	0.038211	907	0.263492	0.303427	0.212316	0.259745	T	907	0.030992	0.013483	0.031333	0.0252693	907	0.406852	0.241458	0.373203	0.340504	T	907	0.022394	0.027497	0.040249	0.0300467	907	0.33366	0.248623	0.287751	0.290011	C	907	0.265686	0.286435	0.289096	0.280406	907	0.060961	0.100899	-0.079355	0.0275017	U	907	0.026251	0.006351	0.017354	0.016652
T	908	0.037376	0.028801	0.023801	0.0299927	908	1.01502	0.788411	0.726347	0.843259	G	908	0.046847	0.091859	0.021812	0.053506	908	0.105583	0.282654	0.280835	0.223024	C	908	0.764529	0.965747	0.995421	0.908566	908	0.566611	0.399417	0.481496	0.482508	A	908	0.374582	0.448404	0.441302	0.421429	908	0.094594	0.149941	0.04805	0.0975283	U	908	0.034522	0.053931	0.027862	0.0387717
G	909	0.110755	0.182429	0.154971	0.149385	909	0.399421	0.471381	0.280411	0.383738	C	909	0.896866	1.0157	0.968897	0.960489	909	0.066025	0.125292	0.104289	0.0985353	G	909	0.103633	0.130746	0.104124	0.112834	909	0.44211	0.421507	0.494601	0.452739	G	909	0.029128	0.02661	0.046076	0.033938	909	0.252634	0.226021	0.090002	0.189552	U	909	0.031319	0.05613	0.006432	0.0312937
G	910	0.003508	0.083972	0.034386	0.040622	910	0.371015	0.43631	0.333018	0.380114	A	910	0.706207	0.777309	0.783543	0.755686	910	0.408954	0.364106	0.381666	0.384909	G	910	0.005035	0.106797	0.069002	0.060278	910	0.924828	0.576907	0.826852	0.776196	A	910	0.825402	0.76812	0.755203	0.782908	910	0.856414	0.963956	1.11242	0.977596	C	910	0.988141	1.02046	1.02398	1.01086
G	911	0.019836	0.012189	0.038008	0.0233443	911	-0.163288	0.05765	0.187323	0.0272283	G	911	0.058289	0.083415	0.030887	0.0575303	911	0.600627	0.605906	0.536644	0.581059	G	911	-0.024617	0.038674	0.002038	0.005365	911	0.216134	0.115995	0.111115	0.147748	T	911	-0.000621	0.10708	-0.009298	0.032387	911	0.135012	0.281801	0.137596	0.184803	G	911	-0.074766	0.034203	-0.025092	-0.021885
G	912	0.014096	0.052436	0.060323	0.042285	912	0.386699	0.627768	0.531485	0.515317	G	912	0.022623	0.034132	0.016972	0.0245757	912	0.491127	0.432936	0.429079	0.451047	G	912	0.100069	0.192092	0.08123	0.124464	912	0.224351	0.508759	0.650944	0.461351	C	912	0.405574	0.415655	0.415191	0.41214	912	0.152211	0.308156	0.14333	0.201232	G	912	0.056916	0.042861	0.032638	0.0441383
T	913	0.031763	0.08772	0.04005	0.0531777	913	0.517399	0.538747	0.462817	0.506321	T	913	-0.020825	0.078767	-0.029008	0.00964467	913	0.283401	0.550211	0.370746	0.401453	C	913	0.816411	0.731859	0.818856	0.789042	913	-0.034016	0.350886	0.033944	0.116938	C	913	0.319823	0.333802	0.318677	0.324101	913	0.079115	0.030364	-0.035309	0.0247233	U	913	0.055838	0.079796	0.043401	0.0596783
C	914	0.89781	1.02867	1.05706	0.994514	914	0.281093	0.41808	0.625147	0.44144	C	914	0.682604	0.676757	0.722438	0.693933	914	0.303944	0.158726	0.06352	0.175397	A	914	0.131323	0.099488	0.168382	0.133064	914	0.22158	0.235403	0.100376	0.185786	A	914	0.17173	0.182299	0.187424	0.180484	914	0.161575	0.14525	0.057423	0.121416	C	914	0.807454	1.05346	1.06614	0.975684
A	915	0.771811	0.957963	0.854399	0.861391	915	0.74508	0.778232	0.528781	0.684031	C	915	0.839165	0.766913	0.836369	0.814149	915	0.240308	0.213995	0.204393	0.219565	A	915	0.773945	0.853309	0.775901	0.801052	915	0.330507	0.407093	0.30577	0.34779	G	915	0.036157	0.119037	0.061296	0.0721633	915	0.159568	0.25971	0.316599	0.245292	A	915	1.07043	1.0327	0.985487	1.02954
T	916	0.030519	0.041024	0.076789	0.049444	916	0.290155	0.66654	0.533288	0.496661	T	916	0.033836	0.036864	0.011559	0.0274197	916	0.154695	0.207427	0.083632	0.148585	C	916	1.09377	0.788521	0.746478	0.876256	916	0.39787	0.286065	0.451556	0.378497	C	916	1.0719	1.02993	1.13922	1.08035	916	0.122399	0.237023	0.054147	0.137856	U	916	0.008958	0.053718	0.025633	0.0294363
G	917	0.0383	0.021575	0.026463	0.0287793	917	0.953939	0.980609	0.888677	0.941075	G	917	0.046847	0.055846	0.041745	0.048146	917	0.378378	0.39754	0.396682	0.390867	A	917	0.915696	0.893473	1.16861	0.992593	917	0.883073	0.863825	1.05008	0.932327	A	917	0.912689	0.988348	0.961446	0.954161	917	1.79042	1.7627	1.95538	1.83617	U	917	0.055739	0.105342	0.076358	0.0791463
T	918	0.010556	0.051693	0.018168	0.0268057	918	0.186814	0.076713	0.126685	0.130071	T	918	0.043807	0.053753	0.032543	0.0433677	918	0.092875	0.116848	0.143512	0.117745	T	918	0.027526	0.106158	0.05652	0.0634013	918	0.067745	0.284274	0.296032	0.216017	T	918	0.024061	0.04169	0.03751	0.0344203	918	0.728568	0.589871	0.445186	0.587875	G	918	-0.052503	0.047296	0.08123	0.025341
C	919	0.350539	0.446061	0.425017	0.407206	919	0.299914	0.406513	0.39677	0.367732	A	919	0.900723	0.828969	0.802585	0.844092	919	0.480043	0.444621	0.46275	0.462471	C	919	1.13306	1.29398	1.19857	1.20854	919	0.32401	0.616141	0.571225	0.503792	T	919	0.048416	0.070394	0.063143	0.060651	919	2.11328	1.85908	2.1049	2.02575	A	919	1.18298	1.10859	1.11846	1.13668
G	920	0.013298	0.021947	0.01888	0.0180417	920	0.338514	0.213944	0.281804	0.278087	G	920	0.021903	0.054072	0.087152	0.0543757	920	0.578459	0.493151	0.521811	0.53114	T	920	0.040211	0.049141	0.036205	0.0418523	920	4.51225	4.44808	4.56097	4.5071	T	920	0.023146	0.066029	-0.004108	0.0283557	920	0.537086	0.592259	0.63247	0.587272	U	920	0.037726	0.081712	0.071868	0.0637687
G	921	0.012469	0.074417	0.047076	0.044654	921	0.052193	0.204043	0.188306	0.148181	A	921	0.613428	0.759853	0.638883	0.670721	921	0.258367	0.396687	0.395044	0.350033	T	921	0.039786	0.077951	0.025251	0.0476627	921	0.030289	0.200519	0.096372	0.10906	C	921	1.05611	1.05189	0.97708	1.02836	921	0.97375	1.52457	0.943336	1.14722	U	921	-0.007617	0.087885	-0.070754	0.00317133
G	922	0.039799	0.142621	0.013835	0.0654183	922	0.250858	-0.187664	0.222067	0.095087	A	922	1.00436	1.06374	1.03774	1.03528	922	1.0692	0.893762	1.07311	1.01202	C	922	0.8255	0.890173	0.880566	0.865413	922	1.14335	1.13317	1.52193	1.26615	T	922	0.061787	0.09452	0.056838	0.0710483	922	0.644389	0.722669	0.635564	0.667541	C	922	1.03947	1.01421	1.10416	1.05261
C	923	0.678085	0.765473	0.79652	0.746693	923	-0.002701	0.068292	0.162412	0.076001	T	923	0.013404	0.046941	0.010476	0.023607	923	0.105678	0.392167	0.229873	0.242573	T	923	0.043447	-0.020224	0.051393	0.024872	923	0.502019	0.757809	0.806104	0.688644	T	923	0.042859	0.057621	0.05929	0.0532567	923	2.43471	2.24519	2.60714	2.42901	C	923	0.962772	0.992535	1.00061	0.985306
A	924	0.89258	0.954317	0.877364	0.908087	924	0.671103	0.849022	0.628425	0.716183	C	924	0.983597	1.03845	1.00698	1.00967	924	0.440676	0.265425	0.371474	0.359192	C	924	1.34566	1.31743	1.32553	1.32954	924	0.242601	0.210156	-0.007735	0.148341	T	924	0.033313	0.119534	0.00363	0.052159	924	0.040227	0.361548	0.301584	0.234453	A	924	1.11675	1.19297	1.16861	1.15944
G	925	0.015339	0.058075	0.03872	0.037378	925	0.247459	0.148243	0.203138	0.199613	T	925	0.047828	0.06124	0.041299	0.0501223	925	0.376276	0.313273	0.365741	0.351763	C	925	0.90275	0.811016	0.960618	0.891461	925	0.115615	0.131348	0.04541	0.0974577	C	925	1.15869	1.25403	1.19176	1.20149	925	0.511574	0.423554	0.499151	0.478093	C	925	1.59173	1.57413	1.46847	1.54478
T	926	0.031284	0.093156	0.038441	0.0542937	926	0.316121	0.808214	0.575817	0.566717	G	926	0.038249	0.033423	0.031492	0.034388	926	1.54046	1.33855	1.63578	1.50493	T	926	0.086012	0.085153	0.035249	0.0688047	926	0.938109	0.575201	0.656222	0.723177	C	926	0.738834	0.746512	0.754885	0.746744	926	0.151829	0.116166	-0.01092	0.0856917	G	926	0.019354	0.076816	-0.045216	0.0169847
A	927	1.05445	0.98197	0.887609	0.974678	927	1.19199	1.69878	1.55848	1.48309	T	927	-0.013175	0.179816	-0.01745	0.0497303	927	0.204286	0.628422	0.563399	0.465369	A	927	1.01106	1.18647	0.913937	1.03716	927	1.59272	1.24849	1.46433	1.43518	A	927	0.97853	1.00304	0.973546	0.985038	927	0.861574	0.899988	0.898199	0.886587	U	927	0.046749	0.04169	0.051139	0.046526
T	928	0.066077	0.013337	0.021325	0.0335797	928	2.41499	2.55216	2.01106	2.32607	C	928	1.0749	1.0096	1.00182	1.02878	928	0.349426	0.202566	0.125948	0.22598	T	928	0.040309	-0.006741	0.070913	0.034827	928	0.806537	0.765826	0.72684	0.766401	T	928	0.017784	0.031542	0.020252	0.0231927	928	0.262189	0.25826	0.256082	0.258844	U	928	0.058812	0.056875	0.048973	0.0548867
T	929	-0.00169	0.052672	-0.034448	0.00551133	929	0.252426	0.148429	0.505509	0.302121	C	929	0.681917	0.679667	0.673305	0.678296	929	0.250723	0.108831	0.005278	0.121611	T	929	0.025303	0.073126	0.033625	0.044018	929	2.80745	2.27624	2.39501	2.4929	T	929	0.018275	0.027533	0.019965	0.0219243	929	0.410865	0.318049	0.32033	0.349748	U	929	0.045245	0.064788	0.066105	0.0587127
C	930	0.848029	0.698045	0.873619	0.806564	930	0.293815	0.344698	0.243372	0.293962	A	930	0.859172	0.837059	0.861493	0.852575	930	0.745767	0.651366	0.595432	0.664188	T	930	0.006669	0.061133	0.037924	0.035242	930	0.269451	0.239838	0.268732	0.25934	G	930	0.032921	0.051944	0.019105	0.0346567	930	0.383155	0.323849	0.342353	0.349786	G	930	-0.160092	-0.055988	0.019615	-0.0654883
C	931	0.861869	0.976432	0.897173	0.911825	931	-0.009759	0.191088	0.298438	0.159922	C	931	0.975032	0.944565	0.980233	0.96661	931	0.236773	0.258431	0.152157	0.215787	C	931	0.966238	0.944033	0.907155	0.939142	931	0.278241	0.201457	0.068616	0.182771	C	931	0.656581	0.66402	0.687315	0.669305	931	0.231518	0.297665	0.272645	0.267276	A	931	0.999224	0.875662	0.947117	0.940668
G	932	-0.058678	0.036702	0.031539	0.00318767	932	0.194482	0.362373	0.133896	0.23025	T	932	0.027363	0.083202	0.021589	0.0440513	932	0.514059	0.631066	0.624826	0.589984	A	932	1.05294	1.08535	1.04452	1.06094	932	2.95603	2.70756	2.24968	2.63776	G	932	-0.020204	0.007593	0.056966	0.014785	932	0.589734	0.510295	0.44191	0.51398	U	932	0.049528	0.0738	0.051457	0.0582617
A	933	0.681657	0.609447	0.69689	0.662665	933	0.651847	0.570673	0.551725	0.591415	C	933	0.565371	0.687969	0.711165	0.654835	933	0.391373	0.220903	0.110387	0.240888	T	933	0.017359	0.077348	0.035377	0.0433613	933	0.188902	0.160944	0.259267	0.203038	A	933	0.77947	0.534196	0.65576	0.656475	933	0.686718	0.582707	0.702269	0.657231	C	933	0.790781	1.01712	1.02548	0.944461
T	934	0.021749	0.03005	0.041196	0.0309983	934	0.261227	0.279183	0.366287	0.302232	C	934	0.509207	0.608457	0.597871	0.571845	934	0.248334	0.196254	0.216678	0.220422	C	934	0.696138	0.806155	0.883496	0.795263	934	0.388984	0.18926	0.128223	0.235489	A	934	0.65086	0.685592	0.654359	0.663604	934	0.514059	0.651877	0.655858	0.607265	A	934	0.917527	0.924305	0.809781	0.883871
C	935	0.915062	0.778404	0.93128	0.874915	935	0.112228	0.44436	0.192485	0.249691	T	935	0.03534	0.022956	0.020952	0.026416	935	0.098225	0.128704	0.081175	0.102701	A	935	0.879866	0.552114	0.634935	0.688972	935	0.6377	0.495454	0.702178	0.611777	T	935	0.042238	0.050134	0.046076	0.0461493	935	0.37532	0.35771	0.480768	0.404599	U	935	0.019452	0.028526	0.027353	0.0251103
A	936	1.05678	0.948205	1.08155	1.02885	936	0.940433	0.693191	0.681688	0.771771	G	936	0.081141	-0.026646	-0.070371	-0.005292	936	0.166735	0.644798	0.422708	0.411414	A	936	0.792056	0.884567	0.710465	0.795696	936	0.146765	0.15557	0.130862	0.144399	G	936	0.032005	0.085047	0.05617	0.0577407	936	0.045864	0.219709	0.165443	0.143672	U	936	0.002746	0.056592	0.022767	0.0273683
T	937	0.017508	0.031739	0.023244	0.0241637	937	0.388529	0.272335	0.503789	0.388218	C	937	1.00315	1.12314	0.641463	0.922583	937	-1.08946	0.931375	-0.456744	-0.204943	G	937	-0.015823	-0.002235	-0.054259	-0.0241057	937	0.217567	0.405813	0.273282	0.298887	C	937	0.680512	0.551085	0.676011	0.635869	937	-0.094403	0.241288	0.114664	0.087183	C	937	0.594663	0.725401	0.681679	0.667248
T	938	-0.017221	0.086437	0.036522	0.035246	938	0.481152	0.705036	0.795589	0.660592	T	938	0.023571	0.029839	0.034358	0.029256	938	0.483865	0.417669	0.526816	0.476117	T	938	0.028671	0.072239	-0.008215	0.0308983	938	2.0806	1.85226	2.08479	2.00588	A	938	0.786564	0.786428	0.712471	0.761821	938	0.541864	0.463129	0.40924	0.471411	U	938	0.043872	0.081605	0.06171	0.0623957
C	939	0.684399	0.651855	0.764362	0.700205	939	0.266193	0.181834	0.443642	0.297223	T	939	0.049593	0.047438	0.03544	0.044157	939	0.267253	0.232759	0.266001	0.255338	T	939	-0.019844	0.052902	-0.037096	-0.001346	939	0.020352	0.248026	0.128405	0.132261	T	939	0.216485	0.245313	0.24111	0.234303	939	1.56186	1.32789	1.47124	1.45367	G	939	-0.024257	0.035374	0.038274	0.0164637
C	940	0.277542	0.363102	0.383667	0.341437	940	0.002091	0.137879	0.128569	0.089513	G	940	0.036974	0.024765	0.017959	0.026566	940	0.45262	0.448885	0.358551	0.420019	C	940	0.788689	0.726359	0.870377	0.795142	940	0.255692	0.129557	0.073712	0.152987	A	940	0.877381	0.826734	0.879961	0.861359	940	1.31037	1.10264	1.24537	1.21946	A	940	0.965257	1.0404	1.04627	1.01731
C	941	0.186017	0.277003	0.198674	0.220565	941	0.047052	0.303797	0.043266	0.131372	T	941	0.036615	0.075148	0.035027	0.04893	941	0.049113	0.025928	0.018656	0.0312323	T	941	0.007159	0.052582	0.046235	0.0353253	941	0.051979	0.124866	0.13887	0.105238	T	941	0.011998	0.073764	0.044229	0.0433303	941	0.028092	0.172031	0.080902	0.093675	U	941	0.02308	0.041158	0.048305	0.0375143
A	942	0.426247	0.362326	0.358101	0.382225	942	0.219838	0.235228	0.167001	0.207356	A	942	0.836386	0.819496	0.828058	0.82798	942	0.835967	0.891289	1.04116	0.922807	A	942	1.14343	1.10153	1.08786	1.11094	942	0.801951	0.843355	0.886368	0.843891	C	942	1.0851	1.07567	1.1588	1.10652	942	3.38983	2.85758	3.23151	3.15964	U	942	0.013175	0.069577	0.040758	0.04117
T	943	0.010205	0.051761	0.022408	0.0281247	943	0.387396	0.407716	0.474535	0.423216	T	943	0.024061	0.04726	0.024391	0.031904	943	0.113991	0.191819	0.250713	0.185508	T	943	-0.013175	0.126843	-0.045694	0.022658	943	0.691208	1.12234	0.626282	0.813277	T	943	0.024944	0.027888	0.030123	0.0276517	943	0.204477	0.304403	0.282655	0.263845	A	943	0.286412	0.361086	0.258241	0.301913
C	944	0.091079	0.245703	0.205885	0.180889	944	-0.09027	0.224956	0.072848	0.069178	T	944	0.014515	0.047296	0.023563	0.028458	944	0.66283	0.610085	0.690621	0.654512	C	944	0.857014	0.998637	0.96412	0.939924	944	1.66314	1.74693	1.55551	1.65519	C	944	1.21764	1.2508	1.21067	1.22637	944	0.541673	0.519506	0.394862	0.485347	A	944	0.818798	0.731007	0.813506	0.78777
A	945	1.23119	1.19907	1.32662	1.25229	945	0.694281	0.51876	0.555495	0.589512	C	945	0.880454	0.929663	0.883782	0.897966	945	0.305282	0.261672	0.14606	0.237671	C	945	1.00135	0.818822	0.861461	0.893877	945	0.194922	0.133224	0.184008	0.170718	G	945	0.028475	0.071742	0.071772	0.0573297	945	0.911451	0.706463	0.564582	0.727499	C	945	1.73119	1.69903	1.82931	1.75317
C	946	0.708285	0.78357	0.69268	0.728178	946	-0.007406	0.042752	0.018765	0.018037	C	946	0.80461	0.847632	0.768927	0.807056	946	0.318468	0.223718	0.222684	0.254957	A	946	0.803727	0.871368	0.879611	0.851569	946	0.16941	0.192587	0.249712	0.203903	G	946	0.011573	0.049992	0.038657	0.0334073	946	0.14428	0.185166	0.200024	0.17649	U	946	-0.042695	0.082883	-0.071008	-0.0102733
A	947	1.00617	1.04855	0.914691	0.989806	947	1.0632	1.0688	0.913916	1.01531	C	947	0.726084	0.709541	0.756986	0.73087	947	0.215847	0.123075	0.074531	0.137818	G	947	0.084508	0.04875	0.028371	0.0538763	947	0.885844	0.813418	0.934418	0.877893	T	947	0.024453	0.079831	0.050566	0.0516167	947	0.231709	0.243335	0.252442	0.242495	C	947	0.515059	0.499567	0.525047	0.513224
T	948	0.031699	0.013573	0.028072	0.024448	948	0.367965	0.267708	0.355307	0.330327	T	948	0.062899	0.068797	0.064831	0.065509	948	2.77047	2.70466	2.74983	2.74165	C	948	0.473867	0.53448	0.447161	0.485169	948	0.329934	0.470123	0.271917	0.357325	A	948	0.790127	0.859092	0.855475	0.834898	948	0.983687	0.961142	1.08739	1.01074	C	948	0.456835	0.430948	0.463751	0.450511
T	949	0.017412	0.039572	0.040422	0.0324687	949	0.482285	0.435754	0.297045	0.405028	C	949	1.02874	1.03376	1.07748	1.04666	949	0.293721	0.118895	0.070163	0.160926	T	949	0.103535	0.038958	0.043592	0.0620283	949	2.49309	1.96305	2.24595	2.23403	C	949	1.25206	1.13431	1.20208	1.19615	949	-0.027996	0.187896	-0.025208	0.0448973	A	949	0.63458	0.737145	0.634808	0.668844
G	950	0.075772	0.02144	0.045683	0.0476317	950	0.924139	1.03863	0.926207	0.962992	A	950	0.952997	1.04292	1.00437	1.00009	950	1.58202	1.33122	1.71531	1.54285	T	950	0.02465	0.02803	0.057539	0.0367397	950	1.80991	1.61165	1.95383	1.7918	C	950	1.01014	0.863988	1.02328	0.965805	950	0.449658	0.386538	0.166262	0.334153	U	950	0.024486	0.015541	-0.001433	0.0128647
T	951	0.016296	0.065874	0.037358	0.0398427	951	0.413362	0.19553	0.230425	0.279772	T	951	0.031548	0.052121	0.042541	0.04207	951	0.726753	0.530509	0.717194	0.658152	G	951	-0.048809	0.021608	0.019901	-0.00243333	951	0.311971	0.160517	0.116666	0.196385	A	951	0.805067	0.717489	0.744154	0.75557	951	0.74701	0.647442	0.648214	0.680889	U	951	0.05453	0.056556	0.052476	0.0545207
C	952	0.901254	1.042	1.06818	1.00381	952	0.737586	1.05501	0.683163	0.825253	G	952	-0.084116	-0.04648	0.018214	-0.0374607	952	0.533551	0.461253	0.172906	0.389237	A	952	1.62491	1.63527	1.5761	1.61209	952	0.144758	0.291183	0.123582	0.186508	C	952	0.810723	0.692724	0.740237	0.747895	952	0.05475	0.123757	0.110842	0.0964497	G	952	0.076728	0.101581	0.038943	0.0724173
G	953	-0.010938	0.006685	0.006654	0.000800333	953	0.043915	0.126405	0.114967	0.0950957	G	953	-0.133154	-0.121982	-0.314029	-0.189722	953	-0.307671	1.27936	0.279015	0.416902	A	953	0.793658	0.823541	0.796917	0.804705	953	0.728282	0.491787	0.524632	0.581567	T	953	0.052568	0.039951	0.050916	0.0478117	953	0.216612	0.094587	0.186283	0.165827	C	953	1.11744	1.10859	1.0714	1.09914
A	954	0.417286	0.641456	0.484474	0.514405	954	0.127738	0.118169	0.227393	0.157767	T	954	0.04554	0.068123	0.04235	0.0520043	954	0.86788	0.760197	0.971911	0.866663	T	954	0.035732	0.107648	-0.012801	0.0435263	954	0.332036	0.384406	0.389583	0.368675	A	954	0.987847	1.01471	0.9973	0.999952	954	0.472303	0.583645	0.591155	0.549034	U	954	0.049103	0.064149	0.043465	0.052239
T	955	0.010747	0.013911	-0.004364	0.00676467	955	0.266803	0.132975	0.161183	0.186987	T	955	0.023277	0.023275	0.034517	0.027023	955	0.35277	0.337751	0.289753	0.326758	C	955	0.906869	0.919728	1.00029	0.942297	955	0.240213	0.094502	0.088819	0.141178	G	955	0.012979	0.016215	0.074192	0.034462	955	0.915369	0.679767	0.62337	0.739502	A	955	0.997033	1.04568	0.984436	1.00905
G	956	-9.6e-05	-0.003984	0.000929	-0.00105033	956	0.142289	0.329893	0.325971	0.266051	T	956	0.030992	0.039596	0.039707	0.036765	956	0.337674	0.337837	0.44828	0.374597	A	956	1.03188	1.08698	1.07853	1.0658	956	0.207821	0.184484	0.280107	0.224137	A	956	0.990658	1.02166	1.05226	1.02153	956	1.10064	1.1423	1.10186	1.11493	U	956	0.064337	0.065142	0.049801	0.05976
G	957	0.009886	0.032279	0.018075	0.02008	957	-0.073802	0.036274	0.101446	0.021306	G	957	-0.027428	0.027001	-0.001051	-0.000492667	957	0.26238	0.54262	0.279379	0.36146	G	957	0.036713	0.07348	0.060914	0.0570357	957	1.99069	1.83418	2.02927	1.95138	T	957	0.023669	0.058756	0.049992	0.044139	957	0.791345	0.717295	0.862343	0.790328	U	957	0.017752	0.045735	0.029804	0.031097
A	958	0.476857	0.623561	0.532881	0.544433	958	0.148824	-0.053856	0.221165	0.105378	G	958	0.043578	0.058224	0.033084	0.044962	958	0.251774	0.284359	0.258994	0.265042	T	958	0.007715	0.118363	0.004331	0.0434697	958	0.069847	0.096464	0.131499	0.09927	T	958	0.030926	0.040732	0.029581	0.0337463	958	0.528391	0.514133	0.564946	0.535823	G	958	0.004348	0.04247	0.012132	0.01965
T	959	0.041744	0.0548	0.015073	0.0372057	959	1.02373	0.897974	1.05764	0.993117	T	959	0.025173	0.048147	0.012355	0.0285583	959	0.902565	0.767702	0.922769	0.864345	C	959	0.637653	0.97813	0.82255	0.812778	959	1.09051	0.468417	0.252715	0.603881	T	959	0.011246	0.135571	0.028817	0.0585447	959	0.077873	0.268837	0.199569	0.182093	U	959	-0.00984	0.081747	0.033976	0.0352943
T	960	0.045731	0.069723	0.025442	0.0469653	960	0.174703	0.12622	0.235506	0.17881	G	960	0.011704	0.067662	0.036682	0.0386827	960	0.080644	0.216468	0.19875	0.165287	A	960	0.967709	0.95897	0.945588	0.957422	960	0.73153	0.609658	0.712644	0.684611	C	960	0.980001	0.91987	0.957752	0.952541	960	0.433128	0.403681	0.288661	0.375157	U	960	0.012129	0.015647	-0.01815	0.00320867
C	961	0.536524	0.58902	0.631707	0.58575	961	0.081557	0.374865	0.176506	0.210976	C	961	1.01302	1.02564	1.03959	1.02608	961	0.003344	0.153523	0.047595	0.068154	A	961	1.03391	0.987071	1.0237	1.01489	961	0.950913	0.710131	0.657314	0.772786	C	961	0.968853	0.876939	0.961923	0.935905	961	0.173519	0.174249	0.22687	0.191546	C	961	1.82273	1.72549	1.83609	1.79477
A	962	1.19959	1.31604	1.03048	1.18203	962	1.05449	1.27164	1.07764	1.13459	A	962	0.916383	0.941585	0.901741	0.919903	962	0.905909	0.784163	0.974823	0.888298	T	962	0.04433	0.001987	0.025633	0.0239833	962	2.6196	2.18566	2.43751	2.41426	A	962	1.06464	0.973233	1.01596	1.01794	962	0.534984	0.621002	0.4855	0.547162	C	962	1.36289	1.32052	1.3042	1.3292
A	963	0.914999	0.898504	0.892097	0.901867	963	0.63564	0.446118	0.595565	0.559108	T	963	0.031678	0.047792	0.017004	0.032158	963	1.19953	0.982635	1.23109	1.13775	T	963	0.058845	0.062765	0.052572	0.0580607	963	0.416407	0.371782	0.408421	0.39887	G	963	0.013338	0.092604	0.049929	0.051957	963	0.827749	1.01052	0.847146	0.89514	A	963	0.361015	0.339691	0.332847	0.344518
T	964	0.023535	0.038626	0.027453	0.0298713	964	0.042434	0.095868	0.067685	0.0686623	T	964	0.02429	0.030336	0.051584	0.0354033	964	0.358503	0.450676	0.435813	0.414997	C	964	0.954795	0.937008	0.956255	0.949353	964	0.674678	0.279242	0.214949	0.389623	T	964	0.027755	0.088737	0.068302	0.061598	964	0.565847	0.587568	0.472578	0.541998	A	964	1.05294	1.0069	0.951256	1.0037
T	965	0.085339	0.100449	0.057692	0.08116	965	0.718852	0.610093	0.73028	0.686408	C	965	0.434964	0.50166	0.512501	0.483042	965	0.474597	0.232076	0.183735	0.296803	A	965	1.53736	1.22593	1.23128	1.33152	965	1.12099	0.817597	0.681703	0.873431	T	965	0.050116	0.091043	0.06136	0.0675063	965	0.771088	0.713969	0.797276	0.760778	C	965	0.96408	0.865408	0.929794	0.919761
C	966	0.272822	0.335213	0.390445	0.332827	966	0.115539	0.230046	0.239357	0.194981	A	966	0.856099	0.837591	0.842324	0.845338	966	0.609322	0.535967	0.659498	0.601596	C	966	0.785844	0.720398	0.898398	0.801547	966	-0.040513	0.041451	0.027574	0.009504	G	966	0.027821	0.062268	0.004904	0.0316643	966	0.32315	0.303294	0.242887	0.289777	U	966	0.061624	0.109813	0.049769	0.0737353
C	967	0.530592	0.698687	0.607504	0.612261	967	0.240315	0.355803	0.435775	0.343964	C	967	0.770316	0.761272	0.806469	0.779352	967	0.024939	0.060556	0.046502	0.043999	A	967	0.660504	0.637693	0.686456	0.661551	967	0.322194	0.344489	0.438543	0.368409	C	967	1.17246	1.23724	1.24621	1.21864	967	0.066121	0.522577	0.106473	0.231724	C	967	0.885227	0.905643	0.91002	0.900297
C	968	0.41416	0.523044	0.478934	0.472046	968	0.050799	0.205616	0.089155	0.11519	T	968	0.050345	0.032323	0.041873	0.0415137	968	1.19753	1.12379	1.063	1.12811	T	968	0.007192	0.046089	0.026302	0.0265277	968	0.248048	0.291353	0.286841	0.275414	T	968	0.042957	0.036297	0.030059	0.0364377	968	0.675252	0.593027	0.777438	0.681906	C	968	0.767897	0.669306	0.636304	0.691169
C	969	0.771906	0.720904	0.888661	0.793824	969	0.33468	0.18424	0.154709	0.224543	A	969	0.947571	0.942649	0.955587	0.948602	969	0.95913	0.824506	0.931324	0.904987	G	969	0.056949	0.131846	0.009139	0.065978	969	1.1703	1.05078	1.15865	1.12658	T	969	0.031548	0.076035	0.037033	0.0482053	969	0.711656	0.59678	0.548383	0.61894	U	969	0.024552	0.090866	0.013724	0.0430473
A	970	0.88617	0.911132	0.832578	0.876627	970	0.648797	0.726411	0.662349	0.679186	T	970	0.021119	0.030549	0.033785	0.0284843	970	0.457398	0.460826	0.41106	0.443095	C	970	1.10933	1.12396	1.05729	1.09686	970	-0.008982	0.181669	0.124947	0.0992113	C	970	1.12757	1.13059	1.25952	1.17256	970	0.30404	0.210242	0.196748	0.23701	U	970	0.046782	0.048254	0.038688	0.0445747
G	971	-0.006442	0.056792	-0.000248	0.0167007	971	0.599566	0.432793	0.580324	0.537561	G	971	-0.053811	0.001739	0.012036	-0.0133453	971	0.599003	0.328114	0.279925	0.402347	C	971	0.780941	0.940627	0.925591	0.882386	971	0.115233	0.193013	0.026755	0.111667	G	971	-0.047992	0.014795	0.025283	-0.002638	971	1.05459	0.745527	0.714919	0.838344	U	971	0.046292	0.012986	0.030123	0.0298003
T	972	0.004369	0.052065	0.026618	0.027684	972	1.27459	1.33697	0.894823	1.16879	A	972	0.819713	0.961276	0.895851	0.89228	972	1.59349	1.37412	1.54787	1.50516	T	972	0.066332	0.061027	-0.001242	0.042039	972	0.494089	0.460997	0.33298	0.429355	A	972	0.51228	0.469728	0.526671	0.502893	972	0.512434	0.570339	0.545926	0.5429	C	972	0.863716	0.871049	0.818537	0.851101
T	973	-0.045986	0.053618	-0.016466	-0.00294467	973	0.175836	-0.184703	0.418977	0.136703	G	973	-0.075943	0.005464	0.019997	-0.0168273	973	0.317512	0.083159	-0.02539	0.125094	T	973	0.060643	0.070323	0.01417	0.0483787	973	0.420802	0.594903	0.490597	0.502101	A	973	0.986474	0.935198	0.993925	0.971866	973	0.94002	0.653583	0.83477	0.809458	A	973	2.27381	2.2555	2.37266	2.30066
C	974	0.63229	0.684404	0.669343	0.662012	974	0.119547	0.316105	0.170606	0.202086	A	974	0.428524	0.50755	0.477921	0.471332	974	0.089053	0.2934	0.185646	0.189366	A	974	0.808009	0.772697	0.839649	0.806785	974	0.965819	0.699555	1.06865	0.91134	T	974	0.055903	0.090582	0.068716	0.0717337	974	0.476699	0.562663	0.527999	0.522454	C	974	0.358956	0.401144	0.455981	0.40536
T	975	0.105557	0.096769	0.078708	0.093678	975	0.762071	0.712346	0.507066	0.660494	G	975	0.052797	0.09193	0.031874	0.058867	975	0.049113	0.232588	0.143512	0.141738	T	975	0.015038	0.060423	0.010635	0.0286987	975	0.164728	0.251352	0.151065	0.189048	G	975	0.035046	0.061417	0.033976	0.0434797	975	0.940116	0.805913	0.907208	0.884412	C	975	0.19566	0.209194	0.23143	0.212095
G	976	0.149375	0.086639	0.081834	0.105949	976	0.058989	0.138342	0.203712	0.133681	C	976	1.02842	1.08723	0.933265	1.0163	976	-0.890526	1.58965	0.198477	0.2992	T	976	0.028475	0.0661	0.051266	0.0486137	976	0.049399	0.095099	0.214312	0.119603	T	976	0.055772	0.060388	0.040408	0.0521893	976	0.450996	0.437627	0.514075	0.467566	G	976	0.046586	0.089766	0.023977	0.053443
G	977	-0.20885	-0.23213	-0.171623	-0.204201	977	-0.16599	-0.337851	1.07944	0.191867	A	977	0.530293	0.437973	0.598476	0.522247	977	0.207057	0.097914	0.166535	0.157169	G	977	-0.081141	0.025546	0.010381	-0.0150713	977	0.52906	0.210924	0.421707	0.38723	T	977	0.040047	0.057337	0.044293	0.0472257	977	0.883264	0.864251	0.781624	0.843046	C	977	0.122758	0.16502	0.148544	0.145441
A	978	0.550779	0.411892	0.410285	0.457652	978	0.113448	0.12585	0.163887	0.134395	A	978	0.409497	0.319716	0.374593	0.367935	978	1.09777	0.893336	0.917855	0.969655	A	978	1.33896	1.18431	1.312	1.27842	978	2.41541	1.92791	1.80959	2.05097	A	978	1.30296	1.38062	1.32448	1.33602	978	1.88921	1.84535	1.89068	1.87508	A	978	0.437971	0.423106	0.413886	0.424988
A	979	0.611657	0.59037	0.619017	0.607015	979	0.950976	1.02826	0.866716	0.948652	A	979	0.425549	0.497296	0.433023	0.451956	979	0.050737	0.036846	0.042407	0.04333	A	979	0.895852	1.04419	0.899481	0.946509	979	0.654899	0.766593	0.664503	0.695332	T	979	0.008598	0.049318	0.003598	0.0205047	979	0.358981	0.428245	0.442638	0.409955	G	979	0.037072	0.046231	0.010667	0.0313233
A	980	0.434443	0.604754	0.458073	0.49909	980	0.217311	0.199694	0.156102	0.191036	A	980	0.726607	0.677325	0.691391	0.698441	980	0.939161	0.854869	0.964631	0.919554	T	980	0.045867	0.009331	-0.012068	0.0143767	980	0.760195	0.721389	0.686435	0.722673	T	980	0.032561	0.024304	0.06292	0.0399283	980	2.04964	1.70658	1.87912	1.87845	C	980	1.31784	1.28773	1.11333	1.23963
A	981	0.610733	0.560421	0.604006	0.59172	981	0.375197	0.363853	0.308517	0.349189	T	981	0.018896	0.042754	0.020538	0.027396	981	0.263718	0.249646	0.249075	0.254146	T	981	0.077479	-0.010822	0.009298	0.0253183	981	0.236104	0.185763	0.195201	0.205689	T	981	0.03534	0.035481	0.028467	0.033096	981	0.171512	0.205465	0.264272	0.21375	A	981	1.7544	1.65357	1.60326	1.67041
G	982	0.029371	0.045447	0.024915	0.0332443	982	0.267762	0.238374	0.224525	0.243554	C	982	0.823178	0.890883	0.80717	0.84041	982	0.39443	0.221415	0.133501	0.249782	C	982	0.414368	0.699358	0.67098	0.594902	982	0.598047	0.349351	0.381211	0.44287	T	982	0.049888	0.025369	0.036969	0.0374087	982	0.339011	0.241885	0.390129	0.323675	C	982	0.842401	0.734981	0.845412	0.807598
C	983	0.792029	0.955296	0.856937	0.868087	983	0.404997	0.203858	0.373335	0.327397	G	983	0.068162	0.076886	0.121669	0.0889057	983	3.55522	2.87907	3.18992	3.20807	A	983	0.844265	1.03543	0.911167	0.930288	983	1.11086	1.06153	1.10059	1.09099	G	983	0.045801	0.061949	0.038529	0.0487597	983	0.813321	0.687273	0.704271	0.734955	C	983	0.646349	0.645002	0.569244	0.620198
A	984	1.07085	1.28912	1.15954	1.17317	984	0.86332	1.11775	1.06379	1.01495	T	984	0.005656	0.023878	0.006368	0.0119673	984	0.125935	0.129471	0.119305	0.124904	T	984	0.015856	0.030017	0.005254	0.0170423	984	0.357835	0.511745	0.488504	0.452695	T	984	0.0255	0.11077	0.049356	0.0618753	984	-0.064687	0.183631	0.051872	0.0569387	U	984	0.016869	0.026859	0.007992	0.01724
C	985	1.18852	1.28541	0.896244	1.12339	985	0.369795	-0.171007	1.08042	0.426404	C	985	0.888235	1.15418	0.990454	1.01096	985	0.868071	0.699299	0.586059	0.71781	T	985	0.018929	0.01735	0.007865	0.0147147	985	1.21855	1.17915	1.13208	1.17659	C	985	0.491586	0.62751	0.64799	0.589029	985	0.790294	0.669788	0.591064	0.683715	G	985	0.017915	0.026646	0.007228	0.017263
T	986	0.033102	0.106763	0.046798	0.062221	986	0.934247	0.840046	0.96005	0.911448	G	986	-0.017654	0.04946	0.035536	0.0224473	986	0.337769	0.302526	0.203846	0.28138	T	986	0.027265	0.033529	0.010922	0.0239053	986	0.327067	0.273186	0.504156	0.368136	T	986	0.015006	0.05904	-0.006273	0.022591	986	0.331749	0.562578	0.469484	0.454604	C	986	0.11259	0.135465	0.092916	0.113657
T	987	0.166372	0.118142	0.155714	0.146743	987	5.9406	6.38104	5.60838	5.97667	G	987	-0.007421	0.038035	0.027798	0.0194707	987	0.184794	0.135442	0.164624	0.16162	T	987	0.047043	0.0358	0.026238	0.0363603	987	1.30607	1.06963	1.36586	1.24719	C	987	0.843153	0.831062	0.946607	0.873607	987	0.009651	0.427051	-0.003549	0.144384	G	987	0.013011	0.079264	0.072441	0.0549053
T	988	0.037503	0.059966	0.041412	0.0462937	988	0.148301	0.088742	0.161101	0.132715	A	988	0.440423	0.465612	0.457701	0.454579	988	0.71844	0.582024	0.817843	0.706102	G	988	0.015561	-0.016392	0.003312	0.000827	988	0.288083	0.247002	0.119669	0.218251	C	988	0.485571	0.491016	0.487696	0.488094	988	0.237537	0.248623	0.131408	0.205856	G	988	0.03109	0.077525	0.011017	0.0398773
T	989	0.028478	0.015565	0.05958	0.034541	989	0.778365	0.83616	0.677427	0.763984	T	989	0.035046	0.092782	0.038274	0.0553673	989	0.392328	0.471402	0.424711	0.42948	G	989	-0.081566	-0.034203	-0.028276	-0.048015	989	0.41698	0.100217	0.052236	0.189811	C	989	0.4365	0.472247	0.527085	0.478611	989	0.227313	0.424066	0.161621	0.271	C	989	0.79709	0.807539	0.820544	0.808391
G	990	0.007367	0.090421	0.043269	0.047019	990	-0.050102	0.057373	0.139386	0.0488857	G	990	-0.057276	0.002448	0.014042	-0.0135953	990	0.207439	0.068574	-0.025117	0.083632	A	990	2.35332	2.74347	2.95238	2.68306	990	0.465424	0.505774	0.614998	0.528732	G	990	0.030044	0.042612	0.020061	0.0309057	990	0.268304	0.194037	0.114664	0.192335	A	990	0.852274	0.968479	0.848278	0.889677
C	991	0.77146	0.780734	0.845732	0.799309	991	0.038949	0.033128	0.087516	0.0531977	A	991	1.01917	1.06995	1.08143	1.05685	991	0.481763	0.454429	0.466117	0.467436	C	991	0.420089	0.364244	0.394749	0.393027	991	0.068223	0.139024	0.013923	0.0737233	G	991	0.028213	0.071919	0.048655	0.0495957	991	0.252539	0.45025	0.294849	0.332546	C	991	1.19139	1.15929	1.16734	1.17267
A	992	0.811387	0.766519	0.819424	0.79911	992	0.637295	0.7997	0.546809	0.661268	T	992	0.015921	0.04946	0.025824	0.0304017	992	0.209923	0.254593	0.228781	0.231099	C	992	0.559421	0.488462	0.495848	0.514577	992	0.049017	0.065247	0.22869	0.114318	C	992	1.11747	1.15269	1.05127	1.10715	992	0.07988	0.198386	0.075987	0.118084	C	992	1.38907	1.47365	1.39434	1.41902
T	993	0.014478	0.124996	0.036429	0.0586343	993	1.00692	1.36871	1.19523	1.19028	T	993	0.023048	0.018308	0.022863	0.0214063	993	1.24215	0.920458	1.07611	1.07957	C	993	0.37249	0.385639	0.29072	0.349616	993	0.197406	0.163929	0.157344	0.172893	T	993	0.151134	0.15835	0.088203	0.132562	993	5.19285	4.89518	4.32746	4.80516	A	993	0.502178	0.466002	0.444168	0.470783
C	994	0.971285	1.09069	0.976438	1.0128	994	0.836657	-0.017952	1.26209	0.6936	G	994	0.005917	0.03988	0.013437	0.0197447	994	0.469724	0.3108	0.357186	0.379237	A	994	0.604569	0.585608	0.573989	0.588055	994	0.121348	0.111304	0.124492	0.119048	C	994	0.552916	0.67988	0.654805	0.6292	994	0.161671	0.045886	0.077625	0.0950607	G	994	-0.01798	0.027923	0.075976	0.0286397
T	995	0.097393	0.177466	0.119068	0.131309	995	0.548245	0.365427	0.651205	0.521626	G	995	-0.020498	0.04538	0.042605	0.0224957	995	0.195209	0.147127	0.081539	0.141292	G	995	0.006211	0.020472	0.005955	0.0108793	995	0.511861	0.531532	0.308227	0.45054	T	995	0.022917	0.030478	-0.005381	0.0160047	995	-0.113131	0.408116	0.17691	0.157298	A	995	1.19171	1.24115	1.08592	1.17293
T	996	0.04605	0.043826	0.090531	0.0601357	996	1.22492	1.308	01,01,2902	1.27438	A	996	0.461935	0.536751	0.53893	0.512539	996	0.645153	0.541511	0.736213	0.640959	C	996	1.04636	0.802146	0.800992	0.883168	996	0.126604	0.252375	0.171813	0.183597	A	996	0.975424	0.794021	0.915975	0.89514	996	0.756565	0.647357	0.653128	0.685683	C	996	1.04807	0.968089	0.905117	0.973757
T	997	0.023376	0.025019	0.033056	0.0271503	997	0.114755	0.017582	0.012783	0.0483733	G	997	-0.111054	-0.107258	-0.219489	-0.145934	997	-0.128992	0.494942	0.184281	0.18341	T	997	0.015659	0.027285	0.021939	0.0216277	997	0.296205	0.295021	0.136595	0.242607	C	997	0.675837	0.527277	0.603379	0.602164	997	0.010797	0.126657	0.036674	0.0580427	C	997	0.580606	0.625914	0.430794	0.545771
T	998	0.002647	0.034811	0.036491	0.0246497	998	0.126692	0.015083	0.10415	0.081975	C	998	0.68074	0.814032	0.702727	0.7325	998	0.189093	0.430463	0.267184	0.29558	T	998	0.037301	0.026185	0.053113	0.0388663	998	0.58209	0.912355	0.475308	0.656584	T	998	0.010756	0.026078	0.01089	0.015908	998	0.13033	0.149429	0.18146	0.15374	U	998	0.07882	0.077738	0.016144	0.0575673
T	999	0.026947	0.046359	0.027484	0.0335967	999	0.13802	0	0.060966	0.0663287	C	999	1.04401	1.10707	1.02698	1.05935	999	0.146478	0.130921	0.098556	0.125318	G	999	0.095493	0.064007	0.032033	0.0638443	999	0.093543	0.315576	0.072347	0.160489	A	999	1.04349	1.06389	1.08203	1.06314	999	0.511861	0.450591	0.504247	0.4889	U	999	0.050247	0.094237	0.037001	0.060495
G	1000	0.038205	0.087619	0.076603	0.0674757	1000	0.091752	0.177485	0.195599	0.154945	C	1000	0.612513	0.521281	0.632579	0.588791	1000	0.35793	0.11011	0.021841	0.163294	C	1000	0.925209	0.893899	0.903015	0.907374	1000	0.107589	0.173567	0.161985	0.147714	G	1000	0.033673	0.016357	0.01245	0.0208267	1000	0.486923	0.489654	0.290481	0.422353	C	1000	0.489461	0.535154	0.452733	0.492449
G	1001	0.015913	0.04467	-0.009626	0.0169857	1001	0.002527	0.218941	0.137993	0.11982	A	1001	0.711765	0.681334	0.661778	0.684959	1001	0.365956	0.361121	0.471304	0.39946	T	1001	0.022917	0.026646	-0.004713	0.01495	1001	0.075676	0.192842	0.198841	0.155786	T	1001	0.055184	0.075858	0.059418	0.0634867	1001	2.2265	1.93721	2.1038	2.08917	U	1001	0.027919	0.043783	0.040917	0.0375397
A	1002	0.199889	0.404768	0.276577	0.293745	1002	0.363173	0.393188	0.375875	0.377412	T	1002	0.051915	0.083592	0.002643	0.04605	1002	0.690062	0.852993	0.761512	0.768189	A	1002	0.719382	0.842345	0.992014	0.851247	1002	0.198744	0.311994	0.192744	0.234494	G	1002	0.03498	0.023949	0.010858	0.0232623	1002	0.499726	0.418181	0.568404	0.495437	G	1002	0.0985	0.097891	0.073333	0.089908
A	1003	0.827172	0.91174	0.786802	0.841905	1003	0.91926	1.00106	0.717005	0.879108	C	1003	0.749491	0.855934	0.748771	0.784732	1003	0.261616	0.289306	0.199933	0.250285	G	1003	0.216943	0.248329	0.305718	0.256997	1003	0.944894	0.877216	0.733574	0.851895	T	1003	0.015725	0.120563	-0.005795	0.0434977	1003	0.040704	0.545946	0.138233	0.241628	G	1003	0.029913	0.020153	0.006942	0.0190027
A	1004	0.594181	0.688253	0.571291	0.617908	1004	0.337469	0.486927	0.376203	0.4002	C	1004	0.593028	0.621195	0.656046	0.623423	1004	0.139216	0.144653	0.051144	0.111671	A	1004	0.381219	0.549169	0.530238	0.486875	1004	-0.048635	0.066527	0.030941	0.0162777	C	1004	0.755866	0.818538	0.85799	0.810798	1004	0.502688	0.272845	0.103652	0.293062	G	1004	-0.012521	0.046728	0.02697	0.0203923
T	1005	0.04487	0.035993	0.045931	0.0422647	1005	0.671887	0.698188	0.533288	0.634454	C	1005	0.958457	1.2162	1.2828	1.15249	1005	0.38736	0.746209	0.086453	0.406674	G	1005	-0.063389	0.022175	-0.01417	-0.0184613	1005	0.115615	0.088447	0.018201	0.0740877	C	1005	0.637555	0.631732	0.618409	0.629232	1005	0.370543	0.307132	0.315325	0.331	A	1005	0.936978	1.09891	0.875822	0.970569
G	1006	0.049016	0.03785	0.001548	0.0294713	1006	0.575343	0.403181	0.422255	0.466926	A	1006	0.901246	0.798846	0.830224	0.843439	1006	0.793733	0.691026	0.783171	0.755977	A	1006	2.7293	2.4873	2.63304	2.61655	1006	0.658912	0.446327	0.699539	0.601593	A	1006	0.613657	0.602177	0.57488	0.596905	1006	0.063254	0.120431	0.09073	0.0914717	A	1006	0.653181	0.784476	0.668083	0.701913
C	1007	0.892675	0.863153	0.860465	0.872098	1007	0.159629	-0.124369	0.043676	0.026312	C	1007	0.716473	0.730617	0.718298	0.721796	1007	0.120775	0.252972	0.056604	0.14345	T	1007	0.040472	0.074225	0.030696	0.0484643	1007	0.121062	0.430718	0.161348	0.237709	G	1007	0.02478	0.01036	0.024232	0.0197907	1007	0.079498	0.063456	0.067342	0.0700987	G	1007	0.076629	0.074651	0.058208	0.0698293
C	1008	0.874562	1.08988	0.927721	0.964055	1008	0.167297	0.336833	0.201909	0.235346	C	1008	0.324727	0.342956	0.324091	0.330591	1008	0.152593	0.086655	-0.017382	0.0739553	C	1008	0.48884	0.70908	0.617103	0.605008	1008	0.503262	0.321973	0.467118	0.430784	T	1008	0.058682	-0.006812	0.02022	0.02403	1008	0.206866	0.506457	0.304405	0.339243	U	1008	0.092223	0.07859	0.096641	0.0891513
T	1009	0.042861	0.117196	0.042217	0.0674247	1009	2.79777	3.18039	2.54885	2.84234	A	1009	0.834392	0.753608	0.806215	0.798072	1009	0.154791	0.170411	0.209671	0.178291	T	1009	0.038903	0.042399	0.028021	0.036441	1009	0.829947	0.60292	0.933781	0.788883	A	1009	0.819844	0.802607	0.790484	0.804312	1009	0.392901	0.361974	0.367652	0.374176	G	1009	0.028703	0.005322	0.003534	0.0125197
C	1010	0.9496	0.901273	0.989592	0.946822	1010	0.00061	0.22292	0.166673	0.130068	G	1010	0.029063	0.044528	0.019806	0.0311323	1010	0.420229	0.382359	0.333162	0.378583	G	1010	0.044395	0.05464	0.088999	0.062678	1010	0.324583	0.386879	0.307772	0.339745	A	1010	1.19636	1.22947	1.21586	1.2139	1010	0.976138	0.803354	0.820573	0.866688	U	1010	0.036157	0.013305	0.02213	0.023864
A	1011	0.980246	0.838707	0.89024	0.903064	1011	0.777493	0.734555	0.744866	0.752305	T	1011	0.025663	0.0391	0.036237	0.0336667	1011	0.425197	0.307559	0.368562	0.367106	G	1011	0.006506	0.054285	0.024964	0.028585	1011	0.050068	0.275148	0.022569	0.115928	T	1011	0.16117	0.055456	0.136221	0.117616	1011	0.45692	0.449909	0.512073	0.472967	U	1011	0.041747	0.080931	0.054514	0.059064
A	1012	0.69655	0.767532	0.690854	0.718312	1012	0.56175	0.417247	0.486498	0.488498	A	1012	1.05052	1.00204	0.999625	1.0174	1012	1.64336	1.58581	1.88977	1.70631	G	1012	0.054138	0.01327	0.061328	0.042912	1012	0.154886	0.501339	0.301948	0.319391	A	1012	0.554877	0.631945	0.574944	0.587255	1012	0.203713	0.201116	0.255081	0.21997	G	1012	-0.066593	-0.018308	0.015444	-0.0231523
G	1013	0.512191	0.439781	0.607627	0.519866	1013	1.31598	1.59514	1.70352	1.53822	T	1013	0.022263	0.037255	0.021812	0.02711	1013	0.021881	0.027378	-0.003913	0.0151153	C	1013	0.818046	0.935198	0.939474	0.897573	1013	0.281681	0.60437	0.220409	0.36882	G	1013	0.029357	0.069152	0.047318	0.048609	1013	0.515874	0.563004	0.764242	0.614373	A	1013	0.287426	0.338804	0.261489	0.295906
A	1014	0.296485	0.365229	0.324396	0.328703	1014	0.046616	-0.075972	0.098004	0.0228827	A	1014	0.937502	0.964789	0.968451	0.956914	1014	0.631012	0.59678	0.753595	0.660462	T	1014	0.066005	0.138268	0.045821	0.0833647	1014	0.615437	0.646333	0.727113	0.662961	T	1014	0.027461	0.037255	0.034931	0.0332157	1014	1.10714	0.943742	0.94461	0.998496	A	1014	1.02015	1.02929	0.995963	1.01513
G	1015	-0.065567	-0.023939	-0.079822	-0.0564427	1015	1.15888	0.705313	0.921045	0.928412	T	1015	0.015888	0.021785	0.022863	0.0201787	1015	0.400354	0.369565	0.472669	0.414196	C	1015	0.544187	0.571912	0.535905	0.550668	1015	0.158708	0.17604	0.118213	0.150987	T	1015	0.041126	0.072203	0.0306	0.0479763	1015	0.170652	0.26099	0.162713	0.198118	C	1015	0.558996	0.599409	0.573734	0.57738
T	1016	-0.003731	0.10261	0.034541	0.0444733	1016	0.447605	0.323508	0.411029	0.394047	T	1016	0.043872	0.035481	0.039007	0.0394533	1016	0.531544	0.485049	0.562034	0.526209	T	1016	-0.0204	0.014086	0.020697	0.00479433	1016	0.355255	0.245126	0.476036	0.358806	C	1016	1.12237	1.19389	1.29961	1.20529	1016	0.657861	0.292889	0.122672	0.357807	C	1016	0.74122	0.661926	0.619523	0.674223
T	1017	0.007175	0.02009	0.03191	0.019725	1017	0.772265	0.852724	0.977012	0.867334	G	1017	0.058028	0.01217	0.044038	0.0380787	1017	1.14574	1.0263	0.917946	1.03	G	1017	0.008598	-0.003832	0.031333	0.012033	1017	0.264387	0.228323	0.22141	0.23804	A	1017	0.825565	0.850257	0.829969	0.835264	1017	1.25409	1.07304	1.19842	1.17518	U	1017	0.0289	0.070429	0.0178	0.039043
G	1018	0.07845	0.108316	0.149152	0.111973	1018	1.17421	1.52232	1.71123	1.46925	T	1018	0.03279	0.037432	-0.0121	0.019374	1018	0.023219	0.216468	0.084815	0.108167	G	1018	0.046717	0.056769	0.068779	0.0574217	1018	-0.029047	0.173055	0.193745	0.112584	T	1018	0.04482	0.039774	0.053113	0.0459023	1018	5.3616	4.62702	4.54023	4.84295	U	1018	0.042761	0.063972	0.072282	0.0596717
G	1019	0.06917	0.063072	0.036336	0.0561927	1019	0.328494	0.220607	0.402998	0.317366	C	1019	0.672796	0.793559	0.750108	0.738821	1019	0.482623	0.442403	0.20239	0.375805	C	1019	0.375661	0.320177	0.433819	0.376552	1019	0.222822	0.175443	0.190378	0.196214	T	1019	0.014123	0.084408	0.058048	0.052193	1019	0.189667	0.25971	0.272281	0.240553	G	1019	0.055445	0.117902	0.053591	0.075646
T	1020	0.065694	0.022994	0.023739	0.0374757	1020	0.91682	0.898807	0.86688	0.894169	T	1020	0.024584	0.059856	0.006432	0.0302907	1020	0.293243	0.298944	0.323697	0.305295	T	1020	0.015529	0.036048	0.054641	0.035406	1020	0.79574	0.648039	0.725293	0.723024	C	1020	0.885227	0.885419	0.904257	0.891634	1020	1.093	0.923528	1.17366	1.0634	C	1020	1.32559	1.29855	1.31426	1.3128
G	1021	0.058296	0.041024	0.025906	0.041742	1021	0.280309	0.175819	0.288277	0.248135	T	1021	0.021609	0.013766	0.023722	0.019699	1021	0.468577	0.336984	0.495966	0.433842	C	1021	0.86898	0.796717	0.839649	0.835115	1021	0.250628	0.126486	0.087545	0.154886	T	1021	0.05417	0.06383	0.049451	0.055817	1021	2.08595	2.10583	2.26361	2.1518	A	1021	0.727784	0.768971	0.603475	0.700077
C	1022	0.675087	0.77182	0.743997	0.730301	1022	-0.001656	0.124647	0.158561	0.0938507	G	1022	-0.020825	-0.062659	-0.035663	-0.0397157	1022	0.48826	0.767532	0.274374	0.510055	A	1022	0.937502	0.900498	0.876172	0.904724	1022	1.76442	1.36431	1.15929	1.42934	C	1022	0.551118	0.716141	0.620192	0.62915	1022	0.486063	0.241714	0.281654	0.336477	U	1022	0.018013	0.049424	0.026493	0.03131
A	1023	0.758513	0.945707	0.794478	0.832899	1023	0.566456	0.623326	0.431842	0.540541	G	1023	0.030207	0.042754	0.018819	0.0305933	1023	0.429019	0.376644	0.465116	0.423593	T	1023	0.016673	0.018414	0.009998	0.0150283	1023	0.138834	0.148321	0.27765	0.188268	C	1023	0.887549	0.891202	0.842101	0.873617	1023	0.155364	0.241714	0.18055	0.192543	U	1023	0.128806	0.128227	0.124694	0.127242
T	1024	0.02851	0.122025	0.063697	0.0714107	1024	0.769128	0.829034	0.642109	0.746757	T	1024	0.084247	0.047721	0.039198	0.0570553	1024	1.72611	1.46674	1.43302	1.54196	C	1024	0.572237	0.840926	0.656683	0.689949	1024	0.371116	0.16137	0.247164	0.259883	C	1024	0.896866	0.595826	0.277251	0.589981	1024	-0.794402	1.0617	-0.433265	-0.0553223	A	1024	1.11593	0.986858	0.965649	1.02281
G	1025	0.057275	0.098052	0.113218	0.089515	1025	0.06291	0.141766	0.334084	0.179587	G	1025	0.017065	0.021111	0.030218	0.022798	1025	0.116571	0.167682	0.146151	0.143468	A	1025	1.38489	1.464	1.52623	1.45837	1025	1.22237	0.965236	1.18076	1.12279	T	1025	0.056426	0.077099	0.031842	0.0551223	1025	0.390895	0.509868	0.495784	0.465516	G	1025	0.593552	0.539909	0.681775	0.605079
G	1026	-0.013904	0.06844	0.011699	0.0220783	1026	0.231078	0.631191	0.467488	0.443252	T	1026	0.047763	0.066242	0.032543	0.0488493	1026	0.115998	0.147127	0.160074	0.141066	C	1026	1.36142	1.16891	1.12254	1.21762	1026	0.154695	0.106528	0.103106	0.121443	T	1026	0.117919	0.178077	0.129853	0.14195	1026	0.513677	0.63064	0.655676	0.599998	A	1026	0.397205	0.526745	0.387775	0.437242
G	1027	0.022738	0.010467	0.028939	0.0207147	1027	0.004008	0.150557	0.094727	0.0830973	A	1027	0.88696	0.883503	0.852386	0.874283	1027	0.861478	1.01419	1.03689	0.970853	T	1027	0.037399	0.097075	0.027066	0.0538467	1027	0.251487	0.2215	0.256173	0.243053	C	1027	0.554387	0.566483	0.569181	0.56335	1027	0.311493	0.314808	0.218953	0.281751	G	1027	-0.099187	0.005145	0.001974	-0.0306893
G	1028	-999	-999	-999	-999	1028	-999	-999	1.73786	-665.421	T	1028	0.007748	0.053611	0.013883	0.0250807	1028	0.09985	0.195231	0.149063	0.148048	G	1028	0.023407	0.031684	0.06776	0.0409503	1028	0.681367	0.792863	0.76042	0.744883	T	1028	0.015986	0.046763	0.020602	0.0277837	1028	0.293243	0.325896	0.219135	0.279425	A	1028	0.565437	0.558607	0.504541	0.542862
T	1029	0.004465	0.004524	0.033179	0.014056	1029	1.90448	2.04228	1.69312	1.87996	T	1029	0.037072	0.023914	0.040758	0.0339147	1029	0.964003	0.880968	1.00931	0.951428	T	1029	0.020465	0.033919	0.04528	0.0332213	1029	0.024079	0.208024	0.11157	0.114558	T	1029	0.013763	0.023453	0.02818	0.0217987	1029	0.069847	0.17604	0.132955	0.126281	G	1029	0.066103	0.161224	0.036045	0.0877907
T	1030	0.026979	0.074586	0.034696	0.0454203	1030	0.276998	0.547631	0.327036	0.383888	T	1030	0.036582	0.051305	-0.000255	0.0292107	1030	0.658912	0.848473	0.858157	0.788514	C	1030	0.498026	0.612431	0.747243	0.619233	1030	0.536704	0.244443	-0.072438	0.236236	G	1030	-0.028246	-0.001348	0.032352	0.000919333	1030	0.290281	0.109087	-0.02357	0.125266	C	1030	0.949173	1.05108	1.01125	1.00383
C	1031	0.551448	0.651045	0.547366	0.583286	1031	-0.000784	0.366074	0.151595	0.172295	C	1031	1.42451	1.54962	1.41701	1.46371	1031	1.11956	1.01027	1.00231	1.04404	A	1031	0.790094	0.792495	0.834777	0.805789	1031	0.42214	0.441891	0.548747	0.470926	A	1031	0.28079	0.255177	0.27101	0.268992	1031	0.05389	0.243761	0.043317	0.113656	A	1031	1.10966	1.12037	1.14069	1.12357
A	1032	0.955754	0.919641	1.00993	0.961774	1032	0.818098	0.668299	0.444707	0.643701	T	1032	0.017686	0.109032	0.066678	0.0644653	1032	0.447365	0.939222	0.678973	0.68852	T	1032	0.100919	0.068194	0.109601	0.0929047	1032	0.786281	0.582962	0.843142	0.737462	C	1032	0.215439	0.192944	0.185035	0.197806	1032	-0.009651	0.036078	0.050962	0.0257963	C	1032	1.28887	1.29948	1.21306	1.26714
G	1033	0.046847	0.014215	-0.004797	0.018755	1033	1.03096	0.975427	0.978651	0.995014	T	1033	0.054105	0.043003	0.052826	0.049978	1033	3.41161	2.91225	3.13805	3.15397	A	1033	1.10907	1.12796	0.98727	1.07477	1033	0.532404	0.663903	0.939059	0.711789	C	1033	0.084214	0.044102	0.077663	0.0686597	1033	-0.056948	0.271907	0.094279	0.103079	A	1033	1.02538	1.0211	0.932788	0.993087
T	1034	0.028861	0.054091	0.046922	0.0432913	1034	0.227767	0.108453	0.127996	0.154739	T	1034	0.019877	0.0303	0.027639	0.0259387	1034	0.217854	0.224997	0.204028	0.215626	C	1034	1.1244	1.21099	1.05939	1.13159	1034	0.23448	0.160005	0.112298	0.168928	C	1034	0.022917	0.068549	0.05738	0.0496153	1034	0.228269	0.091346	-0.003731	0.105295	U	1034	0.045245	0.049886	0.057284	0.050805
C	1035	1.013	1.19496	1.18557	1.13118	1035	0.261749	1.1221	0.445691	0.609846	T	1035	0.026873	0.028278	0.044515	0.033222	1035	0.496286	0.525391	0.515349	0.512342	T	1035	0.004021	0.090653	0.078396	0.05769	1035	0.361752	0.174676	0.407511	0.314646	C	1035	0.964472	0.927676	0.954345	0.948831	1035	0.119246	0.024393	-0.03085	0.0375963	U	1035	0.011083	0.048608	0.003917	0.0212027
G	1036	0.109161	0.180673	0.09929	0.129708	1036	0.179408	0.524219	0.534272	0.412633	G	1036	0.018275	0.030939	0.02092	0.023378	1036	0.895494	0.748341	0.738944	0.79426	G	1036	0.119783	0.123721	0.061201	0.101568	1036	1.41615	1.22094	1.32391	1.32033	T	1036	0.044003	0.09633	0.052508	0.0642803	1036	0.630725	0.821094	0.943154	0.798324	C	1036	0.81409	0.870481	0.827995	0.837522
C	1037	0.7691	0.792383	0.931899	0.831127	1037	0.059164	0.11928	0.178309	0.118918	T	1037	-0.037334	-0.01217	-0.092056	-0.0471867	1037	-0.106156	0.494004	0.031305	0.139718	T	1037	0.038151	0.082173	0.061742	0.0606887	1037	0.374747	0.375194	0.532367	0.427436	C	1037	1.08439	1.18516	1.26659	1.17871	1037	0.276713	0.058936	-0.038767	0.0989607	U	1037	0.042303	0.055243	0.0299	0.042482
T	1038	0.03205	0.094642	0.030332	0.0523413	1038	0.346269	0.295099	0.33015	0.323839	C	1038	0.873949	0.92129	0.861939	0.885726	1038	0.311588	0.227215	0.0789	0.205901	T	1038	0.057309	0.07348	0.051362	0.060717	1038	0.727231	0.62194	0.449099	0.599423	A	1038	1.50284	1.53837	1.56807	1.53643	1038	0.992286	0.896747	1.14536	1.01147	G	1038	0.087385	0.148628	0.096291	0.110768
G	1039	0.059858	0.060573	0.039989	0.0534733	1039	-0.128783	0.111969	0.176424	0.0532033	C	1039	0.808533	0.851393	0.82325	0.827725	1039	0.345031	0.156679	-0.009464	0.164082	T	1039	0.021119	0.044564	-0.000987	0.0215653	1039	0.763349	0.51618	0.435358	0.571629	C	1039	1.52527	1.73323	1.68207	1.64685	1039	0.471348	0.546458	0.595068	0.537625	G	1039	-0.00049	0.047296	0.011431	0.0194123
G	1040	-0.112988	-0.101766	-0.218173	-0.144309	1040	0.061691	0.084301	1.68812	0.61137	A	1040	0.800229	0.802217	0.757337	0.786594	1040	0.489694	0.404022	0.471031	0.454916	A	1040	0.982812	0.85636	0.920815	0.919996	1040	0.680411	0.728639	0.73685	0.7153	T	1040	0.107654	0.027852	0.098998	0.078168	1040	1.54198	1.36866	1.56334	1.49133	G	1040	-0.006408	0.021927	0.020538	0.012019
T	1041	0.038396	0.003275	-0.02572	0.005317	1041	0.990361	1.0316	0.99168	1.00455	A	1041	0.729386	0.725295	0.681361	0.712014	1041	0.10606	0.124525	0.135867	0.122151	A	1041	0.586359	0.679631	0.599463	0.621818	1041	0.814946	0.81683	1.10514	0.912305	T	1041	0.029096	0.039313	0.036746	0.0350517	1041	0.034207	0.119834	0.112025	0.0886887	A	1041	0.682342	0.761343	0.706994	0.716893
T	1042	0.02159	0.027856	0.02278	0.0240753	1042	0.13131	0.156757	0.138321	0.142129	G	1042	-0.07967	-0.07199	-0.051362	-0.067674	1042	0.35191	0.501766	0.20239	0.352022	G	1042	0.026905	0.077809	0.023659	0.042791	1042	0.52476	0.624755	0.385397	0.511637	T	1042	0.063259	0.025652	0.066232	0.0517143	1042	0.753411	0.587909	0.748499	0.696606	U	1042	-0.164832	0.002838	-0.223788	-0.128594
T	1043	0.016105	0.042205	0.020025	0.0261117	1043	0.54293	0.615275	0.432825	0.530343	A	1043	0.687083	0.680341	0.670057	0.67916	1043	-0.056183	0.37545	0.147425	0.155564	G	1043	0.016771	0.053647	0.007897	0.026105	1043	0.468577	0.336557	0.521993	0.442376	G	1043	-0.015529	0.022566	0.002133	0.00305667	1043	0.204381	0.099875	0.125857	0.143371	C	1043	0.900102	0.83461	0.949059	0.89459
G	1044	-0.005932	0.016815	-0.052152	-0.0137563	1044	0.558701	0.279368	0.675952	0.504674	T	1044	0.022427	0.046054	0.018214	0.0288983	1044	1.27836	1.09872	1.23018	1.20242	T	1044	0.03668	0.061523	0.033211	0.0438047	1044	0.046724	0.186957	0.366378	0.20002	G	1044	-0.017621	0.021998	0.007865	0.00408067	1044	0.113991	0.119066	-0.123036	0.0366737	C	1044	1.16115	1.22188	1.12378	1.16894
C	1045	0.628017	0.633184	0.639228	0.633476	1045	0.236219	0.107157	0.395787	0.246388	T	1045	0.034621	0.038709	0.035536	0.0362887	1045	0.742041	0.591918	0.637566	0.657175	C	1045	0.83158	0.853947	0.961095	0.882207	1045	2.57708	1.84305	1.90688	2.109	G	1045	-0.036909	-0.042328	0.020952	-0.0194283	1045	0.17715	0.613838	0.132318	0.307769	A	1045	1.07258	1.05367	0.946607	1.02429
C	1046	0.500902	0.562819	0.612239	0.558653	1046	0.032239	0.240872	0.13701	0.136707	C	1046	0.741351	0.799946	0.78176	0.774352	1046	0.413827	0.156594	0.043044	0.204488	T	1046	-0.014319	0.078909	-0.100144	-0.0118513	1046	0.158135	0.437883	0.058515	0.218178	T	1046	0.004544	0.067591	0.050438	0.0408577	1046	0.121922	0.395493	0.261269	0.259561	U	1046	0.05453	0.076283	0.074543	0.068452
C	1047	0.601165	0.453996	0.601623	0.552261	1047	-0.013941	0.094202	0.08645	0.0555703	A	1047	0.877774	0.981181	0.935908	0.931621	1047	0.412394	0.457244	0.495693	0.45511	C	1047	0.801863	0.939278	0.882572	0.874571	1047	0.370352	0.262696	0.312049	0.315032	C	1047	0.092158	0.127517	0.184271	0.134649	1047	0.324297	0.246746	0.018929	0.196657	U	1047	0.003269	0.09452	0.005509	0.0344327
T	1048	0.022929	0.048013	0.02312	0.031354	1048	0.415279	0.234025	0.326299	0.325201	G	1048	0.020105	0.050312	0.022926	0.0311143	1048	0.233524	0.192587	0.168446	0.198186	C	1048	1.01612	1.15422	1.21029	1.12688	1048	0.24155	0.084011	0.043408	0.12299	T	1048	0.024617	0.056059	0.027448	0.0360413	1048	0.185271	0.185678	0.213129	0.194693	C	1048	1.05934	1.02237	1.09665	1.05946
A	1049	1.02754	1.04373	0.912741	0.994669	1049	1.19539	1.03511	1.20613	1.14554	T	1049	0.020661	0.067165	0.02955	0.0391253	1049	0.389175	0.380653	0.351271	0.3737	A	1049	0.110008	0.158776	0.209968	0.159584	1049	0.118195	0.133054	0.232148	0.161132	T	1049	0.012586	0.01586	0.020092	0.0161793	1049	0.467621	0.42236	0.442911	0.444297	C	1049	1.13247	1.20077	1.23233	1.18852
T	1050	0.006091	0.023669	0.006623	0.0121277	1050	0.051322	0.095868	0.290981	0.146057	A	1050	0.97951	0.956061	1.02628	0.987282	1050	1.08898	0.883442	1.21816	1.06353	A	1050	0.96444	1.04487	1.05535	1.02155	1050	0.619928	0.494601	0.366469	0.493666	A	1050	0.642851	0.649863	0.603379	0.632031	1050	0.599003	0.575542	0.579779	0.584775	G	1050	0.07712	0.129717	0.087853	0.09823
T	1051	0.044774	0.051997	0.043053	0.046608	1051	0.185072	0.200249	0.182816	0.189379	T	1051	0.019452	0.049247	0.007165	0.025288	1051	0.160906	0.241373	0.217133	0.206471	C	1051	0.690777	0.766559	0.765966	0.741101	1051	0.656428	0.420569	0.488868	0.521955	T	1051	0.001275	0.040483	0.0356	0.025786	1051	0.14514	0.138	0.191925	0.158355	G	1051	0.01834	0.04765	0.046044	0.0373447
G	1052	-0.109703	-0.002802	-0.009657	-0.0407207	1052	-0.05472	0.422429	0.14799	0.1719	C	1052	0.880749	0.850328	0.906008	0.879028	1052	0.625279	0.351483	0.251987	0.409583	A	1052	0.802158	0.754353	0.705275	0.753929	1052	0.883455	1.14443	0.944519	0.990802	T	1052	0.033836	0.053469	0.031779	0.0396947	1052	0.211452	0.207854	0.235606	0.218304	U	1052	0.041388	0.055492	0.020538	0.0391393
A	1053	0.920324	0.977243	0.95372	0.950429	1053	0.425648	0.344606	0.373007	0.381087	G	1053	0.007127	0.043464	0.049292	0.0332943	1053	0.399017	0.195486	0.10256	0.232354	T	1053	0.045801	0.103284	0.000573	0.049886	1053	0.067458	0.321973	0.030577	0.140003	G	1053	0.087254	0.099984	0.000732	0.0626567	1053	0.208203	0.38867	0.145787	0.247553	G	1053	0.027428	0.043783	-0.005668	0.0218477
C	1054	1.12474	0.889118	1.06152	1.02513	1054	0.576737	0.009531	0.584831	0.390366	A	1054	0.951951	0.991683	1.02004	0.98789	1054	0.908202	0.853249	1.03361	0.931687	C	1054	0.779993	0.827692	0.858213	0.821966	1054	0.982254	0.809836	0.757599	0.849896	C	1054	1.3743	1.17423	1.28843	1.27899	1054	0.153931	0.257408	0.128678	0.180006	C	1054	0.820563	0.831169	0.87423	0.841987
A	1055	0.490984	0.615998	0.402114	0.503032	1055	0.198316	0.015731	0.195107	0.136385	G	1055	-0.059532	0.007486	0.002738	-0.016436	1055	0.343789	0.17169	0.038585	0.184688	T	1055	0.14149	0.149196	0.111352	0.134013	1055	0.274419	0.962251	0.466026	0.567565	T	1055	0.038282	0.027994	0.02783	0.0313687	1055	0.064496	0.102946	0.128223	0.098555	G	1055	-0.115631	-0.01107	0.051935	-0.024922
A	1056	0.921791	0.88483	0.961148	0.92259	1056	1.15809	1.14606	0.983977	1.09604	A	1056	0.810592	0.819744	0.806947	0.812428	1056	0.441345	0.536223	0.556392	0.51132	T	1056	0.017294	0.089411	0.080497	0.0624007	1056	0.197502	0.103117	0.11248	0.1377	A	1056	1.26125	1.12275	1.22545	1.20315	1056	1.96785	1.64006	1.77619	1.7947	A	1056	0.463765	0.452981	0.422165	0.446304
A	1057	0.552628	0.602863	0.549533	0.568341	1057	0.260442	0.317955	0.381939	0.320112	C	1057	0.745241	0.779119	0.725494	0.749951	1057	0.141509	0.173993	0.181915	0.165806	T	1057	0.032855	0.015931	0.038465	0.0290837	1057	0.433415	0.230541	0.28402	0.315992	T	1057	0.037138	0.044102	0.028531	0.0365903	1057	0.868262	0.852993	0.824577	0.848611	A	1057	0.666454	0.716531	0.697983	0.693656
G	1058	-0.030838	0.001958	-0.141384	-0.0567547	1058	0.275604	0.543744	0.561641	0.46033	T	1058	-0.007486	0.031826	-0.025187	-0.000282333	1058	0.572058	0.884124	0.690348	0.71551	G	1058	0.048776	0.068832	0.103678	0.073762	1058	0.238588	0.362571	0.53719	0.37945	T	1058	0.02053	0.028526	0.042064	0.0303733	1058	0.490267	0.334766	0.512983	0.446005	C	1058	0.500249	0.478527	0.481073	0.486616
T	1059	-0.000733	0.068069	0.016899	0.0280783	1059	01,01,9768	2.65311	1.75351	2.12781	C	1059	0.588942	0.704929	0.664071	0.652647	1059	0.365574	0.296982	0.117303	0.259953	C	1059	1.38659	1.33322	1.4401	1.38664	1059	0.219192	0.259028	0.219317	0.232512	T	1059	0.009186	0.063865	0.050948	0.041333	1059	0.069178	0.420654	0.204757	0.23153	A	1059	0.493678	0.550624	0.479035	0.507779
T	1060	0.053608	0.085255	0.013587	0.0508167	1060	0.845196	1.01744	1.00774	0.956792	C	1060	0.567398	0.713373	0.656015	0.645595	1060	0.287223	0.221159	0.279379	0.262587	A	1060	0.78032	1.01411	0.810832	0.86842	1060	0.397966	0.484622	0.562944	0.481844	C	1060	1.18923	1.28493	1.2806	1.25159	1060	0.522085	0.424748	0.417703	0.454845	A	1060	0.571158	0.513085	0.549661	0.544635
C	1061	0.675853	0.656852	0.677855	0.670187	1061	-0.015074	0.439826	0.077846	0.167533	C	1061	0.725822	0.688537	0.786313	0.733557	1061	0.385353	0.165976	0.097828	0.216386	G	1061	0.093433	0.018273	0.099603	0.0704363	1061	0.683373	0.452553	0.613906	0.583277	C	1061	1.09373	1.13488	0.990645	1.07309	1061	0.345318	0.256981	0.344901	0.315733	G	1061	0.001242	0.03541	0.01866	0.0184373
A	1062	0.778157	0.861532	0.813048	0.817579	1062	0.556435	0.494052	0.349325	0.466604	A	1062	0.483021	0.485162	0.503267	0.490483	1062	0.753316	0.628252	0.647759	0.676442	T	1062	0.054039	0.085437	0.050566	0.0633473	1062	0.474501	0.623902	0.563126	0.553843	G	1062	0.008369	0.014157	0.01175	0.0114253	1062	0.556674	0.390888	0.222684	0.390082	C	1062	1.16173	1.0674	1.03991	1.08968
G	1063	-0.010141	-0.020664	0.048933	0.00604267	1063	0.320129	0.79859	0.504116	0.540945	A	1063	0.709444	0.763082	0.714095	0.728874	1063	0.534889	0.459973	0.655221	0.550028	C	1063	0.725692	1.09007	1.04255	0.95277	1063	0.644198	0.268581	0.11521	0.342663	G	1063	0.037988	0.072522	0.01503	0.0418467	1063	0.730957	0.760538	0.699266	0.730254	G	1063	0.040472	0.100126	0.01694	0.0525127
A	1064	0.897586	0.7572	0.811872	0.822219	1064	0.880921	1.00643	1.09911	0.995485	G	1064	-0.118279	-0.04279	0.003598	-0.0524903	1064	0.80176	0.344063	0.364558	0.50346	A	1064	0.932271	0.779899	0.932437	0.881536	1064	1.25763	0.971718	1.40663	1.21199	C	1064	0.678485	0.654866	0.61462	0.649324	1064	0.158135	0.646675	0.352272	0.385694	C	1064	1.17563	1.16238	1.10528	1.14776
T	1065	0.039129	0.034372	0.070475	0.047992	1065	0.506333	0.212556	0.416437	0.378442	A	1065	0.756357	0.834433	0.803062	0.797951	1065	0.456442	0.460314	0.511982	0.476246	T	1065	0.03923	0.079973	0.069034	0.0627457	1065	0.007166	0.179708	0.021841	0.0695717	T	1065	0.031711	-0.00298	0.033657	0.020796	1065	0.236295	0.308497	0.242796	0.262529	U	1065	0.014711	0.043215	-0.002898	0.0183427
C	1066	1.02103	1.06844	1.10052	1.06333	1066	0.166948	0.649236	0.387429	0.401204	C	1066	1.07978	1.08212	1.10311	1.08834	1066	0.198935	0.220306	0.264636	0.227959	C	1066	1.08056	1.04551	1.01825	1.04811	1066	0.453576	0.587653	0.430535	0.490588	T	1066	0.012456	0.019585	0.038975	0.023672	1066	0.315315	0.342016	0.383486	0.346939	C	1066	0.493842	0.515001	0.547942	0.518928
G	1067	0.17275	0.100044	0.183631	0.152142	1067	0.942524	0.938227	1.35035	1.07703	C	1067	1.33657	1.37363	1.3611	1.3571	1067	0.600627	0.549187	0.390129	0.513314	A	1067	0.575146	0.54484	0.600131	0.573372	1067	0.491127	0.402572	0.551205	0.481635	G	1067	-0.110073	0.007948	0.016208	-0.028639	1067	0.558776	0.208536	0.120852	0.296055	U	1067	0.036288	0.048537	0.013597	0.0328073
C	1068	0.444616	0.521761	0.598497	0.521625	1068	0.116236	-0.052468	0.21715	0.0936393	G	1068	0.021609	-0.00667	0.026079	0.0136727	1068	0.233046	0.417328	0.151702	0.267359	A	1068	0.862572	0.677254	0.608761	0.716196	1068	0.830138	0.606673	1.06091	0.832574	A	1068	0.460333	0.517201	0.467413	0.481649	1068	0.674009	0.609147	0.595159	0.626105	U	1068	0.051457	0.063439	0.039962	0.0516193
C	1069	0.565927	0.69845	0.697571	0.653983	1069	0.207727	0.372182	0.33056	0.30349	T	1069	0.020073	0.042577	0.042478	0.0350427	1069	0.138356	0.164441	0.254262	0.185686	A	1069	0.726051	0.71976	0.801152	0.748988	1069	0.054368	0.282142	0.135503	0.157338	A	1069	1.06997	1.15021	1.15616	1.12545	1069	0.536226	0.390888	0.486592	0.471235	G	1069	0.033051	0.055776	0.035122	0.0413163
C	1070	0.342758	0.535098	0.360268	0.412708	1070	0.01551	0.21672	0.068341	0.10019	A	1070	0.870222	0.887051	0.877796	0.878356	1070	0.558107	0.528973	0.593339	0.56014	G	1070	0.010429	0.099452	0.078778	0.0628863	1070	0.812843	0.916876	0.861433	0.863717	C	1070	1.03375	1.03171	0.980583	1.01534	1070	0.052935	0.386026	0.270552	0.236504	U	1070	0.013109	0.049354	0.040949	0.0344707
C	1071	0.547877	0.428504	0.401618	0.459333	1071	0.028754	-0.006663	0.246814	0.089635	C	1071	0.819615	0.791998	0.811469	0.807694	1071	0.08246	0.228068	0.070345	0.126958	T	1071	-0.021871	0.089411	-0.029454	0.0126953	1071	-0.158326	0.460229	-0.007462	0.098147	T	1071	0.05842	0.115241	0.057762	0.077141	1071	0.871511	0.657251	0.916399	0.815054	U	1071	0.013044	0.038426	0.018628	0.023366
T	1072	0.074655	0.056116	0.03841	0.0563937	1072	0.01795	0.145097	0.190764	0.117937	T	1072	0.017098	0.012347	0.013055	0.0141667	1072	0.238493	0.217236	0.222684	0.226138	C	1072	0.855936	1.02205	0.94925	0.942414	1072	0.487783	0.186872	0.20239	0.292348	T	1072	0.373471	0.289912	0.309029	0.324137	1072	1.21664	1.35101	1.23737	1.26834	C	1072	0.785714	0.707448	0.768991	0.754051
A	1073	0.335742	0.414593	0.36748	0.372605	1073	0.42678	0.298893	0.326545	0.350739	T	1073	0.019321	0.029023	0.022863	0.0237357	1073	0.029429	0.053221	0.038221	0.0402903	T	1073	0.007192	0.085792	0.038083	0.043689	1073	0.195973	0.238217	0.136049	0.19008	C	1073	0.557885	0.643193	0.492727	0.564602	1073	0.384111	0.260307	0.291027	0.311815	U	1073	0.037563	0.072735	0.016431	0.042243
A	1074	1.07528	1.11477	1.08969	1.09324	1074	0.348447	0.626194	0.487072	0.487238	A	1074	1.29397	1.47873	1.47111	1.4146	1074	0.3049	0.330075	0.272372	0.302449	A	1074	0.977124	0.970146	0.962337	0.969869	1074	0.734684	0.851628	0.564946	0.717086	T	1074	0.033019	0.04946	0.038243	0.0402407	1074	0.315124	0.324702	0.305497	0.315108	C	1074	0.54762	0.714615	0.663243	0.641826
C	1075	1.10921	1.0681	1.13385	1.10372	1075	0.214784	0.140008	0.263694	0.206162	G	1075	0.035928	0.088631	0.013215	0.0459247	1075	0.042329	0.210327	0.177092	0.143249	C	1075	1.05369	1.32155	0.927024	1.10075	1075	0.941549	2.15871	1.3898	1.49668	T	1075	0.010625	0.021217	0.024614	0.0188187	1075	0.26324	0.17459	0.198659	0.212163	U	1075	0.039295	0.062765	0.021812	0.0412907
T	1076	0.019166	0.031097	0.015011	0.021758	1076	0.230381	0.272242	0.107428	0.20335	C	1076	0.368403	0.439144	0.402486	0.403344	1076	0.093639	0.120345	0.07171	0.0952313	T	1076	-0.05162	0.158634	0.048082	0.0516987	1076	1.53205	1.20132	1.10523	1.27953	G	1076	0.014744	0.097607	0.019105	0.0438187	1076	0.445072	0.539891	0.307044	0.430669	G	1076	0.035928	0.07749	0.03544	0.0496193
G	1077	0.036578	-0.017726	-0.030084	-0.003744	1077	0.519752	0.67089	0.50387	0.564837	A	1077	0.485048	0.571451	0.533677	0.530059	1077	0.296587	0.234891	0.248893	0.260124	T	1077	0.025794	0.083841	0.058367	0.0560007	1077	2.86172	2.8598	3.00765	2.90972	C	1077	0.591852	0.615376	0.623376	0.610201	1077	0.736117	0.732818	0.533004	0.667313	A	1077	1.07929	1.18253	1.07547	1.11243
C	1078	1.07598	1.05105	1.00804	1.04502	1078	0.122597	-0.056817	0.308845	0.124875	T	1078	0.027036	0.016392	0.011845	0.0184243	1078	0.191387	0.210156	0.214039	0.205194	T	1078	0.038217	0.055243	0.027639	0.0403663	1078	0.080549	0.09237	0.105654	0.0928577	T	1078	0.039884	0.03282	0.049451	0.0407183	1078	0.506701	0.36513	0.458928	0.443586	U	1078	0.515418	0.504286	0.434233	0.484646
C	1079	0.866461	0.789513	0.79912	0.818365	1079	0.058118	-0.023227	0.413978	0.149623	G	1079	-0.103437	-0.057195	-0.103296	-0.087976	1079	-0.032391	0.451018	0.061973	0.1602	T	1079	0.002452	0.037006	0.0427	0.027386	1079	0.270502	0.220988	0.303768	0.265086	G	1079	0.045572	0.072593	0.043401	0.0538553	1079	1.05181	0.971377	0.91194	0.978377	A	1079	0.743476	0.743851	0.657702	0.71501
T	1080	0.023535	0.048013	0.072208	0.0479187	1080	0.456493	0.496458	0.587781	0.513577	T	1080	0.018307	0.023843	0.020793	0.020981	1080	0.624706	0.660577	0.793818	0.693034	T	1080	0.0272	-0.027533	0.000573	8e-05	1080	-0.051501	0.229773	0.049688	0.0759867	T	1080	0.042565	0.026823	0.030091	0.0331597	1080	0.022932	0.148235	0.05624	0.0758023	U	1080	0.034065	0.052334	0.036937	0.041112
T	1081	0.049685	0.04933	0.044972	0.0479957	1081	0.088441	0.150927	0.162084	0.133817	T	1081	0.042009	0.03282	0.025442	0.0334237	1081	0.519983	0.406922	0.47003	0.465645	C	1081	0.824094	1.04788	0.918204	0.930061	1081	0.663881	0.50731	0.626555	0.599249	A	1081	0.936161	1.00566	0.938806	0.96021	1081	1.3892	1.2409	1.60475	1.41161	G	1081	0.185885	0.210613	0.224743	0.20708
G	1082	-0.097202	-0.005335	0.036243	-0.022098	1082	0.045571	0.413731	0.131273	0.196858	G	1082	-0.079081	0.064504	0.139437	0.04162	1082	1.2904	1.14997	0.663684	1.03469	T	1082	-0.003008	0.051199	0.050852	0.0330143	1082	0.319423	0.276001	0.236517	0.277314	T	1082	0.050999	0.070713	0.021462	0.0477247	1082	0.157084	0.274977	0.255536	0.229199	U	1082	0.020465	0.056343	0.023054	0.0332873
A	1083	0.946124	0.989229	0.88538	0.940244	1083	0.972847	0.717806	0.670134	0.786929	A	1083	1.26873	1.27826	1.22959	1.25886	1083	0.700763	0.595841	0.766972	0.687859	G	1083	-0.018929	0.133443	0.029199	0.0479043	1083	0.272317	0.496307	0.184554	0.317726	C	1083	1.0497	1.15642	1.07047	1.0922	1083	0.598907	0.486157	0.318692	0.467919	G	1083	0.017621	0.032216	0.014138	0.021325
T	1084	0.032496	0.030692	0.012721	0.025303	1084	0.195876	0.218941	0.301716	0.238844	A	1084	0.924261	0.899434	0.929476	0.917724	1084	0.728377	0.71269	0.707457	0.716175	G	1084	0.045409	0.011425	0.045216	0.0340167	1084	0.234575	0.432765	0.286386	0.317909	T	1084	0.060512	0.049318	0.067092	0.058974	1084	0.400928	0.433704	0.541194	0.458609	G	1084	0.02599	0.13032	0.048177	0.0681623
C	1085	0.893664	0.875781	0.84304	0.870828	1085	0.383301	0.880485	0.436923	0.566903	C	1085	0.263332	0.216645	0.252732	0.244236	1085	0.131572	0.110793	0.196748	0.146371	T	1085	0.100037	0.036687	-0.007483	0.0430803	1085	0.731913	0.731368	0.496967	0.653416	T	1085	-0.061755	0.006103	-0.075434	-0.0436953	1085	-0.126221	0.395834	0.01365	0.094421	C	1085	0.302072	0.364457	0.32616	0.330896
A	1086	0.898543	0.812101	0.926731	0.879125	1086	0.913422	0.736961	0.897773	0.849385	A	1086	0.415218	0.501022	0.482474	0.466238	1086	0.219383	0.18619	0.183189	0.196254	G	1086	-0.039982	0.077028	0.062475	0.0331737	1086	0.37962	0.467138	0.48814	0.444966	G	1086	0.015398	0.033352	0.04165	0.0301333	1086	0.299358	0.286236	0.2377	0.274431	A	1086	0.576977	0.582982	0.560551	0.573503
[truncated: 1,255 more rows]
[truncated: 38 more columns]

## Sheet: Table 3. in cellulo MaP
Table 3. SHAPE-MaP and DMS-MaPseq reactivities for particular vRNA segments probed in cellulo
[truncated: 2,344 more rows]
[truncated: 38 more columns]

## Sheet: Table 4. Control 18S rRNA 
Table 4. SHAPE-MaP and DMS-MaPseq reactivities for control RNA - Human 18S rRNA
Human 18S rRNA GenBank: KY962518.1
Sequence	Nucleotide No.	DMS reactivity	Nucleotide No.	NAI reactivity
[truncated: 1,869 more rows]
