# Supplementary material for: In vivo secondary structural analysis of Influenza A virus genomic RNA
Source: Cell Mol Life Sci. 2023 May 2;80(5):136. doi: 10.1007/s00018-023-04764-1 (PMC10153785; doi:10.1007/s00018-023-04764-1)
Supplement: Supplementary file 2 — Supplementary file2 (XLSX 453 KB) [file 18_2023_4764_MOESM2_ESM.xlsx]

## Sheet: Title Page
Supplementary E2
In vivo secondary structural analysis of Influenza A virus genomic RNA
Cellular and Molecular Life Sciences
Barbara Mirska, Tomasz Woźniak, Dagny Lorent, Agnieszka Ruszkowska, Jake M. Peterson, Walter N. Moss, David H. Mathews, Ryszard Kierzek and Elzbieta Kierzek*
*Institute of Bioorganic Chemistry, Polish Academy of Sciences, Noskowskiego 12/14, 61-704 Poznan, Poland; elzbieta.kierzek@ibch.poznan.pl
Supplementary E2 content:
Table 1. Base-pairing conservation (BP) calculation across type A influenza in vRNA1 global MEA structure in virio
Table 2. Base-pairing conservation (BP) calculation across type A influenza in vRNA2 global MEA structure in virio
Table 3. Base-pairing conservation (BP) calculation across type A influenza in vRNA3 global MEA structure in virio
Table 4. Base-pairing conservation (BP) calculation across type A influenza in vRNA4 global MEA structure in virio
Table 5. Base-pairing conservation (BP) calculation across type A influenza in vRNA5 global MEA structure in virio
Table 6. Base-pairing conservation (BP) calculation across type A influenza in vRNA6 global MEA structure in virio
Table 7. Base-pairing conservation (BP) calculation across type A influenza in vRNA7 global MEA structure in virio
Table 8. Base-pairing conservation (BP) calculation across type A influenza in vRNA8 global MEA structure in virio
Table 9. Base-pairing conservation (BP) calculation across type A influenza in vRNA5 global MEA structure in cellulo
Table 10. Base-pairing conservation (BP) calculation across type A influenza in vRNA7 global MEA structure in cellulo
Table 11. Base-pairing conservation (BP) calculation across type A influenza in vRNA8 global MEA structure in cellulo

## Sheet: Table 1. vRNA1 in virio
Table 1. Base-pairing conservation (BP) calculation across type A influenza in vRNA1 global MEA structure in virio
i	j	GC	CG	AU	UA	GU	UG	GA	AG	AA	GG	UU	CC	AC	UC	CA	CU	Total Pairs	BP Types	% Canonical	Avg % Canonical		87.6766
2	2340	4536	0	0	0	2	1	0	0	0	11	0	1	8	6	0	0	4565	3	99.4304
3	2339	0	0	0	1	0	4653	0	4	0	5	5	0	0	8	0	0	4676	2	99.5295
4	2338	2	0	2216	0	7	0	0	0	0	0	3	0	2297	1	0	0	4526	3	49.1604
5	2337	5	0	12	0	4820	1	1	0	0	0	3	0	0	0	0	0	4842	4	99.9174
6	2336	0	0	4909	0	3	0	0	1	1	0	1	0	0	0	0	12	4927	2	99.6956
7	2335	0	0	4991	0	2	0	0	0	3	0	2	0	1	0	0	4	5003	2	99.8001
9	2333	0	5330	0	0	0	3	0	5	0	1	0	3	1	0	0	5	5348	2	99.7195
11	2332	0	0	5453	0	5	1	0	7	2	0	5	0	1	0	0	6	5480	3	99.6168
12	2331	5511	0	0	1	5	0	2	0	0	0	0	1	15	4	0	1	5540	3	99.5848
13	2330	5672	0	0	0	4	0	0	0	0	1	0	0	1	10	0	0	5688	2	99.789
14	2329	2	0	0	18288	1	2	18	0	2	0	6	0	2	39	12	0	18372	4	99.57
15	2328	0	18351	0	0	0	56	1	8	1	23	0	26	5	2	5	1	18479	2	99.6104
16	2327	0	2	11	0	18888	0	13	0	1	6	25	0	0	0	0	14	18960	3	99.6888
34	86	0	0	31994	0	61	0	0	0	0	0	14	0	1	0	0	11	32081	2	99.919
35	85	0	29937	0	0	0	16464	0	5	0	2	0	2	0	0	2	1	46413	2	99.9741
36	84	0	0	0	46392	0	1	0	0	1	0	0	0	0	0	22	0	46416	2	99.9504
38	82	0	0	46272	0	48	0	0	1	0	0	34	0	3	0	0	56	46414	2	99.7975
39	81	0	19	0	8	0	46354	0	27	4	4	0	0	0	0	0	0	46416	3	99.9246
40	80	0	2	0	46198	0	137	6	0	52	0	2	0	0	2	13	0	46412	3	99.8384
41	79	46267	0	0	0	0	0	0	0	0	0	0	10	135	4	0	0	46416	1	99.679
42	78	0	0	46295	0	105	0	0	1	0	0	5	0	1	0	0	7	46414	2	99.9698
43	77	0	3	0	438	0	45962	0	4	1	4	1	0	0	0	1	0	46414	3	99.9763
44	76	4	0	1	0	46398	0	2	0	0	1	3	0	0	0	0	0	46409	3	99.9871
45	75	46104	0	0	0	4	0	2	0	0	0	0	2	289	4	0	0	46405	2	99.36
46	74	0	43700	0	0	0	3	0	2	0	4	0	1	0	0	2701	1	46412	2	94.1631
47	73	0	46400	0	0	0	5	0	8	0	2	0	0	0	0	0	0	46415	2	99.9785
48	72	0	0	46367	0	26	0	0	3	1	0	2	0	8	0	0	6	46413	2	99.9569
50	63	0	44347	0	0	0	1833	0	217	7	2	0	0	0	1	2	1	46410	2	99.5044
51	62	0	46393	0	0	0	8	0	6	0	3	0	0	0	0	1	4	46415	2	99.9698
52	61	0	0	2	0	46408	0	0	0	0	1	1	0	0	0	0	4	46416	2	99.9871
53	60	0	0	46342	0	56	0	0	2	1	0	5	0	8	0	0	0	46414	2	99.9655
54	59	0	0	46395	0	3	0	0	1	3	0	4	0	7	0	0	3	46416	2	99.9612
89	2279	22027	0	143	0	15131	0	407	0	4	68	0	1	8627	0	0	0	46408	3	80.3762
90	2278	0	46383	0	0	0	2	0	1	0	2	0	2	0	0	1	24	46415	2	99.9354
95	2276	42371	0	1	0	3766	0	39	0	0	14	1	0	201	18	0	0	46411	3	99.4118
96	2275	0	0	0	46295	0	103	1	0	0	0	8	0	0	2	3	0	46412	2	99.9698
97	2274	0	45926	0	0	0	464	0	0	0	0	0	0	0	0	18	1	46409	2	99.9591
98	2273	0	18191	0	340	0	356	0	164	27	0	0	8	0	0	27318	0	46404	3	40.7012
99	2272	0	46392	0	0	0	3	0	0	0	7	0	3	0	0	10	0	46415	2	99.9569
100	2271	46090	0	0	0	7	0	1	0	0	0	1	1	2	312	0	0	46414	2	99.317
101	2270	0	213	0	18	0	46171	0	1	0	1	7	0	0	1	0	0	46412	3	99.9785
103	2268	0	3	0	15	0	46387	0	0	0	1	2	0	0	1	0	0	46409	3	99.9914
104	2267	0	4130	0	22461	0	469	4	2	22	0	9	8	0	16	19227	57	46405	3	58.3127
105	2266	0	46365	0	0	0	4	0	3	0	5	0	1	0	0	24	12	46414	2	99.903
106	2265	46389	0	0	0	15	0	1	0	0	1	0	0	2	7	0	0	46415	2	99.9763
107	2264	0	14	0	22	0	46288	0	2	0	0	73	0	0	15	0	0	46414	3	99.8061
113	2259	0	0	0	43113	0	6	39	0	134	0	0	0	0	2	3110	0	46404	2	92.9209
114	2258	0	0	46353	0	13	0	0	18	20	0	1	0	9	0	0	1	46415	2	99.8944
115	2257	0	46255	0	0	0	32	0	0	0	0	0	3	0	0	115	9	46414	2	99.7264
119	2255	0	18648	6	5	1	105	0	47	0	4	255	17544	4	23	1412	8352	46406	5	40.4366
120	2254	0	0	46356	0	3	0	0	1	9	0	2	0	39	0	0	2	46412	2	99.8858
121	2253	0	46296	0	0	0	7	0	2	0	0	0	4	0	0	55	44	46408	2	99.7737
122	2252	0	5771	248	10188	4	2581	23	58	146	0	2582	630	1	86	2950	21129	46397	5	40.5026
123	2251	0	0	46194	0	198	0	0	15	1	0	0	0	3	0	0	1	46412	2	99.9569
133	201	46404	0	0	0	3	0	0	0	0	2	0	2	0	0	0	0	46411	2	99.9914
134	200	1	19417	57	315	6	340	2	32	0	20	1205	4439	0	293	1007	19260	46394	6	43.4022
135	199	0	46391	0	0	0	0	0	3	0	1	0	0	0	0	10	1	46406	1	99.9677
136	198	0	46375	0	0	0	25	0	0	0	1	0	1	0	0	2	4	46408	2	99.9828
137	197	36	0	30890	281	3910	318	3	44	170	43	10143	0	275	282	0	6	46401	5	76.3669
142	196	39147	0	2	0	10	0	35	20	148	3	0	1	7021	13	0	0	46400	3	84.3944
143	195	0	41513	0	0	0	2026	7	2805	5	20	0	0	0	0	18	0	46394	2	93.8462
144	194	0	0	45514	0	5	0	0	18	62	0	2	0	802	0	0	1	46404	2	98.0928
149	190	2	0	44048	0	2021	0	0	0	1	0	314	0	11	0	0	12	46409	3	99.2717
150	189	46349	0	0	0	17	0	3	0	0	9	0	5	23	4	0	0	46410	2	99.9052
151	188	0	44218	0	2	0	79	0	10	6	0	0	1	0	0	2087	4	46407	3	95.4576
154	186	0	0	0	46400	0	3	0	0	0	0	1	0	0	1	4	0	46409	2	99.9871
155	185	0	28913	0	86	0	16372	0	1	0	0	10	0	0	0	810	208	46400	3	97.7823
165	174	46128	0	0	0	51	0	80	0	0	19	0	1	124	1	0	7	46411	2	99.5001
166	173	0	32809	0	87	0	438	1	114	6	0	0	0	0	0	12944	9	46408	3	71.8281
167	172	0	0	46023	0	294	0	0	33	2	0	40	0	18	0	0	5	46415	2	99.7889
216	233	0	16	0	17710	0	28663	0	1	0	7	1	0	0	1	2	0	46401	3	99.9741
217	232	0	45393	0	0	0	3	0	0	0	1	0	2	0	0	999	2	46400	2	97.8362
218	231	0	1	0	35838	0	1	3	0	18	0	1	0	0	0	10540	0	46402	3	77.2381
219	230	0	164	2	127	0	35223	1	0	0	2	8254	10	0	2431	141	50	46405	4	76.5349
237	245	0	26681	0	0	0	0	0	0	0	0	2	867	0	1	8812	10042	46405	1	57.496
238	244	0	22992	0	0	0	0	0	0	0	0	0	4	0	0	23411	0	46407	1	49.5442
239	243	0	0	0	37034	0	1	0	0	1	0	1	1	0	0	9361	0	46399	2	79.8185
247	2142	0	46372	0	0	0	9	0	0	0	2	0	10	0	0	3	5	46401	2	99.9569
248	2141	50	83	16443	108	481	78	11253	60	1496	39	6223	218	5509	107	183	4047	46378	6	37.1793
249	2140	46396	0	0	0	0	0	3	0	0	2	0	1	0	0	0	0	46402	1	99.9871
250	2139	0	46384	0	0	0	0	0	2	0	2	0	9	0	0	0	4	46401	1	99.9634
251	2138	354	0	26067	79	953	0	12585	82	2641	22	139	10	3388	10	2	64	46396	4	59.171
252	2137	46139	0	4	0	186	0	7	0	0	4	0	0	50	2	0	0	46392	3	99.8642
253	2136	0	0	46360	0	1	0	0	12	2	0	0	0	24	0	0	5	46404	2	99.9073
254	2135	0	30315	0	1699	0	10665	0	1	0	0	256	6	0	1	3381	70	46394	3	91.9925
261	280	0	46327	0	0	0	8	0	3	0	0	0	1	0	0	45	20	46404	2	99.8513
262	279	0	46326	0	0	0	6	0	0	0	4	0	1	0	0	34	33	46404	2	99.8448
263	278	233	0	23024	17	15454	138	15	120	789	9	5414	17	240	611	1	302	46384	5	83.7918
264	277	45841	0	0	0	388	0	9	0	0	0	0	100	47	18	0	1	46404	2	99.6229
265	276	0	0	22874	0	4	0	0	0	0	0	679	43	11	0	3	22785	46399	2	49.3071
266	275	0	21	0	40320	0	3051	184	24	389	3	200	1	0	66	2110	20	46389	3	93.5394
267	274	45906	0	1	0	1	0	0	0	0	0	0	9	100	386	0	0	46403	3	98.9333
283	357	0	46257	0	0	0	106	0	35	0	0	0	1	0	0	3	1	46403	2	99.9138
284	356	0	3008	1	33220	1	8420	1184	15	37	15	47	1	0	25	424	0	46398	5	96.2326
285	355	0	298	0	27	0	46058	0	5	0	12	5	0	0	2	0	0	46407	3	99.9483
286	354	0	46280	0	0	0	110	0	1	0	0	0	0	0	0	2	12	46405	2	99.9677
287	353	329	293	15169	5832	6377	565	157	463	13482	11	1172	5	89	378	1982	93	46397	6	61.5665
288	352	29940	0	15	0	273	0	49	0	8	1	0	113	15470	534	0	0	46403	3	65.1423
292	303	4	0	43840	0	2493	0	0	0	6	0	53	0	7	0	0	0	46403	3	99.8578
293	302	0	129	4	25385	0	4001	936	253	14721	14	15	1	0	0	931	4	46394	4	63.6268
294	301	46194	0	0	0	7	0	3	0	0	4	0	10	105	85	0	0	46408	2	99.554
295	300	0	31333	0	7	0	14437	0	617	0	6	0	4	0	1	2	0	46407	3	98.6424
326	349	0	0	0	32849	0	0	5	0	18	0	1	0	0	0	13523	0	46396	1	70.8014
327	348	0	0	0	46230	0	4	1	0	1	0	2	0	0	1	167	0	46406	2	99.6294
328	347	0	3	0	3528	0	42839	2	0	0	17	1	0	0	0	1	0	46391	3	99.9547
329	346	3	0	17053	0	28178	0	1	0	1	0	1069	0	0	0	0	86	46391	3	97.506
330	345	14	0	31	0	46225	0	3	0	0	7	77	0	0	0	0	47	46404	3	99.7112
331	344	0	35	0	22458	0	23880	0	5	4	0	10	0	1	1	7	0	46401	3	99.9397
332	343	1	4	0	23434	0	30	21305	0	1228	8	0	0	0	1	389	0	46400	4	50.5797
333	342	5	0	264	0	45837	0	39	0	0	2	19	0	0	0	0	240	46406	3	99.3535
334	341	0	27308	0	174	0	15469	0	92	221	0	0	0	0	0	3135	0	46399	3	92.5688
370	1660	0	43460	0	0	0	2846	0	4	0	4	0	0	0	1	3	0	46318	2	99.9741
371	1659	0	18195	0	0	0	2758	0	20107	0	5260	0	0	0	0	0	0	46320	2	45.2353
372	1658	89	0	32422	0	15	0	0	103	488	0	0	0	13191	2	0	0	46310	3	70.2354
373	1657	43843	0	1	0	198	0	2	0	0	1	0	1570	576	123	0	6	46320	3	95.082
374	1656	0	0	0	45430	0	1	343	0	272	0	2	0	0	1	262	0	46311	2	98.0998
380	387	0	41655	0	3	0	4726	0	8	0	2	0	0	0	0	9	0	46403	3	99.9591
389	415	0	0	5	37165	1	2	3687	0	4296	0	10	0	0	0	1222	0	46388	4	80.1349
390	414	0	46354	0	0	0	0	0	0	0	1	0	8	0	0	24	5	46392	1	99.9181
391	413	0	16618	0	0	0	0	0	0	0	0	0	1040	0	0	28492	243	46393	1	35.8201
392	412	0	1	0	26007	0	3	0	0	0	0	0	0	0	0	20372	0	46383	3	56.0787
393	411	0	46389	0	0	0	4	0	0	0	0	0	0	0	0	3	1	46397	2	99.9914
421	434	22013	0	0	0	24352	0	8	0	0	0	1	0	1	0	0	0	46375	2	99.9784
422	433	0	46354	0	0	0	15	3	3	0	0	0	0	4	0	0	9	46388	2	99.959
436	1653	0	31078	0	84	0	14996	0	7	0	3	0	0	0	0	124	2	46294	3	99.7062
437	1652	2	348	956	11321	7	10373	104	39	311	6	2318	130	10	30	17339	2991	46285	6	49.7072
438	1651	46287	0	0	0	2	0	0	0	0	8	0	0	0	0	0	0	46297	2	99.9827
439	1650	46292	0	0	0	0	0	1	0	0	3	0	0	1	1	0	0	46298	1	99.987
440	1649	27	109	61	20449	0	22208	62	146	571	23	930	27	25	53	114	1473	46278	5	92.6012
441	1648	46294	0	0	0	1	0	1	0	0	0	0	0	3	1	0	0	46300	2	99.9892
442	1647	46288	0	0	0	1	0	0	0	0	9	0	0	3	0	0	0	46301	2	99.9741
443	1646	3696	3	24990	184	7737	241	36	86	25	17	670	151	7718	631	2	91	46278	6	79.6296
444	1645	16	0	3	0	46268	0	4	0	0	1	8	0	0	0	0	0	46300	3	99.9719
445	1644	0	46225	0	0	0	5	0	29	0	7	0	0	0	0	31	1	46298	2	99.8531
446	1643	4	0	31150	37	4095	39	3	60	29	2	9884	5	429	401	0	159	46297	5	76.3008
447	1642	9938	0	1	0	36353	0	8	0	0	0	1	1	0	0	0	0	46302	3	99.9784
448	1640	0	45474	0	0	0	6	0	89	1	0	0	0	0	0	670	59	46299	2	98.2311
449	1639	0	0	20571	0	532	1	0	0	0	0	24929	0	4	2	0	263	46302	3	45.579
450	1638	46289	0	0	0	4	0	0	0	0	2	0	0	6	0	0	0	46301	2	99.9827
455	1576	21430	0	1	1	0	0	0	1	0	1	8	1088	14031	9733	0	0	46294	3	46.2954
456	1575	46302	0	0	0	0	0	0	0	0	0	0	0	0	1	0	0	46303	1	99.9978
457	1574	1125	0	1	0	26029	0	16106	0	0	3030	3	0	0	0	0	0	46294	3	58.6577
459	1571	1	0	35265	0	1	0	0	36	207	0	0	0	10781	0	0	0	46291	3	76.1854
460	1570	43343	0	232	0	541	0	0	0	0	0	0	1	2158	16	0	0	46291	3	95.3015
461	1569	47	0	21193	1	4544	0	3	2	2	1	4318	73	10894	86	2	5129	46295	4	55.6972
462	1568	0	0	40094	0	0	0	0	49	1447	0	1	0	4699	0	0	1	46291	1	86.6129
463	1567	45409	0	0	0	6	0	3	0	0	0	0	1	840	38	0	0	46297	2	98.0949
475	492	46380	0	0	0	0	0	2	0	0	0	0	0	0	0	0	0	46382	1	99.9957
476	491	28309	0	8336	1	5688	0	37	6	10	7	236	1	3544	99	0	85	46359	4	91.3178
477	490	0	0	30584	0	15788	0	1	1	3	0	1	0	1	0	0	3	46382	2	99.9784
478	489	0	40894	0	0	0	5474	0	11	0	0	0	0	0	0	0	2	46381	2	99.972
479	488	221	0	35571	554	4581	671	163	503	1652	106	792	13	1315	6	9	215	46372	5	89.705
511	546	46211	0	0	0	127	0	0	0	0	21	0	0	0	0	0	0	46359	2	99.9547
512	545	0	14458	0	5413	0	15795	0	0	1	0	10	93	0	11	10467	95	46343	3	76.9609
513	544	0	0	0	0	0	46168	0	0	0	1	190	0	0	4	0	0	46363	1	99.5794
514	543	13074	0	0	0	33203	0	67	0	0	17	0	0	0	0	0	0	46361	2	99.8188
515	542	14536	0	2563	0	25634	0	2689	10	129	50	1	0	737	0	0	1	46350	3	92.1963
517	540	0	0	46361	0	2	0	0	0	0	0	0	0	0	0	0	1	46364	2	99.9978
518	539	0	17195	0	4752	0	23595	1	130	7	69	0	0	0	0	600	0	46349	3	98.2589
519	538	0	0	46360	0	1	0	0	1	1	0	0	0	1	0	0	1	46365	2	99.9914
520	537	42630	0	0	0	2	0	0	0	0	0	0	3	3723	0	0	0	46358	2	91.9626
521	536	1	124	0	24505	0	2441	894	103	15299	306	0	0	0	0	2676	0	46349	4	58.4069
522	535	44632	0	0	0	0	0	0	0	0	0	0	0	1729	1	0	0	46362	1	96.2685
555	565	45071	0	0	0	1274	0	4	0	0	1	0	4	0	0	0	7	46361	2	99.9655
556	563	0	30984	0	0	1	1	0	0	0	3	5	4705	0	0	4619	6039	46357	3	66.8421
557	562	0	35938	0	4	0	10398	0	10	0	1	0	0	0	0	6	0	46357	3	99.9633
567	1150	0	0	46021	0	3	0	0	227	0	0	0	0	33	0	0	0	46284	2	99.4383
568	1149	23245	0	1253	0	2491	0	2	0	1	0	6	0	19248	26	0	0	46272	3	58.3268
569	1148	940	0	33541	0	8603	0	0	1	3	0	98	5	2920	41	0	113	46265	3	93.1244
570	1147	45026	0	0	0	1243	0	0	0	0	2	0	1	7	3	0	0	46282	2	99.9719
571	1146	0	0	46239	0	6	7	0	2	1	0	0	0	7	0	0	23	46285	3	99.9287
572	1145	0	21484	0	2731	0	19753	1	0	0	0	15	0	0	1	2265	12	46262	3	95.0413
586	615	0	0	46301	0	4	0	0	7	3	0	0	0	46	0	0	0	46361	2	99.8792
587	614	0	4769	0	25862	0	14017	0	0	1	0	30	1	0	14	1573	79	46346	3	96.3363
588	613	0	0	0	0	0	46357	0	4	0	0	0	0	0	1	0	0	46362	1	99.9892
589	612	0	46354	0	0	0	2	0	0	0	1	0	2	0	0	1	0	46360	2	99.9914
590	611	0	25084	1	107	0	411	1	7	11	0	14	22	0	0	19872	818	46348	4	55.2408
591	610	0	0	33596	0	20	0	0	1	113	0	0	0	12625	0	0	1	46356	2	72.517
592	609	0	476	0	7	0	44571	0	1218	0	75	7	0	0	4	2	0	46360	3	97.1829
595	606	0	0	0	46326	0	19	0	0	0	0	7	0	0	5	2	0	46359	2	99.9698
596	605	29579	0	917	0	92	0	27	9	443	3	0	1	15259	2	0	0	46332	3	66.0192
617	1119	0	4	0	22944	0	2	21	0	38	0	0	0	0	0	23262	0	46271	3	49.5991
618	1118	0	1	3	26527	6	14096	4	1	4	0	5621	0	0	5	2	0	46270	5	87.8172
619	1117	46237	0	0	0	21	0	1	0	0	1	7	3	0	6	0	0	46276	2	99.9611
620	1116	0	7	0	21019	0	11	6413	3	18405	23	0	0	0	1	385	0	46267	3	45.4687
621	1115	36054	0	8	0	9352	0	785	0	1	59	0	1	6	1	0	1	46268	3	98.1542
623	1113	0	46262	0	0	0	0	0	1	0	0	0	5	0	0	10	0	46278	1	99.9654
624	1112	0	33530	0	0	0	0	0	0	0	0	0	1183	0	0	1080	10483	46276	1	72.4566
625	1111	0	0	46262	0	1	0	0	6	7	0	0	0	2	0	0	2	46280	2	99.9633
630	1106	2	0	23381	0	4	0	0	142	1271	4	1	0	21465	0	0	0	46270	3	50.5446
631	1105	0	0	0	46210	0	30	16	0	1	0	0	0	0	1	26	0	46284	2	99.9049
632	1104	0	1	0	36827	0	0	0	0	0	0	0	0	0	0	9442	0	46270	2	79.5937
633	1103	0	0	0	22050	0	24229	0	0	0	0	2	0	0	1	1	0	46283	2	99.9914
634	1102	0	0	0	46249	0	8	0	0	0	0	23	0	0	1	1	0	46282	2	99.946
635	1101	0	25374	0	0	0	6045	0	2980	0	11870	0	0	0	0	0	0	46269	2	67.9051
636	1100	2	0	44832	0	12	0	0	268	71	0	0	0	1096	0	0	0	46281	3	96.8994
637	1099	0	41819	0	0	0	1247	0	3152	0	58	0	2	0	0	0	0	46278	2	93.0593
638	1098	0	0	42132	0	3703	0	0	4	4	0	324	0	1	1	0	111	46280	2	99.0385
668	683	12831	1	15617	38	5644	83	65	6	278	17	5241	89	5128	536	2	768	46344	6	73.8262
669	682	46187	0	0	0	166	0	6	0	0	0	0	2	0	0	0	0	46361	2	99.9827
670	681	0	0	0	46355	0	0	4	0	0	0	1	0	0	0	3	0	46363	1	99.9827
671	680	22147	0	626	0	1140	0	860	741	14611	52	0	0	6176	0	0	0	46353	3	51.5889
672	679	0	1	0	22221	0	24121	0	0	0	0	18	0	0	0	0	0	46361	3	99.9612
673	678	0	0	0	46360	0	1	1	0	2	0	0	0	0	0	1	0	46365	2	99.9914
688	1082	0	18055	0	0	0	5	0	0	0	0	2	93	0	0	2539	25593	46287	2	39.0174
689	1081	0	0	39467	0	1030	0	0	1	0	1	1806	0	2	0	0	3975	46282	2	87.5005
690	1080	55	0	0	0	46222	0	2	1	0	3	2	0	0	0	0	2	46287	2	99.9784
691	1079	22885	0	0	0	23366	0	0	0	0	0	0	0	25	0	0	8	46284	2	99.9287
692	1078	14372	0	7	3	0	0	23	1	34	0	0	955	29332	1535	7	0	46269	3	31.0834
697	777	0	0	0	46325	0	0	12	0	1	0	0	0	0	2	1	0	46341	1	99.9655
698	776	23430	0	13922	0	5424	3	43	1	7	20	140	17	2390	930	0	0	46327	4	92.3414
700	775	0	0	0	46054	0	1	11	0	1	0	24	0	0	2	239	9	46341	2	99.3828
701	774	0	38330	0	1	0	7996	0	0	0	0	0	2	0	5	0	0	46334	3	99.9849
702	773	0	0	0	35219	0	4179	0	0	0	0	5248	0	0	1690	2	0	46338	2	85.0231
703	772	0	46329	0	0	0	1	0	0	0	1	0	0	0	0	9	3	46343	2	99.9719
704	771	0	46337	0	0	0	0	0	0	0	1	0	2	0	0	1	2	46343	1	99.9871
705	770	0	19463	0	0	0	0	0	1	0	0	0	221	0	0	24590	2056	46331	1	42.0086
717	734	44289	0	1	0	1955	0	108	0	0	3	0	0	1	0	0	0	46357	3	99.7584
718	733	1	0	46329	0	1	0	0	10	2	0	3	0	13	0	0	0	46359	3	99.9396
719	732	0	19819	2	1	0	24961	0	1522	0	46	0	0	0	0	0	0	46351	4	96.6171
839	1028	0	26609	0	2185	0	1787	1	5	4	0	0	0	0	0	15697	0	46288	3	66.0668
840	1027	0	4	0	14	0	46145	0	0	0	0	138	0	0	0	0	0	46301	3	99.702
841	1026	0	46291	0	0	0	5	0	0	0	2	0	0	0	0	1	3	46302	2	99.987
842	1025	0	13384	302	335	23	14403	78	9011	2130	328	5467	3	11	133	351	326	46285	5	61.4605
843	1024	0	0	31	0	46254	0	4	0	0	1	9	0	0	0	0	1	46300	2	99.9676
844	1023	0	0	0	44894	0	3	6	0	0	0	0	0	0	0	1396	0	46299	2	96.9719
845	1022	23022	0	0	0	0	0	0	0	0	0	0	0	23255	15	0	0	46292	1	49.7321
846	1021	0	44722	0	0	0	1545	0	1	7	2	0	0	0	0	21	0	46298	2	99.933
848	865	44108	0	0	0	1	0	0	0	0	0	0	48	1709	465	0	0	46331	2	95.2041
849	864	46313	0	0	0	1	0	1	0	0	0	0	2	19	4	0	0	46340	2	99.9439
850	863	0	0	29855	1	20	0	0	769	13605	0	2	0	2069	1	0	15	46337	3	64.4755
851	862	32759	0	7	0	10	0	0	4	0	0	0	0	13551	0	0	0	46331	3	70.7431
852	861	0	0	0	46325	0	1	0	0	7	0	1	0	0	2	3	0	46339	2	99.9719
853	860	13	0	26714	0	6	0	0	32	771	0	0	0	18790	0	0	0	46326	3	57.7063
871	894	0	2	0	0	0	46306	0	0	0	12	1	0	0	0	0	0	46321	2	99.9719
872	893	9145	0	9763	0	22338	0	55	429	112	63	0	0	4404	0	0	0	46309	3	89.0669
873	892	0	27169	0	0	0	1	0	0	0	0	0	1	0	0	4443	14701	46315	2	58.6635
874	891	0	0	0	46308	0	1	0	0	8	0	0	0	0	4	1	0	46322	2	99.9719
875	890	35834	0	609	1	3427	0	143	0	10	28	71	15	5743	318	0	111	46310	4	86.0959
876	889	0	0	46020	0	15	0	0	278	0	0	1	0	6	0	0	2	46322	2	99.3804
900	978	0	0	0	46260	0	5	3	0	5	0	4	0	0	0	32	0	46309	2	99.905
901	977	0	23015	0	16	0	4	1	0	0	1	7	1	0	0	23255	2	46302	3	49.7495
920	931	16584	0	3	0	0	0	0	2	0	0	0	68	16455	13207	0	0	46319	2	35.8104
921	930	46305	0	0	0	0	0	1	0	0	0	0	2	0	12	0	0	46320	1	99.9676
922	929	11124	0	117	0	33757	0	1154	0	1	125	2	2	19	0	0	2	46303	3	97.1816
940	957	0	32584	0	0	0	0	0	0	0	1	0	10	0	0	61	13656	46312	1	70.3576
941	956	0	40559	0	0	0	0	0	0	0	0	0	106	0	0	4818	828	46311	1	87.5796
942	955	0	0	46293	0	0	0	0	1	5	0	0	0	17	0	0	1	46317	1	99.9482
943	954	0	0	0	46295	0	12	2	0	3	0	1	0	0	0	2	0	46315	2	99.9827
944	953	0	22792	218	5814	158	4911	6600	183	356	543	60	1	0	1	4553	118	46308	5	73.1904
991	1000	0	46263	0	0	0	12	0	32	0	1	0	0	0	0	0	3	46311	2	99.9223
1036	1068	36377	0	0	2	2	0	4	0	0	1	1	0	8	9909	0	0	46304	3	78.5699
1037	1067	0	13916	0	3807	0	3232	0	1	0	1	208	71	0	20	24915	120	46291	3	45.268
1122	1135	1	0	45790	0	67	0	0	9	1	0	0	0	439	0	0	0	46307	3	99.0304
1123	1134	0	0	0	45933	0	46	23	0	40	0	1	0	0	0	262	0	46305	2	99.296
1124	1133	0	2409	11	19899	1	4749	353	33	127	97	17612	0	0	9	765	230	46295	5	58.4707
1125	1132	45928	0	0	0	108	0	81	2	5	6	0	2	178	1	0	0	46311	2	99.4062
1126	1131	0	44979	0	0	0	56	2	11	5	2	0	0	0	0	1252	1	46308	2	97.251
1175	1182	0	11569	0	2	0	34716	0	1	0	6	4	2	0	0	2	0	46302	3	99.9676
1176	1181	0	41094	0	15	0	18	0	0	1	2	0	6	0	0	4969	199	46304	3	88.8195
1193	1214	20725	7	22	27	3554	18	13	0	0	9	1869	3302	96	16337	1	302	46282	6	52.6187
1194	1213	0	0	37713	0	1	0	0	8517	0	0	1	0	76	0	0	0	46308	2	81.4417
1195	1212	27661	0	473	0	15812	0	5	1	16	0	24	12	2116	186	0	2	46308	3	94.8994
1196	1211	2557	0	24609	1	2640	0	1	0	6	0	15131	1	1202	139	0	11	46298	4	64.3808
1197	1210	0	0	46100	0	16	0	0	170	3	0	1	0	22	0	0	1	46313	2	99.5746
1199	1208	1158	0	30443	0	10189	0	11	3	11	0	778	11	3600	21	0	82	46307	3	90.2455
1200	1207	46286	0	0	0	1	0	26	0	0	1	0	1	0	0	0	0	46315	2	99.9395
1201	1206	0	46300	0	0	0	7	0	5	0	0	0	1	0	0	1	1	46315	2	99.9827
1223	1237	0	0	0	45470	0	23	74	0	122	0	5	0	0	0	607	0	46301	2	98.2549
1224	1236	29	0	15	0	46183	0	70	0	0	1	7	0	0	0	0	0	46305	3	99.8316
1225	1235	0	9	0	44472	0	1798	2	0	1	0	0	0	0	1	23	0	46306	3	99.9417
1226	1234	44537	0	0	0	1	0	0	0	0	0	0	0	1745	18	0	0	46301	2	96.1923
1227	1233	0	0	46302	0	2	0	0	0	0	0	0	0	2	0	0	0	46306	2	99.9957
1239	1271	0	28075	0	2	0	2	0	0	0	0	0	1	0	0	18212	0	46292	3	60.6563
1240	1270	0	46233	0	0	0	2	0	1	0	2	0	1	0	0	56	3	46298	2	99.8639
1241	1269	0	1	0	20160	0	11	4	0	20	0	0	0	0	0	26098	0	46294	3	43.5737
1242	1268	0	11	0	8858	0	36023	36	19	49	2	78	0	1	1214	7	0	46298	3	96.9632
1243	1267	0	46217	0	0	0	55	0	0	0	29	0	1	0	0	0	2	46304	2	99.9309
1244	1266	0	0	45161	0	1125	0	0	0	1	0	1	0	2	0	0	13	46303	2	99.9633
1247	1263	0	6840	0	16	0	39308	0	98	0	29	1	0	0	1	0	3	46296	3	99.7149
1248	1262	0	0	45978	0	5	0	0	54	31	0	0	0	233	0	0	1	46302	2	99.311
1249	1261	0	16332	0	568	0	198	1	1	18	0	0	1	0	0	29145	31	46295	3	36.9327
1274	1491	2	0	694	0	45165	0	0	0	0	0	333	0	0	0	0	83	46277	3	99.1011
1275	1490	0	26140	0	0	0	0	1	0	0	0	0	0	0	0	20131	4	46276	1	56.4872
1276	1489	0	46279	0	0	0	1	0	0	0	1	0	0	0	0	2	0	46283	2	99.9935
1277	1488	0	21966	0	1	0	23360	0	583	0	368	0	0	0	0	0	0	46278	3	97.945
1278	1487	3853	0	0	0	42165	0	135	0	0	122	1	0	0	0	0	0	46276	2	99.4425
1279	1486	0	5	0	21016	0	25246	2	0	1	0	4	0	0	1	2	0	46277	3	99.9784
1280	1485	2	0	1	10116	0	0	11467	2	24622	1	0	0	0	0	64	0	46275	3	21.8671
1281	1484	1	0	34128	0	0	0	0	1536	196	0	0	0	10422	0	0	0	46283	2	73.7398
1282	1483	46126	0	0	0	5	0	44	0	4	65	0	0	30	9	0	0	46283	2	99.6716
1287	1478	0	0	1	34665	3	849	0	0	1	0	6405	8	0	4338	4	2	46276	4	76.7525
1288	1477	0	30844	0	1	0	10	4	0	0	0	0	1	0	0	15417	2	46279	3	66.6717
1293	1351	0	0	0	46242	0	3	2	0	1	0	9	0	0	0	33	0	46290	2	99.9028
1294	1350	0	46263	0	0	0	18	0	0	0	1	0	7	0	0	2	0	46291	2	99.9784
1295	1349	1	7323	0	20427	0	14503	18	6	322	22	868	27	0	391	2033	337	46278	4	91.3047
1296	1348	0	1	0	28323	0	6	26	0	16	0	0	0	0	1	17903	0	46276	3	61.2196
1297	1347	0	0	0	46200	0	5	41	0	0	0	0	0	0	0	42	0	46288	2	99.8207
1298	1346	0	16638	0	2240	0	23777	2	18	4	13	1	1	0	0	3592	0	46286	3	92.1553
1304	1340	1	83	0	31658	1	1943	2802	437	8884	303	0	0	1	1	175	0	46289	5	72.7732
1305	1339	46286	0	0	0	1	0	1	0	0	1	0	0	3	1	0	0	46293	2	99.987
1307	1337	2	2350	813	18061	17	1961	465	4	110	1	8898	127	12	280	12624	561	46286	6	50.1318
1308	1336	46144	0	0	0	84	0	0	0	0	0	0	3	56	5	0	0	46292	2	99.8617
1313	1330	5	0	16358	0	29801	0	1	2	0	0	28	0	5	0	0	91	46291	3	99.7256
1314	1329	0	45906	0	0	0	308	0	1	0	0	7	1	0	0	57	16	46296	2	99.8229
1315	1328	0	16	0	26970	0	4762	1	0	0	0	14485	0	0	41	16	4	46295	3	68.5776
1316	1327	0	0	0	44655	0	5	75	0	41	0	0	0	0	0	1518	0	46294	2	96.4704
1353	1364	38031	0	2	5	7862	2	52	0	0	328	0	0	3	0	0	0	46285	5	99.1725
1354	1363	0	0	46245	0	12	0	0	28	0	0	8	0	2	0	0	0	46295	2	99.9179
1355	1362	36461	0	230	0	231	0	0	0	4	0	0	0	9362	2	0	0	46290	3	79.7624
1379	1475	0	13428	0	785	0	2490	0	0	0	0	7705	987	0	2112	1648	17110	46265	3	36.1029
1380	1474	0	389	0	41749	0	4040	0	0	1	0	11	0	0	11	79	0	46280	3	99.7796
1381	1473	0	0	0	46275	0	5	2	0	0	0	0	0	0	4	0	0	46286	2	99.987
1382	1472	41858	0	345	0	2584	0	9	94	2	5	0	0	1368	0	0	0	46265	3	96.8054
1386	1468	0	0	46272	0	1	0	0	10	1	0	0	0	5	0	0	1	46290	2	99.9633
1387	1467	0	0	0	46283	0	5	0	0	1	0	0	0	0	1	0	0	46290	2	99.9957
1388	1466	21993	0	20	1	13	0	0	0	0	0	0	20	24145	93	0	0	46285	4	47.5899
1389	1465	0	0	0	45856	0	1	2	0	1	0	0	0	0	2	428	0	46290	2	99.0646
1395	1458	46267	0	0	0	14	0	0	0	0	7	0	0	1	0	0	0	46289	2	99.9827
1396	1457	0	40139	0	0	0	2	0	1	0	0	0	2	0	0	6128	16	46288	2	86.7201
1421	1439	317	0	35488	0	2549	0	14	47	1836	3	82	5	5905	4	1	39	46290	3	82.8559
1422	1438	0	0	44868	0	0	0	0	1264	66	0	1	0	95	0	0	0	46294	1	96.9197
1423	1437	39510	0	1	0	6620	0	65	1	0	9	3	0	22	57	0	0	46288	3	99.6608
1424	1436	22136	0	2129	0	1541	0	7	5	2	5	137	1	20133	176	0	0	46272	3	55.7702
1425	1435	0	0	45924	0	12	0	0	4	351	0	1	0	3	0	0	1	46296	2	99.2224
1426	1434	0	0	0	46198	0	1	9	0	9	0	1	0	0	1	77	0	46296	2	99.7905
1427	1433	44037	0	1	0	25	4	3	0	0	0	3	3	2166	52	0	0	46294	4	95.1894
1502	1532	0	2550	29	24320	0	16686	32	28	272	21	267	0	0	0	2063	8	46276	4	94.1849
1503	1531	45087	0	0	0	3	0	0	0	0	1	0	0	1201	0	0	0	46292	2	97.4034
1504	1530	0	27365	0	2	0	18888	0	35	0	0	0	0	0	0	1	1	46292	3	99.9201
1505	1529	10619	7	562	28454	1011	1894	111	10	1875	4	500	2	313	497	326	102	46287	6	91.92
1506	1528	46224	0	0	0	4	0	67	0	0	1	0	0	0	0	0	0	46296	2	99.8531
1507	1527	0	46240	0	0	0	1	0	54	0	0	0	0	0	0	1	1	46297	2	99.879
1508	1526	0	773	0	19332	0	24547	0	0	0	0	816	95	0	29	633	58	46283	3	96.476
1578	1595	46316	0	0	0	0	0	1	0	0	1	0	0	0	1	0	0	46319	1	99.9935
1579	1594	46302	0	0	0	7	0	0	0	0	1	0	0	9	3	0	0	46322	2	99.9719
1580	1593	0	0	37533	0	3901	0	0	1	1	0	4586	0	3	1	0	292	46318	2	89.4555
1581	1592	24231	0	2	0	22048	0	2	0	0	0	16	0	2	15	0	3	46319	3	99.918
1582	1591	0	10	0	0	0	46305	0	2	0	6	0	0	0	0	0	0	46323	2	99.9827
1598	1619	28856	0	12443	0	3039	0	140	2	0	2	0	2	1808	0	0	0	46292	3	95.779
1599	1618	0	46306	0	0	0	0	0	0	0	6	0	0	0	0	0	0	46312	1	99.987
1600	1617	0	0	46288	0	3	0	0	1	2	0	15	0	1	0	0	3	46313	2	99.9525
1601	1616	0	9633	0	9399	2	4213	6841	330	834	2712	0	0	0	0	12321	0	46285	4	50.2258
1604	1611	0	22163	0	0	0	23864	0	224	0	48	0	0	0	0	1	2	46302	2	99.4061
1605	1610	0	19646	0	0	0	1	0	0	0	0	0	19	0	0	25091	1548	46305	2	42.4295
1672	1680	0	0	0	46311	0	6	3	0	1	0	0	0	0	1	11	0	46333	2	99.9655
1673	1679	0	3762	0	5535	0	21845	3	1	1	0	2337	56	0	9027	3706	51	46324	3	67.2265
1704	1720	31592	0	0	0	87	0	14658	0	0	4	0	0	0	0	0	0	46341	2	68.3606
1705	1719	0	46302	0	0	0	3	0	0	0	0	0	14	0	0	7	15	46341	2	99.9223
1708	1716	0	46150	0	0	0	159	0	19	0	4	0	0	0	0	8	1	46341	2	99.9309
1709	1715	0	29472	0	12	0	59	0	2	0	0	0	135	0	0	16164	489	46333	3	63.7623
1728	1758	0	46326	0	0	0	3	0	4	0	2	0	0	0	0	18	1	46354	2	99.9461
1772	2028	0	0	0	39897	0	5	283	0	94	0	0	0	0	5	6064	0	46348	2	86.0922
1773	2027	16454	0	0	0	29678	0	57	0	0	159	0	0	2	0	0	1	46351	2	99.5275
1774	2026	0	0	46298	0	12	0	0	1	4	0	28	0	3	0	0	11	46357	2	99.8986
1775	2025	0	27840	0	0	0	18464	0	32	0	10	0	0	0	0	2	0	46348	2	99.9051	96.3558
1777	1786	0	36960	0	3	0	1	0	0	0	0	0	0	0	0	9323	64	46351	3	79.748
1779	1784	24287	0	4	0	21651	0	158	0	0	245	0	1	2	0	0	0	46348	3	99.124
1797	1920	0	46354	0	0	0	1	0	0	0	1	0	0	0	0	0	3	46359	2	99.9914
1802	1917	0	0	0	44613	0	4	0	0	0	0	0	0	0	0	1740	0	46357	2	96.2465
1803	1916	0	1	0	13609	0	28884	1	0	0	1	3357	0	0	498	1	0	46352	3	91.6767
1804	1915	0	46317	0	0	0	1	0	0	0	0	0	0	0	0	31	11	46360	2	99.9094
1805	1914	20	0	41653	0	4564	0	1	0	1	0	0	0	112	0	0	1	46352	3	99.7519
1806	1913	0	8	0	21307	0	25024	0	0	0	1	17	0	0	0	2	0	46359	3	99.9569
1807	1912	0	0	0	46355	0	0	0	0	0	0	1	0	0	0	8	0	46364	1	99.9806
1808	1911	0	0	0	31434	1	1	12963	0	1614	0	5	0	0	0	345	0	46363	3	67.8041
1810	1909	10	2	3	0	36275	0	7	0	0	10062	2	0	0	0	0	0	46361	4	78.277
1811	1908	30797	0	17	0	264	0	0	0	0	2	0	1	15276	0	0	0	46357	3	67.0406
1812	1907	3	0	43435	0	1	0	0	38	83	0	30	0	2758	15	0	0	46363	3	93.6932
1837	1851	46015	0	0	0	318	0	11	0	0	17	0	1	0	8	0	0	46370	2	99.9202
1838	1850	0	46	4	40379	0	1786	66	0	46	1	1	0	0	2	4034	1	46366	4	91.0473
1839	1849	45941	0	0	0	121	0	286	0	0	20	0	1	0	0	0	0	46369	2	99.3379
1840	1848	0	46265	0	0	0	5	0	0	0	2	0	2	0	0	81	16	46371	2	99.7822
1841	1847	0	33856	0	6965	0	3411	1	5	21	1	361	4	0	232	1351	157	46365	3	95.3995
1868	1885	0	1345	33002	0	450	434	0	1630	0	37	4798	0	0	0	0	4659	46355	4	76.0026
1869	1884	46272	0	0	0	81	0	5	0	0	5	0	0	2	2	0	0	46367	2	99.9698
1870	1883	15524	0	2	0	30835	0	3	0	0	0	2	0	0	1	0	0	46367	3	99.9871
1871	1882	40448	0	1	0	6	0	0	0	0	0	0	0	5905	3	0	0	46363	3	87.2571
1924	1949	0	33421	0	0	0	1	0	1	0	0	0	95	0	0	12548	298	46364	2	72.0861
1925	1948	16294	0	90	0	44	0	0	4	0	3	0	2	29930	0	0	0	46367	3	35.4304
1926	1947	0	0	46232	0	1	0	0	14	14	0	8	0	112	0	0	0	46381	2	99.6809
1927	1945	0	0	46323	0	1	0	0	56	0	0	0	0	1	0	0	0	46381	2	99.8771
1928	1944	43676	0	0	0	1	0	0	0	0	0	0	9	1390	1302	0	0	46378	2	94.1761
1929	1943	41359	0	8	0	4793	0	1	0	0	2	0	1	147	52	0	0	46363	3	99.5622
1930	1942	0	6	0	44052	0	2211	0	0	9	0	13	0	0	1	85	0	46377	3	99.7671
1964	1991	177	106	21377	380	4994	52	31	17	1383	58	4787	36	12768	68	66	80	46380	6	58.4002
1965	1990	43681	0	1	0	2577	0	38	0	0	6	1	2	44	36	0	0	46386	3	99.7262
1966	1989	0	0	0	46144	0	72	95	0	22	0	1	0	0	6	40	0	46380	2	99.6464
1967	1988	0	3014	0	22364	0	19331	1	0	1	1	171	4	0	73	1399	21	46380	3	96.3972
1968	1987	0	466	0	11	0	45897	0	2	0	1	8	0	0	0	0	0	46385	3	99.9763
1973	1984	0	1	0	22099	0	4	8597	0	3441	1	0	0	0	0	12242	0	46385	3	47.6533
1974	1983	0	0	46386	0	2	0	0	0	3	0	1	0	2	0	0	0	46394	2	99.9871
1975	1982	0	30117	0	1387	0	182	1	1	0	0	0	0	0	0	14702	0	46390	3	68.3035
1976	1981	0	27735	0	27	0	18571	0	7	0	2	2	0	0	2	32	9	46387	3	99.8836
2003	2020	0	0	0	28661	0	1	11700	0	622	0	2	0	0	1	5401	0	46388	2	61.7875
2004	2019	46364	0	0	0	1	0	0	0	0	0	0	0	17	18	0	0	46400	2	99.9246
2005	2018	46381	0	0	0	1	0	1	0	0	1	0	0	9	5	0	0	46398	2	99.9655
2006	2017	1	0	1315	0	11812	1	0	0	0	1	27609	1	0	3	0	5653	46396	4	28.2977
2030	2056	14219	0	60	0	104	0	1	0	0	0	14	165	29038	2794	0	1	46396	3	31.0005
2031	2055	31	0	3	0	46367	0	1	0	0	2	0	0	0	0	0	0	46404	3	99.9935
2032	2054	0	30989	0	1	0	9	1	3	5	0	0	4	0	0	15351	35	46398	3	66.8111
2033	2053	0	23617	269	0	48	977	0	84	0	33	5467	1	1	2	0	15904	46403	4	53.684
2035	2052	32704	0	3	0	43	0	3	0	0	0	0	1	13614	34	0	0	46402	3	70.5789
2036	2051	3759	1	33333	1	3560	0	1839	1452	107	87	32	24	2034	91	0	69	46389	5	87.6372
2037	2050	46134	0	0	0	168	0	64	0	0	7	0	0	28	2	0	0	46403	2	99.7823
2039	2049	0	0	2	41870	0	9	1015	1	2545	0	0	0	0	1	957	0	46400	3	90.2608
2040	2048	42599	0	0	0	3524	0	261	0	0	14	0	0	0	1	0	2	46401	2	99.4009
2041	2047	0	0	46276	0	4	0	0	12	13	0	1	0	95	0	0	1	46402	2	99.7371
2057	2063	2	536	49	30378	60	8783	24	53	134	13	408	8	0	33	5824	85	46390	6	85.8116
2058	2062	46396	0	0	0	1	0	0	0	0	0	0	7	1	1	0	0	46406	2	99.9806
2064	2074	1120	0	10	0	45255	0	15	0	0	3	1	0	0	0	0	0	46404	3	99.9591
2065	2073	0	30759	0	4	0	2	0	2	0	0	0	1	0	0	15617	15	46400	3	66.3039
2066	2072	61	0	30144	0	814	0	10	76	401	3	0	0	14892	0	0	1	46402	3	66.8484
2080	2114	0	8	0	31984	0	14149	1	1	7	0	195	0	0	6	43	6	46400	3	99.4418
2081	2113	0	46401	0	0	0	2	0	0	0	0	0	2	0	0	1	2	46408	2	99.9892
2082	2112	0	46400	0	0	0	0	0	2	1	0	0	0	0	0	1	4	46408	1	99.9828
2083	2111	0	0	14053	0	1	0	0	1548	18074	0	1	1	12720	1	0	0	46399	2	30.2894
2084	2110	20953	0	9	0	3	0	1	0	0	24	3	1021	9868	14521	0	0	46403	3	45.1803
2085	2109	0	0	46362	0	1	0	0	3	6	0	0	0	34	0	0	0	46406	2	99.9073
2086	2108	28726	0	786	0	16719	0	4	0	0	2	1	1	157	4	0	0	46400	3	99.6358
2087	2106	22857	0	25	0	64	0	2	0	0	0	13	2537	17027	3864	2	6	46397	3	49.4558
2088	2105	23123	0	1182	0	21431	0	3	0	0	3	36	5	541	60	0	7	46391	3	98.5881
2091	2102	0	0	1	44603	0	1790	1	0	0	0	1	0	0	2	2	1	46401	3	99.9849
2092	2101	46385	0	0	0	8	0	0	1	0	2	0	0	0	13	0	0	46409	2	99.9655
2149	2162	46381	0	0	0	2	0	0	0	1	0	0	3	14	1	0	0	46402	2	99.9591
2150	2161	18820	0	1	0	2	0	1	4	5	0	0	0	27565	1	0	0	46399	3	40.5677
2151	2160	0	6	0	4	0	46375	0	15	0	1	1	0	0	1	0	0	46403	3	99.9612
2152	2159	0	0	43827	0	48	0	0	132	168	0	0	1	2219	0	0	1	46396	2	94.5663
2177	2209	0	2	0	21380	0	1	1	0	0	0	19	0	0	0	24993	12	46408	3	46.0761
2178	2208	0	46390	0	0	0	2	0	3	0	3	0	7	0	0	3	0	46408	2	99.9655
2180	2205	27265	0	3	0	4	0	0	0	2	49	0	243	18536	300	0	0	46402	3	58.7733
2181	2204	1	0	31355	0	1	0	0	102	65	0	0	0	14886	0	0	0	46410	3	67.5652
2182	2203	2	0	228	0	46139	0	0	0	0	37	5	0	0	0	0	2	46413	3	99.9052
2184	2201	20844	0	2	0	25548	0	0	0	0	4	1	0	0	0	0	0	46399	3	99.9892
2185	2200	0	31778	1	0	0	16	0	14611	0	2	0	1	0	0	0	1	46410	3	68.5089
2186	2199	1	0	12704	0	19056	0	4	0	1	1	1665	1	0	0	2	12969	46404	3	68.4445
2187	2198	22115	0	3	0	24290	0	1	0	0	0	0	0	0	0	0	0	46409	3	99.9978
2188	2197	46409	0	0	0	2	0	0	0	0	0	0	0	1	0	0	0	46412	2	99.9978
2189	2196	2	0	6903	0	39497	0	0	0	0	1	1	0	1	0	0	0	46405	3	99.9935
2228	2249	14625	0	455	2	29388	3	5	0	3	15	1409	1	247	208	0	45	46406	5	95.8346
2229	2248	0	0	8	0	46391	0	2	0	0	6	3	0	0	0	0	1	46411	2	99.9741
2230	2247	0	46335	0	0	0	10	0	16	0	4	0	2	1	0	42	3	46413	2	99.8535
2231	2246	0	42883	0	0	0	17	0	3	1	0	0	2	0	0	1554	1952	46412	2	92.433
2235	2243	0	0	0	31578	2	549	1	0	0	1	14192	0	0	86	0	1	46410	3	69.2286
2236	2242	46406	0	0	0	4	0	0	0	0	0	0	0	1	2	0	0	46413	2	99.9935

## Sheet: Table 2. vRNA2 in virio
Table 2. Base-pairing conservation (BP) calculation across type A influenza in vRNA2 global MEA structure in virio
i	j	GC	CG	AU	UA	GU	UG	GA	AG	AA	GG	UU	CC	AC	UC	CA	CU	Total Pairs	BP Types	% Canonical	Avg % Canonical	91.481
2	2340	4544	0	0	0	1	0	4	0	0	4	0	1	7	7	0	0	4568	2	99.4965
3	2339	0	1	0	16	0	4574	0	9	0	1	9	0	0	4	0	0	4614	3	99.5015
4	2338	1	0	1962	0	0	0	0	2	1	0	0	1	2500	8	0	0	4475	2	43.8659
5	2337	18	0	4	0	4833	0	1	0	0	2	6	0	0	0	0	1	4865	3	99.7945
6	2336	0	0	4896	0	31	0	0	1	1	0	4	0	1	0	1	1	4936	2	99.8177
7	2335	0	0	5063	0	3	0	0	0	3	0	1	0	2	0	0	0	5072	2	99.8817
9	2333	0	5430	0	0	0	4	0	3	0	2	1	7	0	0	0	8	5455	2	99.615
11	2332	0	0	5611	0	22	0	0	13	1	0	3	0	5	0	0	4	5659	2	99.5406
12	2331	5853	0	0	0	7	0	0	0	0	6	1	0	7	4	0	0	5878	2	99.6938
13	2330	5901	0	0	0	1	0	2	0	0	3	1	2	1	3	0	0	5914	2	99.7971
14	2329	6	18780	0	0	1	14	0	8	0	7	1	12	0	1	3	3	18836	4	99.8142
15	2328	1	0	18889	0	25	0	0	14	0	0	16	0	3	1	0	5	18954	3	99.7942
25	42	28898	0	0	0	4	0	1	0	0	0	0	4	34	4	0	1	28946	2	99.848
53	72	0	46268	0	0	0	5	0	0	0	9	0	0	0	0	1	0	46283	2	99.9784
54	71	0	46265	0	0	0	7	0	1	0	5	1	2	0	0	1	2	46284	2	99.9741
55	70	2	0	1	0	46276	0	1	0	0	6	0	0	0	0	0	0	46286	3	99.9849
58	68	0	0	0	45978	0	27	26	0	0	0	49	0	0	1	202	0	46283	2	99.3993
59	67	46180	0	0	0	23	0	1	0	0	0	0	6	63	9	0	0	46282	2	99.8293
60	66	0	0	46229	0	36	0	0	1	0	0	6	0	9	0	0	0	46281	2	99.9654
61	65	57	0	498	0	45464	0	0	0	0	0	252	0	0	0	0	10	46281	3	99.4339
79	93	0	0	46265	0	4	0	0	1	0	0	1	0	12	0	0	0	46283	2	99.9698
80	92	46210	0	0	0	24	0	13	0	0	1	0	1	11	22	0	0	46282	2	99.8963
81	91	0	0	45331	0	937	0	0	0	1	0	1	0	13	0	0	0	46283	2	99.9676
82	90	0	0	0	46232	0	29	1	0	2	0	0	0	0	0	16	0	46280	2	99.9589
83	89	0	46219	3	1	0	34	0	0	0	0	1	2	0	0	14	7	46281	4	99.9481
97	111	0	15	25195	0	2	0	0	6	1	0	463	109	323	1	10	20157	46282	3	54.4747
98	110	26671	0	195	0	313	0	33	3	160	3	0	15	18871	14	0	0	46278	3	58.7299
99	109	0	0	46208	0	2	0	0	8	1	0	19	0	41	4	0	2	46285	2	99.838
100	108	1	0	45493	0	44	0	0	3	4	0	4	1	724	0	0	6	46280	3	98.3967
115	2310	0	0	0	46146	0	8	2	0	4	0	3	0	0	9	109	0	46281	2	99.7256
116	2309	0	45858	0	0	0	333	0	11	0	0	0	1	0	0	58	18	46279	2	99.8098
118	2307	2	0	4	12	23468	7	2	0	0	1	22768	0	0	4	0	6	46274	5	50.7693
119	2306	0	108	0	42171	0	2849	156	93	88	2	6	0	0	2	791	0	46266	3	97.5403
120	2305	0	46243	0	0	0	27	0	2	0	0	0	1	0	0	8	0	46281	2	99.9762
121	2304	1	46235	0	0	0	28	0	0	0	2	0	7	0	0	4	4	46281	3	99.9633
123	2303	46160	0	0	0	82	0	9	0	0	3	0	1	24	2	0	0	46281	2	99.9157
124	2302	0	0	46199	0	1	0	0	1	2	0	1	0	43	0	0	31	46278	2	99.8315
125	2301	0	30693	0	18	0	15487	0	7	0	4	2	1	0	1	42	13	46268	3	99.8487
126	2300	0	0	0	43120	0	2212	0	0	0	0	922	0	0	19	1	0	46274	2	97.9643
127	2299	0	27075	0	2	0	0	1	0	0	1	0	6	0	0	19174	9	46268	2	58.5221
129	1913	9	0	26914	0	32	0	0	0	1	0	3	0	19283	1	0	0	46243	3	58.2899
131	1911	2	0	8012	0	38135	0	0	0	0	0	82	0	1	0	0	6	46238	3	99.8075
132	1910	0	2	0	28668	0	17558	0	2	0	0	1	0	0	0	3	0	46234	3	99.987
133	1909	0	46223	0	0	0	16	0	2	0	2	0	0	0	0	0	1	46244	2	99.9892
134	1908	0	0	36579	0	9569	0	0	0	5	0	87	0	1	0	0	2	46243	2	99.7946
135	1907	39	0	33267	0	8	0	0	0	0	0	0	0	12918	0	0	1	46233	3	72.0568
136	1906	0	9364	0	4	0	36840	0	6	0	4	3	8	0	2	1	3	46235	3	99.9416
137	1905	0	12349	0	1	0	31926	0	124	0	1833	3	0	0	1	0	1	46238	3	95.7567
140	1904	24899	1	7	2264	579	53	71	0	2	1	2664	6572	547	7844	37	673	46214	6	60.1614
141	1903	46228	0	0	0	1	0	0	0	0	2	0	0	13	0	0	0	46244	2	99.9676
142	1902	0	46219	0	0	0	13	0	8	0	1	0	2	0	0	0	0	46243	2	99.9762	89.6117
167	370	44225	0	0	0	2	0	0	0	0	1	0	0	1467	581	0	0	46276	2	95.5722
168	369	46276	0	0	0	1	0	0	0	0	0	0	2	0	0	0	0	46279	2	99.9957
179	252	1	0	4637	0	41631	0	0	0	0	0	6	0	0	0	0	1	46276	3	99.9849
180	251	0	34266	0	2	0	6	1	2	2	21	0	0	0	0	11974	0	46274	3	74.0675
181	250	0	2	0	0	0	46247	0	3	0	3	26	0	0	0	0	0	46281	2	99.9309
182	249	18	0	26553	3	18194	0	2	1	1	1	1490	0	4	1	0	11	46279	4	96.735
183	248	34704	0	0	0	11546	0	17	0	0	2	0	2	1	4	0	0	46276	2	99.9438
184	247	0	0	46267	0	4	0	0	1	0	0	1	0	4	0	0	3	46280	2	99.9806
190	195	0	46280	0	0	0	1	0	0	0	0	0	1	0	0	0	1	46283	2	99.9957
210	242	0	39144	0	0	0	0	1	2	1	3	0	1	0	0	7123	1	46276	1	84.5881
211	241	0	0	0	46259	0	2	0	0	9	0	0	0	0	1	5	0	46276	2	99.9676
212	240	23694	0	8	0	3	0	0	0	0	0	0	0	22564	1	0	0	46270	3	51.2319
213	239	0	44795	0	0	0	2	0	0	0	2	0	0	0	0	1480	0	46279	2	96.7977	91.2021
304	320	46250	0	0	0	0	0	0	0	0	1	0	0	1	29	0	0	46281	1	99.933
305	319	899	0	15713	0	27941	0	3	2	1	27	1	0	1682	0	0	1	46270	3	96.2892
306	318	0	0	0	45841	0	421	1	0	2	0	2	0	0	14	1	0	46282	2	99.9568
307	317	0	1	0	33003	0	12934	6	0	1	1	310	0	0	12	1	0	46269	3	99.2846
308	316	0	42224	0	10	0	3989	0	0	0	2	0	1	0	0	45	2	46273	3	99.8919
309	315	0	46253	0	0	0	11	0	0	0	1	0	3	0	0	6	1	46275	2	99.9762
310	314	0	4	0	16799	2	28307	36	0	0	6	1092	0	0	25	2	0	46273	4	97.491
323	353	34934	0	4	8	52	2	5	0	1	0	134	402	2538	8191	3	3	46277	5	75.6315
324	352	46270	0	0	0	3	0	1	0	0	1	0	1	5	0	0	0	46281	2	99.9827
325	351	0	0	46271	0	2	0	0	0	0	0	3	0	3	0	0	0	46279	2	99.987
326	350	2417	0	18426	0	22880	0	1	4	3	5	1	0	2535	0	0	0	46272	3	94.4913
329	347	0	250	0	38885	0	420	260	12	1949	7	0	0	0	0	4490	0	46273	3	85.4818
330	346	46274	0	0	0	0	0	0	0	0	3	0	0	3	0	0	0	46280	1	99.987
335	344	0	28	1	26570	0	1688	1869	128	11063	346	17	0	1	9	4545	0	46265	4	61.1413
336	343	46251	0	0	0	2	0	14	0	0	1	0	5	5	0	0	0	46278	2	99.946
337	342	0	46180	0	0	0	83	0	14	0	0	0	1	0	0	2	2	46282	2	99.9589		93.387
375	391	46144	0	0	0	100	0	7	0	0	0	0	1	26	1	0	0	46279	2	99.9244
376	390	0	45395	0	0	0	140	0	722	0	6	0	2	0	0	7	3	46275	2	98.4009
377	389	1	17	199	40300	11	1851	245	5	68	23	647	19	0	648	995	1228	46257	6	91.6164
378	388	44954	0	0	0	1257	0	4	0	0	2	1	0	5	54	0	0	46277	2	99.8574
436	456	26041	0	1988	0	15577	0	2	0	0	1	1795	0	660	181	0	11	46256	3	94.271
437	455	31508	0	3129	0	905	0	5	1	4	0	132	267	8712	1571	0	22	46256	3	76.8376
438	454	46233	0	0	0	18	0	2	0	0	1	0	0	2	12	0	0	46268	2	99.9633
439	453	46201	0	0	0	17	0	1	0	0	2	0	0	42	7	0	0	46270	2	99.8876
440	452	1922	1	26841	0	7233	0	238	5667	2463	673	0	0	1217	0	0	0	46255	4	77.8229
443	449	3462	0	25571	0	4560	0	1268	3	2	12	0	0	11375	0	0	0	46253	3	72.6288
444	448	0	42261	0	1	0	0	0	0	0	0	0	4	0	0	3967	25	46258	2	91.3615
498	513	46256	0	0	0	1	0	0	0	0	1	0	0	1	4	0	0	46263	2	99.987
499	512	40328	0	1	0	5825	0	64	0	0	24	1	0	9	0	0	0	46252	3	99.7881
500	511	1	0	27923	0	18145	0	0	0	0	0	165	0	2	0	0	1	46237	3	99.6367
501	510	0	0	46258	0	4	0	0	1	0	0	0	0	5	0	0	0	46268	2	99.987
502	509	0	4	0	42067	0	4137	16	0	0	2	1	0	0	1	25	0	46253	3	99.9027
530	539	0	33	0	40751	0	1460	1418	65	240	30	0	0	0	0	2257	0	46254	3	91.3305
531	538	46263	0	0	0	0	0	0	0	0	0	0	0	1	1	0	0	46265	1	99.9957
532	537	46186	0	0	0	0	0	0	0	0	0	0	1	75	2	0	0	46264	1	99.8314
567	580	0	0	0	27366	0	0	32	0	23	0	0	1	0	0	18822	0	46244	1	59.1774
568	579	46151	0	0	0	0	0	0	0	0	1	0	0	14	79	0	0	46245	1	99.7967
569	578	44839	5	0	0	0	0	0	0	0	0	0	26	1341	31	0	0	46242	2	96.9768
570	577	45952	0	0	0	135	0	4	0	0	30	0	121	6	0	0	0	46248	2	99.6519
621	638	30223	0	199	0	15080	2	302	0	0	368	7	0	31	19	0	0	46231	4	98.4275
622	637	0	0	0	46104	0	1	1	0	40	0	2	0	0	3	87	0	46238	2	99.7124
623	636	37939	0	0	0	0	0	0	0	0	2	0	0	8288	1	0	0	46230	1	82.0658
624	635	0	2	0	11352	0	34878	0	0	0	0	0	0	0	1	2	0	46235	3	99.9935
625	634	0	46205	0	0	0	25	0	1	0	3	0	0	0	0	4	0	46238	2	99.9827
678	705	4	0	4	0	46216	0	0	0	0	3	1	0	0	0	0	2	46230	3	99.987
679	704	0	32079	0	0	0	1	0	5	0	0	0	1	0	0	14126	7	46219	2	69.4087
680	703	0	46198	0	0	0	1	0	1	0	0	0	0	0	0	28	1	46229	2	99.9351
684	701	0	0	0	43520	0	2075	1	0	0	0	319	0	0	309	0	0	46224	2	98.6392
685	700	46229	0	0	0	1	0	0	0	0	0	0	0	0	1	0	0	46231	2	99.9978
686	699	25099	0	0	0	0	0	0	0	0	0	0	18	20218	868	0	0	46203	1	54.3233
687	698	4354	0	0	0	39861	0	593	0	0	1406	0	0	0	0	0	2	46216	2	95.6703
688	697	0	46223	0	0	0	0	0	6	0	0	0	0	0	0	1	2	46232	1	99.9805
689	696	0	10250	0	0	0	34034	0	1798	0	146	0	0	0	0	0	1	46229	2	95.7927	90.415
715	760	0	0	0	45986	0	2	0	0	1	0	3	0	0	13	218	0	46223	2	99.4916
716	759	0	46218	0	0	0	5	0	0	0	0	0	0	0	0	0	1	46224	2	99.9978
717	758	0	0	30119	0	0	0	0	177	8481	0	0	0	7435	1	0	0	46213	1	65.1743
771	789	0	46212	0	0	0	1	0	0	0	1	0	1	0	0	3	0	46218	2	99.9892
772	788	0	34465	0	0	0	2	0	0	0	1	0	228	0	0	2111	9402	46209	2	74.5894
773	787	1	0	43375	1	2188	0	0	1	2	0	465	0	6	0	2	157	46198	4	98.6298
774	786	46180	0	0	0	22	0	4	0	1	3	0	2	3	2	0	0	46217	2	99.9675
831	1696	0	0	46062	0	1	0	0	1	0	0	1	0	5	0	0	0	46070	2	99.9848
832	1695	0	0	46022	0	1	0	0	0	1	0	1	0	103	0	0	0	46128	2	99.7724
833	1694	930	0	29886	0	2022	0	0	1	3	0	1	0	13269	0	0	0	46112	3	71.2136
834	1693	0	0	46120	0	1	0	0	0	0	0	1	0	3	0	0	0	46125	2	99.9913
835	1692	0	0	45936	0	10	0	0	1	1	0	0	0	152	0	0	5	46105	2	99.6551
836	1691	9401	0	2000	0	30878	0	2	3	2	9	0	0	3820	0	0	0	46115	3	91.6817
837	1690	0	46115	0	0	0	1	0	0	0	1	0	3	0	0	0	11	46131	2	99.9675
930	1591	0	0	46114	0	3	0	0	0	0	0	0	0	3	0	0	1	46121	2	99.9913
931	1590	0	46065	0	0	0	56	0	0	0	0	0	0	0	0	0	1	46122	2	99.9978
933	1588	0	46113	0	0	0	1	0	0	0	0	0	2	0	0	1	0	46117	2	99.9935
934	1587	0	46110	0	0	0	3	0	1	0	2	0	0	0	0	1	0	46117	2	99.9913
935	1586	28	182	1472	13411	51	27401	15	613	231	236	1943	87	19	90	33	279	46091	6	92.3065
936	1585	46103	0	0	0	1	0	0	0	0	1	0	0	6	3	0	0	46114	2	99.9783
939	1581	0	0	0	46097	0	1	2	0	0	0	2	0	0	2	7	0	46111	2	99.9718
940	1580	46021	0	0	0	5	0	22	0	0	0	0	3	0	30	0	0	46081	2	99.8806
941	1579	0	6	0	0	0	42832	0	1612	0	1635	1	0	0	0	0	0	46086	2	92.9523
942	1578	0	0	46063	0	18	0	0	1	2	0	2	0	1	0	0	1	46088	2	99.9848
953	1514	9070	0	26432	0	2806	0	0	0	1	0	3	4	7747	0	0	7	46070	3	83.1517
955	1512	0	286	0	8	0	45769	0	5	0	10	0	0	0	0	0	0	46078	3	99.9674
956	1511	10	461	419	23864	1608	3049	197	70	1311	9	275	109	20	57	14490	108	46057	6	63.8578
957	1510	45902	0	0	0	1	0	0	0	0	0	0	4	96	76	0	0	46079	2	99.618
958	1509	45788	0	0	0	4	0	0	0	0	7	0	1	246	42	0	0	46088	2	99.3578
960	1417	8	0	0	0	46081	0	1	0	0	0	1	0	0	0	0	3	46094	2	99.9892
961	1416	0	46076	0	0	0	0	0	13	0	0	0	0	0	0	5	0	46094	1	99.9609
962	1415	51	0	41764	0	1674	0	11	1317	158	507	0	0	596	0	0	0	46078	3	94.3813
964	1413	0	0	0	46088	0	4	0	0	2	0	1	0	0	0	0	0	46095	2	99.9935
965	1412	0	31175	4	3752	0	2199	17	175	60	2	101	0	0	0	7849	747	46081	4	80.5755
966	1411	0	0	46092	0	1	0	0	0	1	0	0	0	1	0	0	2	46097	2	99.9913
967	1410	0	45613	0	0	0	386	0	91	0	0	0	0	0	0	2	0	46092	2	99.7982
968	1409	3	0	9	41060	1	418	1267	401	1925	7	318	0	3	675	3	0	46090	5	90.0217
971	1387	42939	0	0	0	0	0	0	0	0	0	0	1691	934	527	0	0	46091	1	93.1614
972	1386	0	0	46094	0	1	0	0	0	0	0	0	0	0	0	0	0	46095	2	100
973	1385	11012	0	962	0	34091	0	3	0	0	0	1	0	16	1	0	0	46086	3	99.9544
974	1384	0	0	25405	0	20029	0	0	1	0	0	626	0	0	0	0	25	46086	2	98.5853
975	1383	0	0	16	0	46068	0	0	0	0	0	0	0	0	0	0	9	46093	2	99.9805
976	1381	0	46053	0	0	0	27	0	12	0	1	0	0	0	0	0	0	46093	2	99.9718
977	1380	0	0	36404	0	9676	0	0	0	0	1	0	0	0	0	0	0	46081	2	99.9978
978	1379	0	0	34846	0	0	0	0	1	0	0	1	0	11239	0	0	0	46087	1	75.6092
979	1378	0	0	46084	0	3	0	0	1	2	0	1	0	1	0	0	2	46094	2	99.9848
980	1377	147	0	33635	0	12234	0	0	0	0	1	0	0	71	0	0	0	46088	3	99.8438
981	1376	0	1	0	20780	0	25301	1	0	0	0	1	0	0	0	0	0	46084	3	99.9957
982	1375	0	46083	0	0	0	4	0	4	0	0	0	0	0	0	3	0	46094	2	99.9848
985	1372	0	33459	0	0	0	4	0	0	0	3	1	1	0	0	2	12618	46088	2	72.6068
986	1371	18384	0	3	0	0	0	0	0	0	0	0	81	16585	11037	0	0	46090	2	39.8937
987	1370	15828	0	0	0	29805	0	229	0	0	220	0	0	2	1	0	0	46085	2	99.0192
988	1369	0	0	44698	0	2	0	0	0	0	0	0	0	1389	0	0	0	46089	2	96.9863
989	1368	1	0	0	9423	1	6	32319	5	2791	52	0	0	0	0	1483	0	46081	4	20.4661
990	1367	44655	0	0	0	789	0	630	0	0	13	0	1	1	0	0	1	46090	2	98.5984	88.5911
1019	1042	0	27437	0	176	0	18415	0	0	0	1	34	0	0	2	24	8	46097	3	99.8503
1023	1038	46081	0	0	0	2	0	0	0	0	1	0	1	15	2	0	0	46102	2	99.9588
1075	1089	41163	0	0	0	1	0	1	0	0	0	0	1	4912	1	0	0	46079	2	89.3335
1076	1088	0	43960	0	0	0	1	0	0	0	0	0	126	0	0	1334	663	46084	2	95.3932
1077	1087	0	0	46095	0	1	0	0	1	1	0	1	0	1	0	0	1	46101	2	99.9892
1078	1086	0	0	0	46091	0	2	1	0	1	0	0	0	0	2	3	0	46100	2	99.9848
1079	1085	41640	0	0	0	2	0	1	0	1	0	0	0	4438	5	0	0	46087	2	90.3552
1080	1084	0	0	0	46094	0	1	3	0	0	0	2	0	0	0	2	0	46102	2	99.9848
1109	1175	0	42023	0	301	0	2933	0	19	2	2	0	0	0	0	794	6	46080	3	98.214
1110	1174	0	0	46070	0	1	0	0	10	6	0	0	0	3	0	0	0	46090	2	99.9588
1111	1173	2	0	33186	0	12890	0	0	4	1	2	1	0	0	0	1	1	46088	3	99.9783
1112	1172	0	158	0	39091	0	5465	248	18	485	56	0	0	0	0	552	0	46073	3	97.0503
1113	1171	44333	0	0	0	1736	0	0	0	0	18	0	0	0	0	0	0	46087	2	99.9609
1114	1170	0	0	45911	0	5	0	0	11	9	0	0	0	48	0	0	105	46089	2	99.6246
1121	1139	27079	0	3839	0	6133	2	0	0	0	1	1402	170	6085	1056	0	311	46078	4	80.4136
1122	1138	0	46025	0	0	0	38	0	0	0	1	0	2	0	0	27	9	46102	2	99.9154
1123	1137	0	45963	0	0	0	107	0	3	0	2	0	1	0	0	10	13	46099	2	99.9371
1125	1136	0	0	0	40783	0	1995	13	0	2	0	2879	0	0	380	42	4	46098	2	92.798
1126	1135	0	44474	0	1	0	222	0	7	0	1	2	3	0	0	1257	125	46092	3	96.9734
1127	1134	0	0	0	38293	0	1	249	0	2024	0	1	0	0	0	5519	0	46087	2	83.0907
1159	1168	0	6	0	43030	0	395	129	0	1	1	355	0	0	26	2147	4	46094	3	94.2227
1160	1167	0	29037	0	1498	0	15419	0	1	0	0	45	0	0	1	49	42	46092	3	99.7006	95.8456
1189	1272	0	45848	0	0	0	237	0	0	0	0	0	4	0	0	10	1	46100	2	99.9675
1190	1271	186	0	36182	2	1334	0	3	124	584	2	46	2	6491	1121	0	2	46079	4	81.8247
1193	1268	1688	0	8275	0	34561	0	0	0	0	0	20	0	1536	2	0	2	46084	3	96.6149
1194	1267	0	30406	0	7831	0	5840	331	11	4	139	2	0	0	0	1492	31	46087	3	95.6387
1197	1214	40	0	361	0	45326	0	210	0	0	32	128	0	0	0	2	3	46102	3	99.1866
1198	1213	0	43778	0	10	0	360	0	1720	7	2	0	5	1	1	208	6	46098	3	95.7699
1199	1212	0	911	4	1	2	34971	1	7256	0	2940	13	0	1	0	0	0	46100	5	77.8503
1200	1211	0	0	23876	0	2	0	0	1530	12723	0	1	0	7969	0	0	0	46101	2	51.795
1201	1210	45691	0	1	0	34	0	40	0	0	0	0	2	201	137	0	0	46106	3	99.1758
1202	1209	0	45674	0	0	0	392	0	24	0	3	0	2	0	0	12	1	46108	2	99.9089
1203	1208	0	0	43817	0	39	0	0	92	292	0	6	0	1843	0	0	5	46094	2	95.1447
1220	1251	0	0	0	42971	0	1	55	0	1791	0	2	0	0	1	1283	0	46104	2	93.2067
1221	1250	46106	0	0	0	1	0	1	0	0	0	0	0	3	1	0	0	46112	2	99.9892
1222	1249	0	0	0	46025	0	4	2	0	1	0	1	0	0	2	78	0	46113	2	99.8178
1223	1248	0	1	0	28542	0	0	71	0	45	0	1	0	0	0	17442	0	46102	2	61.9127
1224	1247	0	40070	0	1	0	0	1	3	1	0	0	2	0	0	6025	0	46103	2	86.9163
1225	1246	42318	0	0	0	21	0	1	0	0	2	4	3	0	3752	0	0	46101	2	91.8397
1281	1321	0	0	0	46074	0	32	0	0	0	0	0	0	0	1	8	0	46115	2	99.9805
1282	1320	0	0	0	46107	0	2	0	1	2	0	0	0	0	1	3	0	46116	2	99.9848
1283	1319	0	493	0	16941	0	25623	22	12	31	62	38	0	0	1	2888	1	46112	3	93.3748
1286	1316	8692	0	2141	0	34960	0	0	0	0	0	0	0	318	0	0	0	46111	3	99.3104
1287	1315	0	0	46105	0	4	0	0	0	0	0	1	0	7	0	0	0	46117	2	99.9827
1288	1314	0	0	46114	0	1	0	0	1	0	0	0	0	2	0	0	0	46118	2	99.9935
1289	1313	0	26765	0	3	0	3	0	0	0	0	0	0	0	0	19342	0	46113	3	58.0552
1290	1312	0	0	26559	0	0	0	0	5	2	0	0	0	19551	0	0	0	46117	1	57.5905
1291	1311	0	0	0	46037	0	76	3	0	0	0	0	0	0	0	0	0	46116	2	99.9935
1294	1308	0	0	0	46022	0	1	4	0	2	0	0	0	0	0	88	0	46117	2	99.7962
1295	1307	13990	0	5834	24	365	3	27	2	1	0	1735	116	10598	13193	0	215	46103	5	43.8496
1296	1306	6	0	1	0	46092	0	21	0	0	0	0	0	0	0	0	0	46120	3	99.9545
1297	1305	46063	0	0	0	31	0	5	0	0	13	0	0	2	2	0	0	46116	2	99.9523
1298	1304	0	850	3	974	1	32114	803	3180	1671	6469	1	0	0	0	47	0	46113	5	73.6061
1336	1365	0	0	0	45843	0	2	18	0	10	0	0	0	0	0	250	0	46123	2	99.3973
1337	1364	0	468	0	14340	0	16436	0	0	1	0	0	0	0	0	14857	0	46102	3	67.7715
1338	1363	0	29188	0	12780	0	1340	0	1	0	3	1	0	0	0	2752	51	46116	3	93.911
1339	1362	0	0	0	45954	0	1	150	0	1	0	0	0	0	1	17	0	46124	2	99.6336
1340	1361	12911	0	28	169	807	5	36	0	3	0	3501	138	458	27977	0	78	46111	5	30.188
1341	1360	45619	0	0	0	496	0	2	0	0	3	0	0	1	0	0	0	46121	2	99.987
1342	1359	0	0	0	16	0	46097	0	1	0	3	1	0	0	3	0	0	46121	2	99.9827
1343	1358	23631	32	297	409	11157	1210	117	3	1	26	8482	1	374	351	2	17	46110	6	79.6704
1344	1357	0	0	46121	0	2	0	0	0	1	0	0	0	1	0	0	0	46125	2	99.9957
1345	1356	0	0	0	46108	0	0	1	0	1	0	0	0	0	1	15	0	46126	1	99.961
1439	1452	0	0	0	42082	0	2	1472	0	454	0	0	0	0	1	2124	0	46135	2	91.2192
1440	1451	46134	0	0	0	1	0	0	0	0	0	0	0	3	1	0	0	46139	2	99.9913
1441	1450	0	0	46129	0	3	0	0	1	0	0	1	0	2	0	0	2	46138	2	99.987
1470	1480	46127	0	0	0	1	0	1	0	0	2	0	4	3	0	0	0	46138	2	99.9783
1471	1479	0	46126	0	0	0	2	0	1	0	2	0	8	0	0	0	0	46139	2	99.9762
1472	1478	0	28279	0	768	0	171	1	19	27	1	1186	29	0	11	15072	563	46127	3	63.3425
1473	1477	0	0	46138	0	0	0	0	1	0	0	0	0	1	0	0	1	46141	1	99.9935
1493	1508	9799	1634	13499	28	10572	34	12	4	8	8	1753	1649	347	1333	82	5362	46124	6	77.1095
1494	1507	0	44623	0	0	0	0	0	0	2	0	0	0	0	0	1511	5	46141	1	96.7101
1496	1505	184	13897	31	2071	6	14895	2	172	8	14	479	141	96	1332	12744	55	46127	6	67.3879
1497	1504	0	46139	0	0	0	0	0	0	0	0	0	0	0	0	2	0	46141	1	99.9957
1498	1503	0	46139	0	0	0	2	0	1	0	0	0	0	0	0	0	1	46143	2	99.9957
1521	1544	0	0	41539	0	0	0	0	37	315	0	0	0	4250	0	0	0	46141	1	90.0262
1522	1543	46123	0	0	0	2	0	2	0	0	2	0	1	4	14	0	0	46148	2	99.9502
1523	1542	0	33762	0	1	0	12376	0	2	0	1	0	0	0	1	0	0	46143	3	99.9913
1524	1541	1	0	0	25555	0	334	0	0	0	0	9428	9	0	10804	6	3	46140	3	56.1118
1529	1536	24445	0	137	0	139	0	5	185	4	39	0	0	21192	0	0	0	46146	3	53.5713
1530	1535	0	42431	0	0	0	0	0	0	0	0	0	110	0	0	3208	386	46135	1	91.9714
1657	1670	0	38421	0	43	0	96	0	9	37	0	0	26	0	0	7465	73	46170	3	83.5174
1715	1736	0	9732	0	1661	0	33095	853	188	218	83	6	0	0	0	310	1	46147	3	96.405
1716	1735	1346	0	16	0	44633	0	31	0	0	155	0	0	1	0	0	1	46183	3	99.5929
1717	1734	0	0	0	46071	0	87	2	0	2	0	4	0	0	9	8	0	46183	2	99.9459
1718	1733	41081	1	10	11	102	2	30	2	1	1	209	493	287	2743	19	1188	46180	6	89.2313
1719	1732	0	0	46159	0	9	0	0	2	10	0	0	0	4	0	0	0	46184	2	99.9654
1720	1731	0	43640	0	0	0	2474	0	6	0	1	0	48	0	5	5	3	46182	2	99.8528
1721	1730	0	43696	0	0	0	18	0	1	0	0	0	58	0	0	1924	484	46181	2	94.658
1722	1729	0	0	46174	0	2	0	0	8	0	0	2	0	2	0	0	0	46188	2	99.974
1855	1889	22816	0	12063	0	10377	0	204	0	8	0	32	1	679	24	0	0	46204	3	97.9482
1856	1888	13171	0	11	0	0	0	3	2	7	0	2	169	21467	11382	0	0	46214	2	28.5238
1857	1887	0	40479	0	0	0	5731	0	0	0	1	0	3	0	0	4	0	46218	2	99.9827
1858	1886	0	36259	0	107	0	1448	0	33	6	0	18	14	0	0	7228	1104	46217	3	81.8184
1893	1900	46219	0	0	0	2	0	10	0	0	1	0	0	5	1	0	0	46238	2	99.9632
1894	1899	0	46228	0	0	0	2	0	4	0	0	0	1	0	0	1	0	46236	2	99.987
1936	2282	1	0	0	34200	0	324	0	0	2	0	1604	1	0	10112	0	0	46244	3	74.6583
1937	2281	0	44108	0	0	0	2108	0	1	0	0	0	2	0	0	23	2	46244	2	99.9395
1938	2280	0	2	0	0	0	46242	0	1	0	0	3	0	0	0	0	0	46248	2	99.9914
1939	2279	830	0	0	0	45332	0	30	0	0	50	1	0	0	0	0	0	46243	2	99.8248
1940	2278	35105	0	14	0	43	0	5	1	3	2	1	349	8865	1856	0	0	46244	3	76.0358
1941	2277	0	42202	0	1	0	15	0	1	0	0	0	1	0	0	4008	1	46229	3	91.3236
1942	2276	37445	0	0	0	7424	0	166	0	0	5	1201	0	2	7	0	0	46250	2	97.0141
1944	2036	0	44262	0	0	0	0	0	0	0	3	0	2	0	0	1925	59	46251	1	95.6996
1945	2035	0	46244	0	0	0	4	0	0	0	0	0	1	0	0	2	1	46252	2	99.9914
1946	2034	0	0	0	44025	0	1	9	0	3	0	0	0	0	3	2208	0	46249	2	95.1934
1947	2033	0	0	0	45640	0	486	0	0	1	0	99	0	0	16	10	0	46252	2	99.7276
1948	2032	46232	0	0	0	9	0	0	0	0	0	0	3	0	9	0	0	46253	2	99.9741
1949	2031	11	0	15031	0	29182	0	0	1	1	1	1736	0	5	0	0	277	46245	3	95.6298
1950	2030	3357	0	2	0	42861	0	9	0	0	17	1	1	0	0	0	3	46251	3	99.933
1952	1962	0	4	0	24281	0	1	11	0	64	0	1	0	0	0	21884	1	46247	3	52.5137
1953	1961	0	0	11139	0	0	0	0	5	320	0	0	0	34786	0	0	0	46250	1	24.0843
1954	1960	40608	0	0	0	3	0	0	0	0	0	0	1	5624	15	0	0	46251	2	87.8057
1968	1998	46252	0	0	0	1	0	0	0	0	1	0	0	3	2	0	0	46259	2	99.987
1969	1997	0	3	0	20502	0	25724	0	0	1	2	0	0	0	0	23	0	46255	3	99.9438
1973	1995	0	2	0	37259	0	0	3	0	1	0	5	1	0	3	8978	1	46253	2	80.5591
1974	1994	0	0	0	43717	0	2407	1	0	7	0	76	0	0	26	1	0	46235	2	99.7599
1975	1993	46259	0	0	0	0	0	0	0	0	0	0	1	1	1	0	0	46262	1	99.9935
1976	1992	2	0	39119	0	6990	0	0	0	0	1	89	0	3	0	0	47	46251	3	99.6973
1977	1991	1	0	44011	0	24	0	0	1	1	0	2	0	2202	0	0	14	46256	3	95.2006
1978	1989	0	45663	0	0	0	567	0	14	0	5	0	0	0	0	9	0	46258	2	99.9395
1979	1988	2304	0	14561	0	12836	0	30	29	483	2	167	131	15556	10	0	111	46220	3	64.2601
1980	1987	0	0	35087	0	11139	0	2	6	2	0	2	0	21	0	0	1	46260	2	99.9265
2000	2009	0	63	0	21961	0	265	6276	16	3989	10	0	1	0	0	13670	0	46251	3	48.1914
2001	2008	46251	0	0	0	13	0	0	0	0	0	0	1	1	0	0	0	46266	2	99.9957
2002	2007	0	0	45982	0	1	0	0	3	3	0	0	0	166	0	0	102	46257	2	99.4077
2015	2026	0	1	1	18897	0	0	466	0	12803	0	36	11	0	2	14023	20	46260	3	40.8539
2016	2025	0	46252	0	0	0	12	0	0	0	1	0	1	0	0	2	1	46269	2	99.9892
2017	2024	0	43268	0	0	0	6	1	1	0	1	0	3	0	0	2676	303	46259	2	93.5472
2018	2023	0	582	0	1	0	43609	0	1105	0	968	2	0	0	0	0	0	46267	3	95.5152
2040	2269	46251	0	0	0	2	0	1	0	0	1	0	2	7	5	0	0	46269	2	99.9654
2041	2268	0	46247	0	0	0	9	0	4	0	0	0	3	0	0	5	0	46268	2	99.9741
2042	2267	0	34581	1	6	0	10	0	1	2	0	0	8	0	0	11564	84	46257	4	74.7952
2043	2266	0	0	46227	0	0	0	0	2	2	0	1	0	39	0	0	0	46271	1	99.9049
2044	2265	0	0	0	46240	0	3	20	0	3	0	0	0	0	0	5	0	46271	2	99.9395
2045	2263	1	0	21706	3	3964	0	0	0	0	0	20182	0	0	2	0	411	46269	4	55.4886
2046	2262	46252	0	0	0	3	0	4	0	0	1	0	0	6	1	0	0	46267	2	99.9741
2047	2261	0	37444	0	1	0	2	0	1	3	2	0	0	0	0	8810	0	46263	3	80.9437
2053	2147	658	0	9276	0	33855	0	150	7	28	376	29	0	1878	0	0	1	46258	3	94.6625
2054	2146	1	0	10684	0	25448	2	1	2	0	1	6119	0	0	0	0	4008	46266	4	78.1027
2055	2145	0	0	46232	0	0	0	0	0	0	0	0	0	35	0	0	1	46268	1	99.9222
2056	2144	0	30386	0	0	0	1	0	0	0	0	0	0	0	0	15882	0	46269	2	65.6746
2057	2143	12	0	37322	0	4106	0	53	24	4729	1	0	0	8	0	0	1	46256	3	89.5884
2058	2142	0	46234	0	0	0	1	0	0	0	0	0	2	0	0	26	9	46272	2	99.92
2059	2141	0	0	42643	0	2	0	0	2037	822	0	0	0	763	0	0	2	46269	2	92.1675
2060	2140	35865	0	2	0	2	0	0	0	0	1	0	3	10356	43	0	0	46272	3	77.5177
2062	2136	0	46052	0	0	0	5	0	0	0	3	0	1	0	0	208	4	46273	2	99.5332
2063	2135	0	1253	2	35736	1	1559	11	102	39	6	155	11	0	430	6909	48	46262	5	83.3319
2064	2134	46040	0	0	0	214	0	9	0	0	1	0	3	8	2	0	0	46277	2	99.9503
2068	2133	46031	0	0	0	243	0	0	0	0	1	0	0	1	0	0	0	46276	2	99.9957
2069	2132	152	0	1145	9138	1723	34	151	1	13	1	16248	205	65	17049	12	323	46260	5	26.3554
2070	2131	46243	0	0	0	9	0	11	0	0	0	0	6	3	0	0	0	46272	2	99.9568
2071	2130	0	46242	0	0	0	1	0	20	0	1	0	4	0	0	8	1	46277	2	99.9265
2072	2129	25	0	35053	0	1248	0	13	32	1609	0	1	0	8290	0	0	0	46271	3	78.5071
2073	2128	0	0	0	92	0	46162	0	1	0	2	7	0	0	9	0	0	46273	2	99.9589
2075	2127	0	15118	0	86	0	28759	1	986	6	1180	19	0	0	1	101	9	46266	3	95.0223
2076	2126	0	39639	0	0	0	0	0	0	0	0	0	1226	0	0	4233	1175	46273	1	85.6633
2077	2125	0	46277	0	0	0	1	0	0	0	0	0	0	0	0	0	0	46278	2	100
2078	2124	1	0	40698	0	5561	0	1	5	2	1	2	0	2	0	0	3	46276	3	99.9654
2079	2122	0	45859	0	0	0	50	22	22	0	252	0	6	0	0	61	5	46277	2	99.2048
2080	2121	0	0	0	46256	0	2	0	0	16	0	0	0	0	0	2	0	46276	2	99.9611
2081	2108	1	164	0	34960	0	6464	1917	23	277	14	0	0	0	1	2426	0	46247	4	89.928
2082	2107	46275	0	0	0	0	0	1	0	0	0	0	0	0	3	0	0	46279	1	99.9914
2083	2106	46269	0	0	0	1	0	0	0	0	2	0	0	3	3	0	0	46278	2	99.9827
2085	2104	0	12	0	9	0	46255	0	1	0	0	0	0	0	0	0	0	46277	3	99.9978
2086	2103	0	46262	0	0	0	11	0	0	0	2	0	0	0	0	3	1	46279	2	99.987
2087	2102	474	0	38940	0	5224	0	4	373	21	12	0	0	1207	0	0	1	46256	3	96.5021
2088	2101	0	7	0	9929	0	36302	1	2	1	3	15	0	0	2	12	0	46274	3	99.9222
2089	2100	0	0	0	46205	0	1	24	0	0	0	2	0	0	0	44	0	46276	2	99.8487
2090	2099	8777	0	29715	0	6329	1	197	16	5	28	4	0	1183	4	0	0	46259	4	96.8936
2091	2098	0	59	0	9	0	46205	0	1	0	2	0	0	0	1	0	0	46277	3	99.9914
2092	2097	0	45879	0	0	1	389	0	1	0	2	0	0	0	0	0	2	46274	3	99.9892
2153	2259	0	45754	0	0	0	0	0	0	0	0	0	3	0	0	511	3	46271	1	98.8827
2154	2258	0	27597	0	0	0	0	0	1	0	0	0	136	0	0	5495	13017	46246	1	59.6744
2155	2257	0	0	46266	0	1	0	0	2	0	0	2	0	1	0	0	0	46272	2	99.9892
2158	2254	0	0	0	45511	0	1	4	0	0	0	1	0	0	0	756	0	46273	2	98.3554
2159	2253	0	0	0	14047	0	1	4	0	36	0	0	0	0	0	32178	0	46266	2	30.3635
2160	2252	0	44198	0	0	0	0	0	0	0	1	0	1	0	0	2078	0	46278	1	95.5054
2161	2251	0	46266	0	0	0	6	0	0	0	0	0	2	0	0	1	1	46276	2	99.9914
2162	2250	0	35348	0	1	0	10327	0	223	0	353	0	0	0	0	1	0	46253	3	98.7525
2167	2244	0	46223	0	0	0	45	0	2	0	2	0	3	0	0	2	0	46277	2	99.9806
2168	2243	0	15	0	44123	3	683	202	0	59	0	218	0	0	27	941	3	46274	4	96.8665
2169	2242	46276	0	0	0	0	0	0	0	0	0	0	0	2	0	0	0	46278	1	99.9957
2170	2240	0	0	44211	0	1	0	0	15	1575	0	2	0	455	0	0	18	46277	2	95.5377
2171	2239	26282	0	5	0	6	0	0	0	1	1	0	0	19975	0	0	0	46270	3	56.8252
2175	2199	0	0	0	46242	0	3	1	0	18	0	1	0	0	1	14	0	46280	2	99.9244
2176	2198	44159	0	0	0	439	0	26	0	0	5	0	4	0	1644	0	0	46277	2	96.3718
2177	2197	27489	0	3	0	2	0	1	0	0	1	0	0	18768	0	0	0	46264	3	59.4285
2179	2191	46246	0	0	0	24	0	2	0	0	0	0	0	1	2	0	0	46275	2	99.9892
2180	2190	0	1	0	45576	0	2	48	0	14	0	1	0	0	0	634	0	46276	3	98.4938
2181	2189	402	2	0	0	9620	0	4206	0	0	32041	1	0	0	0	0	0	46272	3	21.6632
2201	2209	35544	0	0	0	1	0	3	0	0	1	0	50	10146	537	0	0	46282	2	76.8009
2202	2208	46275	0	0	0	0	0	5	0	0	0	0	2	4	0	0	0	46286	1	99.9762
2213	2237	0	2747	0	25509	0	6521	2	1	9	0	4	1	0	3	11474	3	46274	3	75.1545
2214	2236	0	46281	0	0	0	1	0	0	0	1	0	1	0	0	0	0	46284	2	99.9957
2215	2235	0	46280	0	0	0	1	0	0	0	0	0	1	0	0	1	1	46284	2	99.9935
2219	2234	0	415	0	41136	0	2015	3	3	25	0	31	0	0	14	2631	3	46276	3	94.1438
2220	2233	0	46280	0	0	0	0	0	1	0	0	0	0	0	0	3	0	46284	1	99.9914
2221	2232	0	46281	0	0	0	1	0	1	0	0	0	0	0	0	1	0	46284	2	99.9957
2222	2231	0	0	43622	0	131	0	3	568	1595	26	1	0	337	0	0	0	46283	2	94.5336
2223	2230	0	0	0	46252	0	26	1	0	0	0	0	0	0	0	6	0	46285	2	99.9849
2224	2229	1	0	1	0	46280	0	1	0	0	3	0	0	0	0	0	0	46286	3	99.9914
2314	2325	0	24171	0	0	0	2	0	0	0	1	0	4	0	0	3	7	24188	2	99.938
2315	2324	0	25662	0	0	0	0	0	0	0	0	0	3	0	0	662	5	26332	1	97.4556
2316	2323	0	0	27142	0	0	0	0	9	16	0	0	0	2	0	0	0	27169	1	99.9006

## Sheet: Table 3. vRNA3 in virio
Table 3. Base-pairing conservation (BP) calculation across type A influenza in vRNA3 global MEA structure in virio
i	j	GC	CG	AU	UA	GU	UG	GA	AG	AA	GG	UU	CC	AC	UC	CA	CU	Total Pairs	BP Types	% Canonical	Avg % Canonical		90.3734
1	2233	0	0	4548	0	6	0	0	4	0	0	1	0	13	1	0	0	4573	2	99.5845
2	2232	4720	0	1	0	6	0	1	0	0	13	0	0	3	2	0	0	4746	3	99.5997
3	2231	0	1	0	0	0	4993	0	7	0	5	9	0	0	13	0	0	5028	2	99.3238
5	2230	2522	0	3	0	2402	0	2	0	0	3	2	0	6	2	0	0	4942	3	99.6965
6	2229	0	1	5370	0	3	0	0	3	2	0	12	0	4	0	0	3	5398	3	99.5554
7	2228	0	0	5444	0	7	0	3	0	41	1	6	0	0	0	0	2	5504	2	99.0371
8	2227	1	0	5667	0	4	0	0	3	2	0	2	0	3	0	0	3	5685	3	99.7713
11	2224	0	1	5997	0	4	0	0	7	1	0	8	1	0	0	0	1	6020	3	99.701
12	2223	6127	0	0	0	6	0	2	1	0	3	0	0	25	26	0	1	6191	2	99.0632
13	2222	6317	0	0	1	1	0	0	0	0	1	0	2	3	15	0	0	6340	3	99.6688
14	2221	0	2	0	16824	0	10	95	0	226	0	2	0	0	3	11	0	17173	3	98.0376
15	2220	0	1	16935	0	4	0	0	0	6	0	1041	0	1	0	0	229	18217	3	92.9901
16	2219	0	17165	0	1	1	281	0	1044	0	20	0	2	0	0	16	2	18532	4	94.1507
17	2218	0	0	0	18831	0	104	6	0	7	0	3	0	0	1	218	0	19170	2	98.7741
23	1947	25212	0	0	0	0	0	1	0	0	1	0	1	42	15	0	0	25272	1	99.7626
24	1946	25306	0	0	0	0	0	1	0	0	0	0	0	120	5	0	0	25432	1	99.5046
25	1945	0	0	25569	0	27	0	0	0	1	0	3	0	7	0	0	8	25615	2	99.9258
26	1944	0	25655	0	0	0	6	0	17	0	4	0	0	0	0	3	0	25685	2	99.9066
27	1943	1	0	24276	0	11	0	0	53	845	0	7	0	584	0	0	19	25796	3	94.1541
28	1942	24791	0	5	0	145	0	6	0	1	0	0	7	4175	6	0	0	29136	3	85.602
31	1941	0	7	0	20563	0	43	11	0	82	0	0	0	0	4	8770	0	29480	3	69.922
32	1940	15154	0	5	0	13407	0	1086	0	0	5	0	2	5	1	0	1	29666	3	96.2921
33	1939	29601	0	0	0	47	0	1	0	0	1	0	4	30	60	0	0	29744	2	99.6772
36	1936	0	0	30009	0	148	0	0	1	3	0	7	0	0	0	0	2	30170	2	99.9569
37	1935	6	0	10010	0	20166	0	1	1	0	1	18	0	0	0	0	3	30206	3	99.9205
38	1934	0	21000	0	46	0	525	11	32	5	1	0	0	0	0	8643	0	30263	3	71.2785
39	1933	0	0	29898	0	198	0	0	0	4	0	126	0	8	0	0	47	30281	2	99.3891
41	1930	33	0	30973	0	889	0	0	26	0	0	16	0	54	0	0	23	32014	3	99.6283
42	1929	0	0	0	31368	0	0	105	0	11	0	0	0	0	0	669	0	32153	1	97.5585
43	1928	0	0	6914	25	40	16	6	19002	5485	54	692	0	0	0	1	0	32235	4	21.7
44	1926	32474	0	0	0	3	0	0	0	0	1	0	0	19	6	0	0	32503	2	99.92
45	1925	0	1162	0	8308	0	23088	1	22	1	5	0	0	0	0	38	0	32625	3	99.7946
46	1924	0	0	32640	0	28	0	0	33	0	0	3	0	0	0	0	0	32704	2	99.8899
47	1923	30	0	140	0	32568	0	2	0	0	3	1	0	0	0	0	0	32744	3	99.9817
48	1922	0	31321	0	2	0	15	0	5	1	0	0	0	0	0	1335	104	32783	3	95.5922
49	1921	0	0	32684	0	69	0	1	0	7	0	1	0	39	0	0	9	32810	2	99.8263
50	1920	0	9619	0	37	0	22933	0	242	1	7	14	1	0	10	1	13	32878	3	99.121
52	1807	32864	0	0	0	7	0	33	0	0	0	0	5	6	21	0	0	32936	2	99.8026
53	1806	0	32968	0	0	0	33	0	12	0	2	0	0	0	0	3	0	33018	2	99.9485
54	1805	0	25972	0	7	1	5779	0	10	0	0	11	11	0	0	345	893	33029	4	96.1549
56	89	0	22971	0	12	0	9822	0	45	0	4	3	0	0	0	236	27	33120	3	99.0489
57	88	0	0	33016	0	138	0	0	0	0	0	9	0	1	0	0	23	33187	2	99.9006
58	87	0	0	31995	0	1199	0	0	0	0	0	10	0	1	0	0	7	33212	2	99.9458
59	86	0	45520	0	0	0	1296	0	0	0	0	0	0	0	0	0	2	46818	2	99.9957
60	85	0	0	0	46800	0	2	0	0	1	0	1	0	0	1	16	0	46821	2	99.9594
62	83	0	11901	1	3	0	34737	0	142	0	30	3	0	0	0	2	0	46819	4	99.6219
63	82	0	5	0	41584	0	166	2	0	13	0	0	1	0	0	5041	0	46812	3	89.1972
64	81	0	0	0	46088	0	7	319	0	6	0	1	0	0	0	396	0	46817	2	98.4578
65	80	0	31184	0	1	0	15575	0	17	0	28	0	0	0	0	5	0	46810	3	99.8932
68	77	0	1	0	2439	0	30939	0	2	0	1	1672	2	2	11760	0	0	46818	3	71.2952
69	76	1432	0	22	0	45325	0	2	0	0	4	1	1	28	0	0	0	46815	3	99.9231
70	75	0	44993	0	5	0	12	0	2	0	2	0	14	0	1	1671	119	46819	3	96.1362
96	1784	32215	0	1	1	1844	0	1782	1	0	10931	2	0	2	12	0	0	46791	4	72.7939
97	1783	0	0	46768	0	4	0	0	1	0	0	1	0	24	0	0	0	46798	2	99.9444
98	1782	0	18765	0	3	0	26573	0	1425	2	6	1	0	0	1	12	0	46788	3	96.9073
99	1781	705	0	4	0	45727	0	171	0	0	187	1	0	0	0	0	0	46795	3	99.2328
100	1780	0	46782	0	0	0	0	0	2	0	0	0	1	0	0	10	2	46797	1	99.9679
101	1779	0	0	45790	1	1002	0	0	0	1	0	0	0	3	0	0	0	46797	3	99.9915
102	1778	0	18	0	2013	0	44749	0	1	0	0	13	0	0	1	0	0	46795	3	99.9679
106	1773	1	0	5	0	46777	0	0	0	0	1	9	0	0	0	0	2	46795	3	99.9744
107	1772	0	42546	0	2	0	22	0	2	3	1	0	0	0	0	4204	0	46780	3	91.0004
111	338	1	1	28199	0	3	0	1	17479	646	0	0	0	476	0	0	4	46810	4	60.2521
112	337	0	46808	0	0	0	2	0	0	0	2	0	0	0	0	2	1	46815	2	99.9893
113	336	0	46807	0	0	0	0	0	1	0	0	0	2	0	0	1	1	46812	1	99.9893
114	335	0	41002	0	0	0	0	0	1	1	0	0	8	0	0	4741	1054	46807	1	87.598
115	334	0	0	46431	0	2	0	0	21	1	0	0	0	356	0	0	0	46811	2	99.1925
116	333	13731	0	380	0	32518	0	3	0	0	7	41	0	116	13	0	1	46810	3	99.6133
117	332	21152	0	0	0	25551	0	47	0	0	42	0	0	1	1	0	0	46794	2	99.8055
118	331	46739	0	0	0	59	0	0	0	0	0	0	0	15	0	0	0	46813	2	99.968
120	210	0	0	0	46813	0	2	0	0	0	0	1	0	0	1	1	0	46818	2	99.9936
121	209	0	31474	0	5	0	31	0	0	0	0	0	25	0	0	13508	1771	46814	3	67.3089
122	208	26	0	37680	0	3751	0	1	5	1	0	5	0	5339	0	0	1	46809	3	88.5663
123	207	0	0	0	46766	0	4	1	0	0	0	2	0	0	0	45	0	46818	2	99.8975
128	202	0	46455	0	0	0	312	0	47	0	5	0	0	0	0	1	0	46820	2	99.8868
129	201	0	0	46812	0	3	0	0	0	1	0	0	0	3	0	0	2	46821	2	99.9872
130	200	42734	0	11	0	720	0	1	0	0	2	4	6	3328	12	0	0	46818	3	92.8382
131	199	46549	0	0	0	0	0	3	0	0	1	0	1	265	0	0	0	46819	1	99.4233
132	198	0	46814	0	0	0	1	0	0	0	1	0	0	0	0	4	0	46820	2	99.9893
133	197	0	0	29828	0	1	0	0	219	14472	0	0	1	2287	1	1	2	46812	2	63.7208
134	196	0	45867	0	15	0	499	0	2	0	0	0	1	0	0	424	7	46815	3	99.0729
135	195	0	0	0	46809	0	2	0	0	1	0	4	0	0	0	3	0	46819	2	99.9829
136	171	0	46810	0	0	0	2	0	0	0	0	0	5	0	0	2	0	46819	2	99.985
137	170	0	44463	0	1	0	22	0	1	0	1	5	3	0	0	1858	454	46808	3	95.0393
138	169	0	0	0	46818	0	0	0	0	0	0	0	0	0	0	2	0	46820	1	99.9957
139	167	0	25140	0	1	0	1	0	0	0	0	0	3	0	0	21664	0	46809	3	53.7119
140	166	16244	0	37	0	34	0	2	1	3	0	0	2	30364	122	0	0	46809	3	34.8544
141	165	0	0	46797	0	11	0	0	2	1	0	0	0	5	0	0	1	46817	2	99.9808
142	164	0	3	0	46066	0	627	1	0	2	0	0	0	0	1	117	0	46817	3	99.7415
143	163	0	102	0	16	0	46211	2	7	0	4	474	0	0	0	0	1	46817	3	98.9576
144	155	44159	0	0	0	2611	0	24	0	0	17	0	0	0	0	0	0	46811	2	99.9124
145	154	0	44879	0	0	0	2	0	62	453	1	0	12	2	0	1399	4	46814	2	95.8709
146	153	0	0	0	44927	0	0	217	0	1422	0	2	0	0	0	249	0	46817	1	95.963
183	193	0	0	46697	0	1	0	0	103	1	0	0	0	15	0	0	1	46818	2	99.7437
184	192	44061	0	5	0	84	0	15	0	0	0	0	0	2647	4	0	0	46816	3	94.3054
185	191	36009	0	89	0	272	0	3	0	0	0	11	1959	2857	5602	0	16	46818	3	77.6838
218	238	0	1	0	38838	0	12	0	0	1	0	0	1	0	0	7953	0	46806	3	83.0043
219	237	0	0	0	46730	0	1	0	0	0	0	5	0	0	1	80	0	46817	2	99.8163
220	236	0	0	0	42864	0	3941	0	0	0	0	1	0	0	3	1	0	46810	2	99.9893
221	235	0	1	0	40443	0	0	0	0	0	0	1	0	0	2	6361	0	46808	2	86.404
222	234	0	46806	0	0	0	2	0	1	0	0	0	1	0	0	8	0	46818	2	99.9786
250	328	46617	0	0	0	132	0	46	0	0	15	0	0	0	0	0	0	46810	2	99.8697
251	327	2	0	0	45041	0	8	47	0	30	0	0	0	0	2	1665	0	46795	3	96.2731
252	326	38570	0	0	0	7890	0	335	0	0	1	0	0	1	0	0	0	46797	2	99.2799
253	325	45350	0	0	0	1	0	1	0	0	0	0	24	1425	7	0	0	46808	2	96.8873
254	324	0	0	33183	0	2227	0	0	1	1	0	10919	0	9	1	0	467	46808	2	75.6495
255	322	46787	0	0	0	18	0	0	0	0	2	0	0	2	0	0	0	46809	2	99.9915
258	286	46772	0	0	0	16	0	24	0	0	0	0	0	0	0	0	0	46812	2	99.9487
259	285	0	46717	0	0	0	18	0	76	0	0	0	1	0	0	1	0	46813	2	99.8334
260	284	246	0	26002	0	4906	0	97	515	13328	2	0	0	1705	0	0	0	46801	3	66.567
267	279	0	46626	0	0	0	175	0	0	0	7	0	1	0	0	3	0	46812	2	99.9765
268	278	0	0	277	31633	0	753	1	0	9	0	12228	1	2	1885	11	6	46806	3	69.7838
269	277	30679	0	4	0	9	0	7	0	0	4	0	0	16102	1	0	0	46806	3	65.5728
270	276	0	0	0	46781	0	25	4	0	1	0	0	0	0	1	8	0	46820	2	99.9701
292	320	184	0	27629	0	17760	0	1	46	154	8	13	0	1003	0	0	1	46799	3	97.3803
293	319	24530	0	274	2	82	0	5	0	2	0	1385	317	16338	3835	0	30	46800	4	53.1795
294	318	46781	0	0	0	2	0	6	0	0	5	0	1	15	0	0	0	46810	2	99.9423
295	317	0	1058	0	18295	0	26132	0	1	0	1	1102	4	0	128	37	47	46805	3	97.1798
297	315	0	46769	0	0	0	3	0	0	0	3	0	2	0	0	25	7	46809	2	99.921
298	314	1	3	0	17110	21	28910	31	0	0	186	475	0	0	71	0	0	46808	5	98.3699
349	364	0	0	0	46432	0	28	3	0	1	0	65	0	0	26	258	1	46814	2	99.2438
350	363	0	1943	2	90	0	25441	20	492	0	18815	2	0	0	0	4	0	46809	4	58.6981
351	362	17945	0	0	0	26913	0	1896	0	0	46	1	0	0	0	0	0	46801	2	95.8484
352	361	46756	0	0	0	16	0	0	0	0	3	0	1	16	14	0	0	46806	2	99.9274
386	419	16553	0	407	0	23689	0	9	0	0	0	1355	56	3634	1089	0	7	46799	3	86.8587
387	418	46638	0	0	0	89	0	74	0	0	2	0	1	1	0	0	0	46805	2	99.8334
388	417	0	6	0	70	0	46723	0	7	0	0	1	0	0	3	0	0	46810	3	99.9765
389	416	1	35160	1	33	0	19	0	3	12	0	9	1180	0	1	8497	1887	46803	5	75.2388
392	413	38323	0	410	0	6960	0	5	0	0	1	1	0	1095	2	0	0	46797	3	97.6409
393	412	0	0	0	46803	0	2	0	0	0	0	0	0	0	2	4	0	46811	2	99.9872
394	411	0	46780	0	0	0	16	0	1	0	1	0	5	0	0	6	0	46809	2	99.9722
395	410	0	1417	0	18971	0	17818	0	0	0	1	397	20	0	72	8049	49	46794	3	81.6472
396	409	0	0	0	46309	0	1	2	0	1	0	0	0	0	13	478	0	46804	2	98.9445
397	405	0	0	0	46775	0	29	1	0	0	0	0	0	0	0	2	0	46807	2	99.9936
398	404	0	26044	0	2406	0	5370	0	3	0	0	221	51	0	3	12125	572	46795	3	72.2727
424	452	0	25	0	40674	0	5397	0	0	0	0	542	0	0	25	127	0	46790	3	98.5168
425	451	0	46660	0	0	0	129	0	6	0	6	0	0	0	0	0	0	46801	2	99.9744
426	450	0	0	46791	0	9	0	0	1	1	0	0	0	2	0	0	0	46804	2	99.9915
429	447	0	46683	0	0	0	114	0	1	0	1	0	0	0	0	1	0	46800	2	99.9936
430	446	0	8	0	22735	0	11109	1	0	0	0	12403	1	0	523	16	0	46796	3	72.3395
431	445	0	40175	0	4	0	6542	0	1	0	0	3	0	0	0	33	39	46797	3	99.8376
432	443	0	0	0	28037	0	17030	0	0	0	0	1264	0	0	472	1	0	46804	2	96.2888
433	442	0	46804	0	0	0	0	0	0	0	0	0	0	0	0	0	0	46804	1	100
434	441	0	0	32672	0	12800	0	0	2	0	1	1317	0	3	0	0	5	46800	2	97.1624
454	467	46728	1	0	0	36	0	6	0	0	0	0	1	19	10	0	0	46801	3	99.9231
456	466	0	0	46777	0	6	0	0	21	0	0	0	0	0	0	0	0	46804	2	99.9551
457	465	46755	0	0	0	3	0	0	0	0	2	0	1	36	7	0	0	46804	2	99.9017
458	464	25168	0	687	0	17149	0	0	0	0	0	0	0	3780	0	0	1	46785	3	91.9183
459	463	0	46702	0	0	0	0	0	0	0	1	0	3	0	0	3	95	46804	1	99.7821
494	1760	0	30590	0	2364	0	12130	1	0	0	0	1	0	0	0	1683	0	46769	3	96.3972
496	1757	1	0	0	43104	1	1514	3	0	0	0	1969	0	0	182	0	0	46774	4	95.3949
497	1756	29961	0	0	0	0	0	0	0	0	0	1	30	882	15904	0	0	46778	1	64.0493
498	1755	46773	0	0	0	0	0	1	0	0	0	0	0	4	1	0	0	46779	1	99.9872
499	1754	1	0	28346	0	3	0	0	1009	166	0	1	1	17236	0	0	0	46763	3	60.6249
500	1753	26030	0	2	0	3	0	0	0	0	0	0	565	7270	12900	0	0	46770	3	55.666
501	527	46564	0	1	0	109	0	37	0	0	2	0	5	76	3	0	0	46797	3	99.7372
502	526	0	0	0	46775	0	5	1	0	2	0	0	0	0	1	12	0	46796	2	99.9658
503	525	0	0	1	36141	0	2	74	0	390	0	41	0	0	1	10123	13	46786	3	77.2539
504	524	0	40962	0	0	0	2	0	0	0	0	0	0	0	0	5824	0	46788	2	87.5524
505	523	0	29380	0	0	0	0	1	0	0	0	0	0	0	0	17411	4	46796	1	62.7831
506	521	13830	0	16384	0	741	0	18	13	297	0	0	0	15507	2	0	0	46792	3	66.1545
507	520	0	0	0	46797	0	0	0	0	2	0	0	0	0	0	0	0	46799	1	99.9957
530	548	208	45	3400	1359	31032	5	329	6	103	41	707	3	7	34	42	9464	46785	6	77.0525
531	547	46520	0	0	0	223	0	3	0	0	1	0	0	5	41	0	0	46793	2	99.8931
532	546	46366	0	0	0	2	0	2	0	0	0	0	39	337	46	0	0	46792	2	99.0939
533	545	0	31042	0	566	0	7482	0	26	0	0	64	90	0	29	7231	240	46770	3	83.5792
534	544	0	46683	0	0	0	89	0	0	0	1	4	0	0	0	0	19	46796	2	99.9487
586	607	0	46125	0	1	0	372	0	0	0	0	9	0	0	10	223	49	46789	3	99.3781
587	606	2	0	42880	0	3877	0	0	8	4	0	0	0	11	0	0	1	46783	3	99.9487
588	605	0	28856	0	0	0	1	0	0	0	0	0	11	0	0	17879	35	46782	2	61.684
589	604	0	0	46757	0	1	0	0	0	0	0	32	0	1	0	0	0	46791	2	99.9295
609	1745	46192	0	0	0	25	0	3	0	0	1	0	0	449	82	0	0	46752	2	98.8557
610	1744	46590	0	0	0	16	0	3	0	0	2	0	1	129	16	0	0	46757	2	99.6771
611	1743	0	25289	0	7	0	21380	0	16	0	31	0	2	0	0	27	1	46753	3	99.8353
612	1742	0	3	0	3866	0	41032	0	0	0	0	1794	0	0	58	0	0	46753	3	96.0388
613	1740	0	46747	0	0	0	5	0	0	0	0	0	3	0	0	2	3	46760	2	99.9829
614	1739	10	23256	13054	2749	552	2778	1	204	46	2	507	10	369	6	2720	489	46753	6	90.6872
615	1738	0	0	46657	0	3	0	0	19	0	0	3	0	64	3	0	2	46751	2	99.8054
620	1734	0	32269	4	1	2	10346	0	3940	5	155	3	1	0	0	1	25	46752	5	91.1662
621	1733	19771	0	0	0	23521	0	2022	0	1	1425	0	1	0	0	1	0	46742	2	92.6191
622	1732	46701	0	0	0	49	0	1	0	0	1	0	1	5	0	0	0	46758	2	99.9829
629	640	35040	0	1	0	0	0	0	0	0	0	1	11	11405	327	0	0	46785	2	74.8979
630	639	0	0	46786	0	0	0	0	0	1	0	0	0	1	0	0	0	46788	1	99.9957
631	638	34841	0	15	0	11914	0	2	0	0	0	0	0	6	3	0	0	46781	3	99.9765
632	637	0	0	0	10885	0	2	7866	0	27983	0	0	0	0	0	43	0	46779	2	23.2733
684	1674	46740	0	0	0	3	0	1	0	0	1	0	0	1	0	0	0	46746	2	99.9936
685	1673	0	0	37797	0	1	0	0	2	6	0	0	0	8928	0	0	1	46735	2	80.8773
701	716	715	0	208	0	29078	0	2344	53	74	14287	4	0	4	0	0	0	46767	3	64.1499
702	715	0	0	46743	0	0	0	0	1	0	0	30	0	0	0	0	0	46774	1	99.9337
703	714	0	0	46738	0	5	0	0	1	2	0	2	0	24	0	0	1	46773	2	99.9359
704	713	0	15049	0	18863	0	2704	2663	116	1302	36	1	0	0	0	6022	1	46757	3	78.3113
705	712	0	31543	0	0	0	0	0	0	0	0	0	0	0	0	15230	3	46776	1	67.4342
719	1555	0	10075	0	8	0	36619	0	2	0	1	9	2	0	1	2	6	46725	3	99.9508
721	1553	0	14	0	1307	0	45042	0	0	0	1	354	0	0	9	1	0	46728	3	99.2189
722	1552	0	27983	0	0	0	18641	0	78	0	12	0	0	0	0	4	1	46719	2	99.7967
723	1551	0	46713	0	0	0	11	0	2	0	3	0	0	0	0	1	0	46730	2	99.9872
737	764	26046	1	13708	21	1002	4	44	2	2	9	156	98	470	4143	1	1040	46747	6	87.2398
738	763	12	0	36	0	46663	0	1	0	0	1	42	0	0	0	0	1	46756	3	99.9038
739	762	0	0	0	46735	0	3	3	0	6	0	0	0	0	1	12	0	46760	2	99.953
740	761	0	9594	0	22955	0	5441	0	0	0	0	33	1	0	1	8659	44	46728	3	81.3003
741	760	0	46707	0	0	0	37	0	6	0	2	0	2	0	0	4	2	46760	2	99.9658
742	759	0	4	0	0	0	46418	0	1	0	333	3	0	0	0	0	0	46759	2	99.2793
743	758	904	0	18023	0	14069	0	105	1392	63	12033	0	0	140	0	0	1	46730	3	70.6099
766	803	36888	0	3149	0	1804	0	172	48	2	1059	2	6	3592	17	4	0	46743	3	89.5129
767	802	0	21997	0	5571	0	18772	1	0	0	0	1	1	0	1	399	6	46749	3	99.1251
768	801	0	0	0	46743	0	2	6	0	1	0	2	0	0	2	1	0	46757	2	99.9743
770	799	0	0	31512	0	15225	0	0	2	0	0	1	0	0	0	0	1	46741	2	99.9914
771	798	0	0	46703	0	4	0	0	5	1	0	39	0	5	0	0	0	46757	2	99.8931
773	796	25362	0	0	4	1	0	272	0	98	0	0	28	20621	350	0	0	46736	3	54.2772
775	795	0	46716	0	0	0	36	0	3	0	0	0	2	0	0	2	1	46760	2	99.9829
776	794	20	2	29934	0	12790	0	38	192	3276	6	50	1	403	0	0	42	46754	4	91.4275
777	793	0	0	0	46742	0	0	0	0	1	0	1	0	0	9	7	0	46760	1	99.9615
778	792	0	46708	0	0	0	35	0	0	0	0	0	9	0	0	6	1	46759	2	99.9658
779	791	0	31307	0	0	0	0	0	1	0	0	1	388	0	0	14568	487	46752	1	66.964
781	790	0	0	0	46636	0	1	4	0	0	0	115	0	0	2	2	0	46760	2	99.737
782	789	26829	0	0	0	1	0	0	0	0	0	0	264	1321	18334	0	0	46749	2	57.3916
810	821	24403	0	1	0	18794	0	793	0	2	2746	0	0	1	3	0	0	46743	3	92.416
811	820	0	0	0	46699	0	49	3	0	3	0	0	0	0	4	2	0	46760	2	99.9743
812	819	0	0	26110	0	20620	0	1	1	0	2	4	0	1	0	0	4	46743	2	99.9722
813	818	0	39	0	4271	0	42434	1	1	1	1	1	0	0	0	13	0	46762	3	99.9615
843	916	44347	0	0	0	2269	0	53	0	0	71	0	1	1	0	0	0	46742	2	99.7304
844	915	0	0	0	46694	0	32	3	0	14	0	0	0	0	0	1	0	46744	2	99.9615
846	913	46715	0	0	0	0	0	1	0	0	1	0	7	8	11	0	0	46743	1	99.9401
847	912	0	46712	0	0	0	2	0	25	0	0	0	0	0	0	2	1	46742	2	99.9401
848	911	0	19841	0	2992	0	13645	0	0	0	0	15	6	0	0	9476	742	46717	3	78.0829
849	910	0	46726	0	0	0	3	0	1	0	6	0	1	0	0	5	0	46742	2	99.9722
850	909	0	1	0	5	1	46551	0	0	0	187	0	0	0	0	0	0	46745	4	99.6
851	908	18566	0	12454	0	14351	0	367	15	47	135	0	0	801	0	0	0	46736	3	97.0793
852	870	0	46739	0	0	0	1	0	1	0	2	0	1	0	0	2	3	46749	2	99.9807
853	869	0	0	44666	0	0	0	0	612	861	0	9	0	596	1	0	0	46745	1	95.5525
854	868	18854	0	68	0	46	0	36	0	18	0	1	8	27690	16	0	0	46737	3	40.5845
855	867	0	37	0	6	0	46588	0	1	0	0	105	0	0	7	0	0	46744	3	99.7583
856	866	7665	0	26	0	34582	0	4253	0	27	166	1	0	9	4	0	0	46733	3	90.4564
857	865	39223	0	1	0	5	0	2	0	0	1	0	17	7360	131	0	0	46740	3	83.9303
858	864	2	1	13	0	46726	0	3	0	0	0	1	0	1	0	0	1	46748	4	99.9872
887	894	0	46459	0	0	0	262	0	24	0	0	0	0	0	0	4	0	46749	2	99.9401
888	893	42	2	41373	1	75	0	0	114	291	0	192	2	4585	0	0	71	46748	5	88.7589
896	904	8308	0	0	0	0	0	0	1	0	0	0	4	33348	5084	0	0	46745	1	17.773
897	903	0	0	46728	0	14	0	0	1	1	0	2	0	1	0	0	2	46749	2	99.985
933	952	0	0	0	46722	0	7	0	0	0	0	3	0	0	6	9	0	46747	2	99.9615
934	951	0	46746	0	0	0	0	0	0	0	0	0	0	0	0	1	1	46748	1	99.9957
970	989	0	26109	2	4	0	3	0	3	1	1	1	381	0	0	8182	12023	46710	4	55.9152
971	988	0	40587	0	1	0	6138	0	0	0	1	0	0	0	0	0	0	46727	3	99.9979
977	982	46278	0	0	0	1	0	0	0	0	0	0	1	457	0	0	0	46737	2	99.02
991	1540	0	61	0	32664	0	97	0	0	0	0	39	1	0	0	13843	1	46706	3	70.2736
992	1539	0	46701	0	0	0	1	0	0	0	0	0	1	0	0	5	5	46713	2	99.9765
993	1538	0	46117	0	0	0	0	0	0	0	0	0	6	0	0	166	423	46712	1	98.7262
994	1537	0	0	32655	0	1	0	0	4	13971	0	1	0	77	0	0	1	46710	2	69.9122
995	1536	39107	0	18	0	188	0	0	0	0	3	0	1	7372	10	0	0	46699	3	84.1838
996	1535	0	45695	0	0	0	67	2	30	0	110	0	1	0	0	803	1	46709	2	97.9726
997	1534	0	64	1	690	0	42887	0	1756	64	0	1142	0	0	1	93	0	46698	4	93.4558
999	1119	46303	0	0	0	284	0	89	0	0	5	0	8	28	4	0	0	46721	2	99.7132
1000	1118	0	27248	0	14	0	89	6	2000	13769	8	1	4	0	0	3574	4	46717	3	58.5461
1001	1117	0	2943	0	1	0	29239	0	14453	11	78	0	0	0	1	0	0	46726	3	68.876
1002	1116	0	0	46389	0	36	0	0	296	2	0	0	0	3	0	0	2	46728	2	99.3516
1003	1115	4118	0	1836	69	37643	0	325	3	16	65	1026	1	1522	88	0	4	46716	4	93.4712
1005	1112	35986	0	0	0	10652	2	78	0	0	1	2	0	2	0	0	0	46723	3	99.8224
1006	1111	0	0	46641	0	2	0	0	3	0	0	5	0	0	0	0	80	46731	2	99.8117
1009	1108	0	0	0	46593	0	2	129	0	0	0	0	0	0	0	5	0	46729	2	99.7132
1010	1107	15409	0	0	0	0	0	0	0	0	0	0	1327	13150	16832	0	0	46718	1	32.983
1011	1106	27360	0	0	0	0	0	0	0	1	1	0	24	15742	3601	0	0	46729	1	58.5504
1012	1105	25609	0	27	1	86	0	9	0	3	2	11	154	19275	1540	0	0	46717	4	55.0613
1016	1031	0	52	0	25470	0	2139	391	105	16705	100	0	0	0	0	1759	0	46721	3	59.2046
1017	1030	45476	0	0	0	1164	0	11	0	0	64	0	0	2	2	0	0	46719	2	99.8309
1018	1029	148	0	1	0	46566	0	15	0	0	4	4	0	0	0	0	1	46739	3	99.9487
1019	1028	0	20282	0	14146	1	7561	2	11	1	3	54	4	0	13	4607	38	46723	4	89.8701
1033	1044	0	0	46727	0	6	0	0	1	0	0	0	0	5	0	0	0	46739	2	99.9872
1034	1043	0	13260	0	15856	0	754	0	1	2	0	0	0	0	0	16850	1	46724	3	63.9286
1035	1042	0	0	0	19126	0	27589	0	0	0	0	2	0	0	2	0	0	46719	2	99.9914
1048	1058	0	12242	0	2796	0	26689	5	26	2	5	0	0	0	1	4959	0	46725	3	89.3034
1049	1057	1	0	23000	0	9000	2	0	7	0	0	14352	0	3	2	0	358	46725	4	68.4922
1050	1056	86	0	33596	0	206	0	0	1	2	0	1	0	12848	0	0	1	46741	3	72.5017
1082	1100	2	1939	19	27793	0	12864	42	1307	1736	7	276	2	2	49	621	63	46722	5	91.214
1083	1099	46733	0	0	0	4	0	0	0	0	0	0	1	2	1	0	0	46741	2	99.9914
1084	1098	46736	0	0	0	0	0	1	0	0	0	0	0	4	0	0	0	46741	1	99.9893
1085	1097	5	3	3	44880	0	246	358	4	254	4	105	0	1	159	706	9	46737	5	96.5766
1086	1096	46735	0	0	0	2	0	0	0	0	0	0	1	1	1	0	0	46740	2	99.9936
1148	1312	25442	0	3	0	8	0	0	0	0	2	0	14	21061	153	0	0	46683	3	54.5231
1177	1183	31700	0	2	22	893	0	1050	0	11785	1	9	7	650	579	0	0	46698	4	69.8467
1186	1193	37392	0	468	0	3735	0	4	0	0	5	42	2	4634	401	0	1	46684	3	89.099
1187	1192	0	28874	0	0	0	17269	0	482	0	66	0	1	0	0	0	2	46694	2	98.82
1200	1209	3	0	180	0	46508	0	3	0	0	1	2	0	0	6	0	3	46706	3	99.9679
1201	1208	0	20457	0	2077	0	903	0	11683	2125	1	0	0	0	0	9451	0	46697	3	50.1895
1202	1207	0	44142	0	4	0	1930	0	387	0	5	18	1	1	0	173	32	46693	3	98.6786
1214	1310	16656	0	339	0	11295	0	3	0	0	2	12560	853	2638	2266	0	70	46682	3	60.6015
1215	1309	46584	0	0	0	3	0	2	0	0	0	0	0	99	10	0	0	46698	2	99.7623
1216	1308	33666	0	0	0	0	0	1	0	0	0	0	8	12452	566	0	0	46693	1	72.1007
1217	1307	8154	0	13385	0	3485	0	1915	612	1737	459	0	0	16938	0	0	0	46685	3	53.6018
1223	1304	3	94	2484	438	28424	11271	56	7	4	111	3435	0	0	0	0	365	46692	6	91.4803
1224	1303	0	46688	0	0	0	2	0	1	0	6	0	1	0	0	3	0	46701	2	99.9764
1225	1302	0	46694	0	0	0	2	0	1	0	0	0	0	0	0	3	0	46700	2	99.9914
1230	1242	0	5	0	45818	0	163	7	0	305	0	3	0	0	0	397	0	46698	3	98.4753
1231	1241	1	38802	0	78	22	192	0	0	0	1	178	1354	1	4	1133	4934	46700	5	83.7152
1232	1240	0	0	32799	0	13899	0	0	0	0	0	3	0	2	0	0	0	46703	2	99.9893
1251	1264	46705	0	0	0	9	0	0	0	0	0	0	0	2	0	0	0	46716	2	99.9957
1252	1263	46676	0	0	0	12	0	0	0	0	2	0	7	15	1	0	0	46713	2	99.9465
1253	1262	1	24413	26	57	2	1555	7	367	6	12	13308	1980	2	553	1241	3163	46693	6	55.7985
1254	1261	0	0	0	46690	0	3	0	0	2	0	1	0	0	4	10	0	46710	2	99.9636
1268	1277	16892	0	57	0	12021	0	8	0	5	1	0	0	17728	0	0	0	46712	3	62.0183
1269	1276	0	0	46701	0	3	0	0	4	1	0	0	0	10	0	0	0	46719	2	99.9679
1270	1275	0	0	44726	0	1	0	0	1	1	0	0	0	1984	0	0	4	46717	2	95.7403
1279	1292	0	0	0	46040	0	599	41	0	18	2	0	0	0	1	11	0	46712	2	99.8437
1280	1291	44139	0	0	0	1	0	57	0	0	0	0	0	2514	0	0	0	46711	2	94.4959
1281	1290	0	46713	0	0	0	1	0	0	0	0	0	2	0	0	0	0	46716	2	99.9957
1282	1289	1	0	32348	0	0	0	0	223	289	0	0	0	13840	0	0	0	46701	2	69.2683
1313	1411	1	23151	0	147	1	18593	19	742	22	3181	3	2	3	0	816	6	46687	5	89.7316
1314	1410	0	46265	0	0	0	3	0	0	0	0	0	1	0	0	367	54	46690	2	99.0962
1315	1409	0	12733	0	8	0	2	0	0	1	0	0	501	0	0	18010	15422	46677	3	27.3004
1316	1408	0	24630	0	100	0	7977	0	25	1	2	13652	4	0	11	126	156	46684	3	70.0604
1320	1352	0	0	0	45352	0	1335	1	0	4	0	2	0	0	0	2	0	46696	2	99.9807
1321	1351	45106	0	1	0	4	0	1465	0	7	0	0	0	113	1	0	0	46697	3	96.6036
1323	1350	0	45343	0	0	0	1225	0	10	0	23	0	90	0	0	1	1	46693	2	99.7323
1324	1349	0	14	2	34958	0	10473	0	1	2	1	691	0	0	259	286	3	46690	4	97.3378
1325	1348	0	23606	0	15695	0	4029	11	491	636	51	18	1	0	0	2122	23	46683	3	92.8175
1327	1346	32758	0	0	0	7340	0	5776	0	0	807	0	0	0	0	0	0	46681	2	85.8979
1328	1345	0	0	4865	0	41740	0	0	0	0	1	79	0	0	0	0	5	46690	2	99.8179
1354	1382	0	29030	0	0	0	15	0	0	0	1	1	1	0	0	17636	0	46684	2	62.2162
1355	1381	0	11091	0	4	0	0	0	0	2	0	1	69	0	0	35223	310	46700	2	23.758
1356	1380	0	0	23229	0	0	10	0	21330	1995	4	0	0	125	0	0	1	46694	2	49.7687
1357	1379	0	0	0	42925	0	3573	1	3	2	1	167	0	0	21	1	0	46694	2	99.5802
1358	1378	0	45172	0	0	0	1255	0	260	0	7	0	0	0	0	0	4	46698	2	99.4197
1359	1377	0	0	46695	0	2	0	0	0	1	0	0	0	1	0	0	3	46702	2	99.9893
1360	1376	42137	0	379	0	3449	0	4	1	0	0	8	1	598	113	0	3	46693	3	98.4409
1361	1375	0	29338	137	0	55	3142	0	863	0	11843	401	0	1	0	1	905	46686	4	69.9824
1363	1374	31366	0	32	0	68	0	0	1	0	0	0	1	15216	19	0	0	46703	3	67.3747
1364	1373	32433	0	530	0	9035	0	88	110	8	249	0	0	4237	0	0	0	46690	3	89.9507
1390	1400	13238	0	39	3	19541	2	13663	0	13	102	4	44	35	4	0	5	46693	5	70.2953
1391	1399	0	24673	0	4	1	20474	1	640	1	872	2	2	0	0	14	18	46702	4	96.6811
1392	1398	0	46695	0	0	0	3	0	0	1	0	0	3	0	0	4	6	46712	2	99.97
1412	1423	1469	0	1500	11	28735	1	26	0	2	8	14272	46	97	102	0	440	46709	5	67.9013
1413	1422	0	44126	0	0	3	206	0	6	0	2	2	57	0	1	69	2238	46710	3	94.9154
1414	1421	10544	0	20	6	22853	10	516	0	0	112	12625	0	5	17	0	2	46710	5	71.5757
1424	1435	2	41558	0	4	2	4861	0	46	0	5	2	2	0	1	209	14	46706	5	99.4026
1425	1434	1	13882	0	12	3	32692	0	6	0	10	85	0	0	0	6	9	46706	5	99.7516
1437	1462	0	1	0	46594	0	101	5	0	8	0	8	0	0	5	6	0	46728	3	99.9315
1438	1461	0	46671	0	0	0	23	0	12	0	3	0	4	0	0	12	4	46729	2	99.9251
1439	1460	11	0	24884	8	1475	87	221	19224	234	210	79	0	272	1	0	0	46706	5	56.663
1468	1481	45645	0	0	0	925	0	159	0	0	1	0	2	1	1	0	2	46736	2	99.6448
1469	1480	10906	0	303	0	29	0	0	0	0	1	1	10	35263	220	0	0	46733	3	24.0472
1470	1479	46708	4	0	0	2	0	1	0	0	10	0	0	8	1	0	0	46734	3	99.9572
1489	1500	0	0	46626	0	29	0	0	2	28	0	32	0	22	1	0	1	46741	2	99.816
1490	1499	10948	0	115	3	34200	0	3	0	0	2	670	3	210	572	0	13	46739	4	96.8485
1491	1498	0	46707	0	0	0	4	0	1	0	0	0	5	0	0	13	14	46744	2	99.9294
1492	1497	0	46586	0	0	1	138	0	2	0	2	0	1	0	1	4	7	46742	3	99.9636
1502	1510	44964	0	153	0	11	0	5	0	1	0	1	0	1606	1	0	0	46742	3	96.547
1503	1509	0	0	46732	0	1	0	0	4	0	0	4	0	3	1	0	2	46747	2	99.9701
1518	1519	46374	0	5	0	162	0	11	2	3	0	1	1	194	0	0	0	46753	3	99.5466
1561	1664	46570	0	0	0	8	0	0	0	0	1	0	0	184	1	0	0	46764	2	99.6023
1562	1663	45164	0	0	0	6	0	6	0	0	4	0	7	1494	76	0	0	46757	2	96.6059
1563	1662	0	28	0	27	0	46698	0	3	0	3	2	0	0	2	0	0	46763	3	99.9786
1564	1661	0	41093	0	19	0	2553	0	4	0	1	31	16	0	0	988	2043	46748	3	93.4051
1565	1660	215	0	3355	0	42350	0	1	3	2	13	771	0	5	3	2	27	46747	3	98.2309
1566	1659	32274	0	0	0	12992	0	1428	0	1	61	0	0	4	0	0	2	46762	2	96.8008
1570	1577	46540	0	0	0	116	0	30	2	0	4	0	2	33	44	0	0	46771	2	99.7541
1571	1576	0	45107	0	2	0	1576	0	19	0	4	8	0	0	0	46	5	46767	3	99.8247
1621	1628	0	45371	0	0	0	15	0	3	0	0	0	12	0	0	1183	167	46751	2	97.0803
1639	1657	0	0	46749	0	3	0	0	11	0	0	0	0	7	0	0	1	46771	2	99.9594
1640	1656	46476	0	1	0	127	0	6	0	0	5	2	1	48	105	0	0	46771	3	99.6429
1641	1655	26757	0	3	0	19995	0	7	0	0	0	0	0	5	3	0	0	46770	3	99.9679
1642	1654	81	0	10926	0	0	0	0	0	1	0	0	0	35753	10	0	1	46772	2	23.5333
1644	1652	0	1	0	27952	0	18284	1	0	2	0	212	0	0	309	5	0	46766	3	98.8688
1645	1651	0	44383	0	1	0	8	0	0	0	1	0	2	0	0	2183	194	46772	3	94.9115
1707	1730	0	40650	0	2	0	2	1	1	0	2	0	13	0	0	5867	233	46771	3	86.9214
1708	1729	0	0	0	46511	0	40	222	0	0	0	4	0	0	0	2	0	46779	2	99.5126
1709	1728	2	0	5077	0	41647	0	28	0	23	1	0	0	0	0	0	0	46778	3	99.8888
1710	1727	0	42465	0	1	0	2	0	1	0	2	0	2	0	0	4306	0	46779	3	90.7843
1712	1725	0	21711	0	47	0	24951	0	0	0	0	1	1	0	1	44	3	46759	3	99.8931
1713	1724	0	0	0	22815	0	23212	0	0	0	0	746	0	0	2	2	0	46777	2	98.3966
1714	1723	0	46601	0	0	0	8	0	0	0	0	0	0	0	1	64	105	46779	2	99.6366
1816	1849	42368	0	0	0	3	0	0	0	0	1	0	3	4354	65	0	0	46794	2	90.5479
1817	1848	36541	0	0	0	0	0	0	0	0	0	0	1	10253	0	0	0	46795	1	78.0874
1822	1843	0	0	46791	0	2	0	0	0	2	0	0	0	1	0	0	1	46797	2	99.9915
1823	1842	0	244	0	0	0	46197	0	67	0	284	0	0	0	0	0	0	46792	2	99.2499
1824	1841	24	0	39074	2	1263	0	14	3035	133	11	2	0	3225	0	0	0	46783	4	86.2771
1825	1840	0	229	21	0	26	23960	0	21	0	32	22414	0	0	0	0	92	46795	4	51.7919
1828	1836	46772	0	0	0	2	0	0	0	0	0	0	4	8	11	0	0	46797	2	99.9509
1829	1835	15570	0	2551	0	20349	0	0	0	0	0	16	19	8195	88	0	1	46789	3	82.2202
1872	1885	0	24	0	36391	1	10283	1	1	0	0	2	0	0	1	85	0	46789	4	99.8076
1873	1884	0	0	0	46789	0	3	2	0	0	0	0	0	0	1	2	0	46797	2	99.9893
1874	1883	37238	0	1699	0	6229	0	45	1	8	35	0	0	1528	1	0	0	46784	3	96.5416
1875	1882	0	0	0	46790	0	4	3	0	1	0	0	0	0	1	2	0	46801	2	99.985
1902	1913	19501	0	2	0	27085	0	194	0	0	16	0	0	1	0	0	1	46800	3	99.547
1903	1912	41046	0	0	0	5714	0	27	0	0	8	0	0	6	0	0	0	46801	2	99.9124
1950	1962	16	0	5	0	46786	0	0	0	0	0	1	0	0	0	0	2	46810	3	99.9936
1951	1961	0	39794	0	0	0	0	0	3	1	0	0	4	0	0	7003	2	46807	1	85.0172
1952	1960	0	30690	18	1	2	187	0	64	0	0	37	0	0	0	0	15806	46805	5	66.0143
1987	2047	29943	0	0	0	349	0	0	0	0	1	14321	1	0	2181	0	0	46796	2	64.732
1990	2002	46720	0	0	0	72	0	14	0	0	0	0	1	1	0	0	0	46808	2	99.9658
1991	2001	0	30023	0	609	0	15723	0	1	0	1	1	4	0	1	426	0	46789	3	99.0724
2007	2014	45787	0	1	0	915	0	3	0	0	0	0	0	60	38	0	0	46804	3	99.7842
2008	2013	32305	0	7	0	14102	0	5	0	0	11	0	2	366	4	0	4	46806	3	99.1625
2016	2035	33396	0	8	0	405	0	0	1	0	0	1	1	12787	201	0	1	46801	3	72.2399
2017	2034	0	0	32309	0	14231	0	1	4	5	0	113	0	101	0	0	42	46806	2	99.4317
2019	2032	0	0	0	46728	0	52	6	0	0	0	9	0	0	5	3	0	46803	2	99.9509
2020	2031	0	46801	0	0	0	4	0	0	0	1	0	0	0	0	2	1	46809	2	99.9915
2056	2135	39664	0	0	0	7116	0	12	0	0	10	1	0	0	5	0	0	46808	2	99.9402
2057	2134	39981	0	0	0	3	0	0	0	0	1	0	1	6815	5	0	0	46806	2	85.4249
2058	2133	0	0	46800	0	1	0	0	0	0	0	0	0	10	0	0	1	46812	2	99.9765
2059	2132	3	0	31116	0	35	0	0	1	2	0	0	0	15652	0	0	1	46810	3	66.5542
2060	2130	327	0	43942	0	2159	0	0	16	8	0	0	0	354	0	0	0	46806	3	99.1924
2061	2129	0	0	0	39270	0	7500	0	0	1	0	33	0	0	3	1	0	46808	2	99.9188
2062	2128	0	44693	0	0	0	0	0	0	0	3	0	1	0	0	2091	26	46814	1	95.4693
2063	2127	0	23579	0	13763	0	6152	2	3064	1	197	5	2	0	1	30	4	46800	3	92.9359
2064	2126	34309	0	1	0	7686	0	101	4	0	4690	0	0	11	0	0	0	46802	3	89.7312
2065	2125	0	0	46788	0	1	0	0	5	1	0	5	0	8	0	0	3	46811	2	99.953
2066	2124	2	0	44214	0	2464	0	0	1	3	0	0	0	117	0	0	0	46801	3	99.7415
2071	2120	0	2	0	16675	0	29714	0	1	0	0	401	0	0	5	0	0	46798	3	99.1303
2072	2119	46447	0	0	0	12	0	0	0	0	0	0	0	338	2	0	0	46799	2	99.2735
2073	2118	0	0	46794	0	2	0	0	2	5	0	1	0	5	0	0	0	46809	2	99.9722
2074	2117	1	0	42714	0	6	0	0	11	0	0	0	0	4067	0	0	1	46800	3	91.2842
2075	2116	6	0	39635	0	7121	0	0	4	18	0	0	0	18	0	0	1	46803	3	99.9124
2076	2115	0	46710	0	0	0	0	0	0	0	3	0	17	0	0	54	25	46809	1	99.7885
2078	2113	1	0	11068	0	16409	0	0	0	0	2	5311	0	0	0	0	14014	46805	3	58.7074
2079	2112	0	0	46761	0	43	0	0	0	0	0	0	0	1	0	0	2	46807	2	99.9936
2080	2111	0	39549	0	69	0	466	0	1	0	1	0	0	0	0	6706	3	46795	3	85.6587
2090	2105	0	1814	0	19589	0	6865	1983	3079	12867	304	34	0	0	2	256	2	46795	3	60.4082
2091	2104	46716	0	0	0	45	0	11	0	0	0	0	0	36	1	0	0	46809	2	99.8975
2092	2102	0	2	0	24863	0	4016	0	0	1	0	17624	5	0	285	4	4	46804	3	61.7063
2093	2101	44168	0	1	0	6	0	1749	0	0	0	0	0	884	0	0	0	46808	3	94.3749
2094	2100	0	46799	0	0	0	0	0	0	0	5	0	6	0	0	2	0	46812	1	99.9722
2095	2099	0	0	45609	0	1	0	0	53	87	0	4	0	1054	0	0	1	46809	2	97.4385
2170	2183	0	45674	0	123	0	683	0	4	0	4	0	0	0	0	326	1	46815	3	99.2844
2171	2182	1	0	19817	0	26902	0	0	1	1	5	85	0	1	0	1	1	46815	3	99.7971
2172	2181	0	0	46652	0	106	0	0	4	7	0	0	0	49	0	0	2	46820	2	99.8676
2173	2180	0	24	0	33988	0	11834	1	3	0	1	1	0	0	0	958	0	46810	3	97.9406
2174	2179	0	46712	0	0	0	76	0	21	0	1	0	1	0	0	5	0	46816	2	99.9402
2186	2195	45334	0	31	0	885	0	110	0	6	3	0	3	443	0	0	0	46815	3	98.7931
2187	2194	0	46475	0	0	0	52	0	5	0	4	6	3	0	0	0	270	46815	2	99.3848
2205	2215	0	0	0	26403	0	23	0	0	0	0	1365	0	0	12	10	0	27813	2	95.0131
2206	2214	0	13683	0	0	0	3	0	0	0	1	0	1	0	0	14468	20	28176	2	48.5733
2207	2213	0	28356	0	0	0	0	0	0	0	0	0	6	0	0	128	86	28576	1	99.2301

## Sheet: Table 4. vRNA4 in virio
Table 4. Base-pairing conservation (BP) calculation across type A influenza in vRNA4 global MEA structure in virio
i	j	GC	CG	AU	UA	GU	UG	GA	AG	AA	GG	UU	CC	AC	UC	CA	CU	Total Pairs	BP Types	% Canonical	Avg % Canonical	67.3281
2	1778	5678	0	0	0	8	0	2	0	0	8	0	2	13	7	0	0	5718	2	99.4404
3	1777	0	3	0	18	0	5815	1	6	0	8	9	1	0	6	0	0	5867	3	99.4716
4	1776	3	0	5318	0	10	0	0	4	3	0	10	0	363	2	0	5	5718	3	93.2319
5	1775	27	0	20	0	6039	0	3	0	0	5	7	0	0	2	0	5	6108	3	99.6398
6	1774	0	0	6142	1	11	0	1	1	4	0	15	0	2	0	0	3	6180	3	99.5793
7	1773	0	0	6245	1	1	0	1	4	0	0	10	0	4	0	0	6	6272	3	99.6014
12	1770	1	1	6324	1	17	0	1	16	10	0	7	0	8	0	0	4	6390	5	99.2801
13	1769	6501	1	0	0	22	0	1	0	0	0	0	1	12	5	0	0	6543	3	99.7096
14	1768	6484	0	0	1	1	12	4	2	0	209	0	8	9	7	0	0	6737	4	96.4524
15	1767	20295	0	0	1	272	0	3	0	0	0	0	5	4	54	0	0	20634	3	99.6801
25	36	0	13	0	10188	1	112	432	1	702	6	3	1	0	0	1682	2	13143	4	78.4752
26	35	0	7538	1	12457	0	5538	0	13	1	4	5	0	0	1	8	2	25568	4	99.867
27	34	4	1	25992	0	161	0	0	1	16	0	30	0	711	1	0	10	26927	4	97.1441
44	56	4	56	9008	15	3325	250	154	9	2936	3	13	0	0	0	265	0	16038	6	78.9251
45	55	0	0	0	13105	0	0	42	0	11	0	0	0	0	0	706	0	13864	1	94.5254
46	54	8544	0	0	0	2	0	0	0	0	0	4	2452	79	1326	1	0	12408	2	68.8749
47	53	0	3327	0	29682	0	35703	0	1	0	1	5	0	0	10	2189	0	70918	3	96.8894
58	72	1	892	355	33	12	40251	0	218	1	43	28650	60	0	90	0	293	70899	6	58.596
59	71	138	1633	33	22259	1403	1096	6124	3972	971	21281	3139	61	2	6522	480	1786	70900	6	37.464
60	70	338	18788	5	7087	3227	87	789	1	200	18	25271	6	0	77	13261	1732	70887	6	41.6607
61	69	9	0	0	61086	0	17	1738	0	0	0	19	47	0	7928	56	2	70902	3	86.1922
62	68	9665	20	16548	0	7783	4	23365	313	1126	8743	0	3	3330	0	0	2	70902	5	47.9817
63	67	0	39304	5	0	5	1	0	631	0	6	17	7	0	0	4	30923	70903	4	55.449
80	1759	6	0	9379	65	1078	19	968	323	441	2668	8	0	42	0	6	5	15008	5	70.2759
81	1758	49	7	15	2	14512	0	40	0	0	85	14	16	1	0	30	385	15156	5	96.2325
82	1757	0	1	13826	0	3	10	0	871	48	0	249	0	106	4	0	5	15123	4	91.5162
83	1756	7641	0	1124	0	101	0	624	396	488	356	0	0	723	0	0	1	11454	3	77.4053
84	1755	0	14325	17	4	0	0	0	689	423	2	0	18	0	0	11864	847	28189	3	50.8922
85	1754	0	0	24243	0	4	2	0	67	2614	1	1123	0	181	7	0	0	28242	3	85.8615
90	98	2	55933	8	1	0	0	0	9	2825	2	0	1987	893	8	3855	5400	70923	4	78.8799
91	97	1	1	51967	2	3	0	120	444	12774	51	40	7	3166	2210	90	45	70921	5	73.2844
103	111	0	26160	0	10	0	3	0	0	75	1	0	6405	2	0	9789	8	42453	3	61.6517
104	110	12	26014	446	3	0	24	0	550	319	120	2	763	12408	873	869	49	42452	5	62.4211
105	109	3381	31801	3572	2	2983	1	7708	2	170	101	2	41	25	0	17795	3340	70924	6	58.8517
116	166	2675	35	86	36770	4	969	11	0	10	0	66	11	23994	1694	4591	2	70918	6	57.1632
117	165	96	0	52001	0	18767	0	0	1	26	0	7	0	7	0	0	18	70923	3	99.9168
118	164	1	34506	3	1055	3	280	817	1969	5416	218	0	95	1	0	26535	19	70918	6	50.5485
119	163	3	27884	8457	0	158	1188	487	4098	23074	59	2088	1036	222	762	8	1398	70922	5	53.1429
120	162	5	2	40821	0	9	0	23	9	4859	0	8	23545	1566	2	37	37	70923	4	57.5793
121	161	23374	1384	3802	1	9889	14	865	28	617	335	5227	33	24895	102	253	97	70916	6	54.2388
133	156	0	0	27	34893	0	2	2	3	35168	0	1	0	2	2	814	0	70914	3	49.2456
134	155	26069	142	18	2552	227	1814	629	2	12	5306	23289	4123	262	3767	1996	715	70923	6	43.4584
135	154	27888	0	1	1	6016	0	36923	0	78	6	1	0	4	3	1	0	70922	4	47.8075
136	153	0	39991	0	0	0	56	0	1845	1	9	0	508	28474	1	41	0	70926	2	56.4631
137	152	23664	451	1504	942	385	981	493	1311	290	4621	363	966	2403	27473	132	4931	70910	6	39.3837
138	151	3	0	65863	1	1660	0	3228	9	24	0	7	0	110	0	0	11	70916	4	95.2211
174	185	18732	7	13000	8	703	33	4	12	2	0	2690	21805	1638	6112	45	6120	70911	6	45.8081
175	184	0	32738	1	13741	0	19114	62	627	23	1220	7	11	0	1	3352	13	70910	4	92.5032
176	183	0	0	49	53705	1	5	2940	37	12278	0	1	0	6	3	1882	10	70917	4	75.8069
177	182	57020	6	54	302	5185	37	397	0	1	962	1052	1083	390	3138	13	1277	70917	6	88.2778
219	1572	68656	0	0	0	2	0	0	0	1	1	0	2229	32	0	0	0	70921	2	96.8091
220	1571	1	46608	0	348	0	1843	7	7373	10537	2	0	1	1	0	4197	0	70918	4	68.8119
226	1567	0	29200	0	9	1	216	0	0	0	0	138	297	0	10	3315	9243	42429	4	69.3535
227	1566	0	707	0	29062	0	6184	3715	19	695	7	2	0	0	0	2054	1	42446	3	84.7029
228	1565	2883	28	90	579	27449	2041	1005	0	1	140	7201	23	9	939	0	57	42445	6	77.9126
229	1564	280	0	28142	3	5374	867	1744	17	6	42	28751	1088	3292	46	2	1261	70915	5	48.8839
230	1563	40481	0	14184	0	8454	0	1167	605	123	89	1	0	5795	0	0	0	70899	3	89.0266
235	1543	1	1516	0	27952	2	8578	4708	0	0	2382	6	20653	8	4580	522	0	70908	5	53.6597
236	1542	2696	0	1	25977	0	2	5833	1	3938	0	0	27	22490	26	9925	0	70916	4	40.4366
237	1541	28978	1132	167	1443	6675	1234	26	0	0	1	21314	903	656	3300	177	4906	70912	6	55.8848
238	1540	27162	1641	272	1	7264	230	0	0	0	17	530	7698	496	20491	0	5112	70914	6	51.5695
239	1539	24957	0	7606	0	17118	0	161	300	199	16	4175	4	14146	0	0	2231	70913	3	70.0591
240	1538	1	5823	1	26363	6	1045	3	89	10	8	26036	1	0	11217	287	23	70913	6	46.8729
241	1537	4346	0	26182	3	23833	2	17	0	4	2228	6318	1	7913	63	0	5	70915	5	76.6636
242	262	27910	0	5529	0	30975	0	5	0	0	2	20	13	6377	60	0	23	70914	3	90.834
243	261	0	0	0	70833	0	6	7	0	15	0	2	0	0	0	59	0	70922	2	99.883
244	260	2	34639	1	6064	0	2086	5	3	1	2	1902	4730	7	161	4124	17186	70913	5	60.3444
295	338	609	0	29610	0	478	0	67	882	4573	1	9	1	34641	2	0	0	70873	3	43.3127
296	337	35	0	22613	207	14212	1820	1	522	0	85	25050	617	10	5721	9	9	70911	5	54.8392
297	336	9	0	25933	0	0	0	4	169	12	0	0	0	44737	46	0	0	70910	2	36.5844
298	335	563	0	22060	40	63	0	5023	160	450	552	4036	6	12986	24969	5	2	70915	4	32.0468
301	332	0	30047	0	192	19	835	0	0	0	6	22408	3821	0	1122	10665	1805	70920	4	43.8424
302	331	3	0	35746	0	35048	0	0	0	0	1	42	0	0	1	0	75	70916	3	99.8322
303	330	0	0	70886	0	28	0	0	0	1	0	3	0	3	0	0	0	70921	2	99.9901
308	328	21981	0	1	0	2	2	1	0	0	1	7	8270	29320	11325	0	0	70910	4	31.0055
309	327	0	70790	0	0	0	1	0	1	0	5	0	7	0	0	102	14	70920	2	99.8181
310	326	8	24143	0	2	0	3	2	0	1	1	1	4793	0	1	32315	9641	70911	4	34.0652
311	325	880	143	14375	2	21787	16	0	3	0	8	672	117	26733	5723	7	451	70917	6	52.4599
343	568	28429	2	60	824	34117	0	1	0	21	0	266	34	1	4	6306	842	70907	5	89.458
344	567	1407	5924	290	4	24801	2042	0	1	0	49	7592	22759	90	4151	6	1788	70904	6	48.6122
367	556	0	2	0	33981	4	17737	6	0	3	1	19104	0	0	20	47	5	70910	4	72.9432
370	379	3	1	0	59092	0	292	1156	0	371	0	18	11	0	9281	682	4	70911	4	83.7501
371	378	0	56141	0	644	0	6338	3	1304	0	6046	7	0	0	0	416	5	70904	3	89.026
385	392	26011	375	0	23453	9147	200	1933	1	0	5353	1737	1	3	2	1857	844	70917	5	83.4581
386	391	23014	2	4	1	25	14	4	0	2	1	16	14327	10958	22539	1	2	70910	6	32.5201
422	532	103	33448	24120	0	593	1979	0	5825	0	1839	660	791	80	191	1	1279	70909	5	84.9582
423	531	0	0	70658	0	160	0	0	10	3	56	0	0	27	0	0	1	70915	2	99.8632
424	530	23077	0	9218	0	31489	9	539	5	3	890	90	14	5521	30	0	8	70893	4	89.9849
428	524	2020	371	3148	2390	17246	637	420	1314	2661	33	11649	63	7024	1694	20045	190	70905	6	36.4036
429	523	33436	26	6	3	6485	2	4796	2	1	26119	1	8	25	1	0	1	70912	6	56.3487
430	522	4	36397	15	1	0	27	7	8	0	1	3	10	0	0	9213	25225	70911	5	51.394
431	521	17542	1	25821	25	3659	602	2070	7156	8721	500	25	19	4422	0	2	325	70890	6	67.2168
434	516	24386	0	9336	1	28149	0	4	0	3	2	0	0	9028	0	0	0	70909	4	87.2555
438	509	25320	0	16	0	45555	0	7	0	2	3	1	1	2	1	0	3	70911	3	99.9718
441	506	0	60900	0	1	0	0	0	2	0	1	0	0	0	0	10006	3	70913	2	85.8813
442	505	0	0	43317	0	3	0	1	4	25853	0	2	0	1730	1	1	1	70913	2	61.0889
443	504	979	854	22903	29	4629	1970	15	2558	3	21132	3566	413	3150	7101	5	1599	70906	6	44.2332
448	500	0	25401	4	29	0	49	0	2	3	0	22	9117	3	70	3583	32618	70901	4	35.9417
449	499	284	18086	1609	11545	404	1483	20	150	84	146	1286	3268	2280	27257	2591	401	70894	6	47.1281
451	497	20341	81	1923	1626	9700	4142	6305	149	9	80	22002	26	628	3142	232	515	70901	6	53.3321
452	496	24896	0	3	0	6	1	0	2	0	2	1	4572	15163	26261	0	1	70908	4	35.1244
453	495	0	0	45556	0	6	0	0	1	2	0	25234	0	99	0	0	4	70902	2	64.2605
454	494	22	0	29078	0	184	0	0	5	1	0	33514	269	4837	1793	0	1201	70904	3	41.3009
455	493	1951	87	19256	5	1284	1585	2	924	1	29	12625	346	18510	5861	0	8436	70902	6	34.0865
585	597	55073	0	0	0	1	1	7	2	0	15796	0	2	28	2	0	0	70912	3	77.6667
586	596	0	57699	2	3	0	5	0	2	0	4	2	1095	0	0	4304	7796	70912	4	81.3811
587	595	0	3	25887	1	1558	0	0	3	0	0	28498	2	1	2	2	14956	70913	4	38.708
588	594	0	1574	0	6	1	39629	0	1175	0	28521	0	0	0	1	0	0	70907	4	58.1184
606	622	0	0	0	28071	4	34	0	0	0	0	34278	5	2	8512	2	3	70911	3	39.6398
607	621	1	39828	0	2	1	6	0	3	0	1	1	20978	2	3	7773	2316	70915	5	56.1771
608	620	27	32	3151	16444	18243	866	102	47	516	10	25917	20	727	3280	1045	477	70904	6	54.6697
609	619	70885	1	0	0	0	0	3	0	0	2	0	12	4	3	0	0	70910	2	99.9662
652	1158	0	0	70782	0	3	0	0	6	46	0	1	0	11	0	0	4	70853	2	99.904
653	1157	0	51405	0	1	0	0	0	0	0	1	0	0	0	0	19453	3	70863	2	72.5428
654	1156	0	70539	2	0	0	0	0	8	0	1	1	2	0	0	9	303	70865	2	99.5428
655	1155	1	0	70828	0	3	0	0	7	2	0	10	0	9	0	0	4	70864	3	99.9548
656	1154	1	1212	52	19778	0	4486	1346	30154	8038	1286	1	2	2	1	4491	0	70850	5	36.0325
657	1153	0	67360	0	0	0	1	0	1	0	3	0	1	0	0	3469	22	70857	2	95.0661
658	1152	0	70823	0	0	0	8	0	2	0	0	0	1	0	0	7	20	70861	2	99.9577
660	1150	4	84	0	19615	3	11195	5	2	1	6548	10476	3	0	22881	1	4	70822	5	43.6319
661	1149	0	38207	0	409	0	818	0	22	0	4	419	23697	1	325	806	6136	70844	3	55.6631
662	1148	78	322	3057	28929	1038	4645	184	5446	3043	836	2232	82	295	1461	18789	423	70860	6	53.7242
663	1147	1	0	60260	0	3	0	0	20	3090	0	314	0	7168	1	0	4	70861	3	85.0454
664	1146	0	42338	1	191	0	14133	0	26	0	6	2652	1138	0	169	25	10170	70849	4	79.9771
670	1140	0	33845	0	0	0	5	0	0	0	0	1	6707	0	1	498	29800	70857	2	47.7723
671	1139	314	278	673	26714	122	3074	60	57	2698	34	7357	15871	3445	1634	3467	5037	70835	6	44.0107
672	1138	31303	0	3	1	4837	10	11	0	0	13	69	3	4	34466	0	0	70720	5	51.1227
674	1136	1	43680	0	0	0	0	0	0	0	0	0	15066	3	2	2306	9798	70856	2	61.6476
675	1135	0	69245	0	0	0	5	0	5	0	1	0	454	0	0	2	1152	70864	2	97.7224
676	1134	0	0	70182	0	5	0	0	614	22	0	20	0	8	1	0	10	70862	2	99.0474
685	1086	0	35451	0	0	3	4	0	0	0	3	8	3021	0	0	15	32348	70853	3	50.0445
686	1085	21	0	24897	1215	2691	466	109	269	1082	154	36489	0	326	3112	0	13	70844	5	41.3444
687	1084	0	0	58960	0	2	0	0	4882	501	0	1	0	6508	1	0	0	70855	2	83.215
689	1083	38550	2	5611	0	12323	1	67	6912	37	3076	1	0	4253	2	0	0	70835	5	79.7445
690	1082	1	0	54662	0	5	0	0	2955	10180	3	0	2	3039	0	1	3	70851	3	77.1591
692	1080	1853	12	14646	4357	11573	0	1515	59	4030	1	3486	1626	20332	1625	4980	736	70831	5	45.8006
695	1078	11	17746	7996	29	20191	6069	921	4405	82	238	12141	8	661	10	1	325	70834	6	73.4704
696	1077	24131	0	5	0	46525	0	68	0	0	104	1	1	1	2	0	1	70839	3	99.7487
697	1076	0	32503	0	2	0	4	5	5	2	3	2	2751	0	0	9904	25663	70844	3	45.8881
701	715	29962	0	4	0	9	4	0	0	0	0	2	1095	8096	30880	0	1	70053	4	42.7947
702	714	70838	0	0	0	1	0	5	0	0	2	0	18	6	6	0	0	70876	2	99.9478
703	713	0	44317	5	3	2	3	0	0	0	2	1	2407	0	0	8970	15104	70814	5	62.6006
704	712	16	23181	971	4610	19870	10816	69	7648	371	401	425	29	0	1	2296	147	70851	6	83.9282
731	750	0	23618	2	290	0	7066	110	757	6451	803	1	2	3	0	51	5	39159	4	79.1031
732	749	791	3	7	54	54258	86	13120	1	43	2148	28	1	1	0	215	62	70818	6	77.9449
733	748	70858	0	0	0	8	0	4	0	0	3	0	1	1	3	0	0	70878	2	99.9831
734	747	30762	1	0	0	2	0	2	0	0	0	2	7847	8197	24050	1	3	70867	3	43.4123
735	746	113	8	47054	4	1211	0	93	548	8076	3	66	3824	9587	74	5	205	70871	5	68.279
736	745	0	11388	3	4805	9	10214	0	18	1	2	2937	8	0	2	15935	25547	70869	5	37.2786
786	796	70857	0	0	0	4	0	1	0	0	7	0	0	4	4	0	0	70877	2	99.9774
787	795	66115	0	4	0	2	0	0	1	0	0	0	5	4748	0	0	0	70875	3	93.2924
788	794	7196	0	23268	0	10561	0	1106	127	529	41	0	1	28029	0	0	6	70864	3	57.8926
805	821	6	5030	25	27303	2	19283	1813	5866	1085	5652	1	4	223	1	4575	0	70869	6	72.8795
806	820	0	44046	0	0	0	15430	0	7979	1	3391	0	4	0	1	0	14	70866	2	83.9274
807	819	10	0	17	58	35935	7	0	0	0	4	10595	0	0	6	3	24234	70869	5	50.836
808	818	25638	0	169	77	3724	2279	572	3	1	5747	28233	3	122	4277	1	17	70863	5	44.9981
809	817	2	0	32904	0	35380	0	1	12	4	3	1113	0	46	0	0	1405	70870	3	96.3539
858	874	0	0	3	45357	0	2	31	1	25459	0	7	0	0	4	11	0	70875	3	64.0028
859	873	44056	0	0	0	3	0	1	0	0	3	0	44	3230	23543	0	0	70880	2	62.16
861	872	0	53010	0	1	0	1	1	6	2	2	0	8	0	0	17847	1	70879	3	74.7923
862	871	3	0	52605	0	10	0	0	182	900	1	5	2	17160	0	0	12	70880	3	74.2353
863	870	29	1898	20246	3747	1126	4686	39	69	4	8	27410	142	334	525	2428	8183	70874	6	44.7724
879	914	155	6258	0	26341	298	200	156	2	6	8	3505	24043	22	5153	1735	2978	70860	5	46.9263
880	913	20119	6947	100	0	941	31	1	0	1	8	119	10745	118	333	182	31224	70869	5	39.7042
881	912	18936	275	33212	3	1739	8	11	30	24	4	2799	4639	2601	1031	7	5534	70853	6	76.4583
882	911	26	4347	50562	952	220	4726	11	1193	2656	8	85	16	4331	5	1703	19	70860	6	85.8496
883	909	85	21932	0	28	0	5491	0	6375	4	676	9	896	10	35343	14	9	70872	4	38.8531
884	908	814	90	1073	19427	599	1802	385	3428	953	21350	15798	145	982	529	1728	1765	70868	6	33.5906
885	907	27503	342	25	1069	2397	71	22729	126	83	1328	11295	109	17	2942	1	837	70874	6	44.3139
886	906	23534	5348	0	13	10	193	2601	188	620	26828	801	83	3254	7390	5	6	70874	5	41.056
887	905	22	117	3943	18675	343	1635	434	75	920	21	32888	505	397	2868	411	7621	70875	6	34.8995
888	904	1756	0	15117	1	49028	1	5	339	539	5	393	4	3340	36	0	307	70871	5	92.9901
890	901	153	295	48255	557	1371	1291	1065	6065	1917	319	7291	9	842	49	24	1369	70872	6	73.2617
891	900	0	0	0	66242	0	7	1748	0	76	0	10	0	0	11	2784	0	70878	2	93.4691
892	899	42	21083	2	355	23	6513	38	0	1	372	119	37087	4	438	2164	2631	70872	6	39.5332
930	937	25174	5	2	23467	0	1693	2	1	1	6	2	929	7645	8654	88	0	67669	5	74.393
931	936	207	18786	0	21	11	15405	0	20	0	30	25215	772	321	6865	6	1	67660	5	50.8868
994	1000	153	26238	0	52	504	294	329	1	0	637	31797	74	1	7871	632	2270	70853	5	38.4472
995	999	0	1	1	54752	0	8	1006	1	3313	10	4	7	3	5	11717	30	70858	4	77.2841
1030	1047	45417	1	13	0	20	0	5	1	5	0	10	3098	4936	17065	37	28	70636	4	64.3454
1031	1046	1809	0	41660	0	5790	8	14	10	9	0	3574	452	10243	1168	1	5906	70644	4	69.7398
1032	1045	2	24769	0	25	0	41294	0	1	0	12	13	8	0	4	4189	227	70544	4	93.6862
1033	1044	0	63154	0	42	0	6947	0	8	0	6	10	4	0	0	266	29	70466	3	99.5416
1034	1043	5	38050	2910	4257	377	6791	5529	1560	3571	4578	1602	161	59	156	778	261	70645	6	74.1595
1117	1127	12	20	5	27301	288	8795	1065	517	1168	21952	3592	21	5	6019	82	16	70858	6	51.4
1118	1126	27	24711	560	1800	71	12891	709	22717	823	4478	205	0	3	3	1617	185	70800	6	56.5819
1119	1125	2	1	0	34592	1	3	24332	0	5746	52	2	0	1	1	6128	0	70861	5	48.8266
1165	1222	0	68241	0	0	0	2	0	1	0	1	0	2146	0	0	437	35	70863	2	96.3027
1171	1217	17503	133	2035	3542	6424	4832	612	827	352	3383	20806	1240	438	3993	1168	324	67612	6	50.9806
1172	1216	208	17176	541	17511	132	13535	0	320	1	6643	5461	777	14	516	67	2905	65807	6	74.6167
1177	1188	25547	0	29327	0	10163	0	79	1024	800	182	202	2	3187	9	0	331	70853	3	91.7915
1178	1187	21722	0	29263	78	3940	96	613	829	498	816	2677	1437	7574	220	4	1086	70853	5	77.7652
1205	1212	15297	326	28181	18	12871	36	51	33	5	110	9856	195	926	2248	2	696	70851	6	80.068
1227	1240	477	101	582	326	30997	13964	2	499	1	12132	2627	9	4347	368	11	354	66797	6	69.5346
1228	1239	6	20	22915	4	659	141	358	57	2164	3	24595	1954	1791	1118	8	11190	66983	6	35.4493
1229	1238	3780	16	25193	4	25668	37	366	514	2285	76	2996	103	6127	1544	3	720	69432	6	78.7792
1267	1277	0	0	22951	0	4	0	0	1489	2795	0	0	0	8773	1	0	1	36014	2	63.7391
1268	1276	19405	3	20791	6052	8632	328	398	184	132	63	630	32	11492	348	94	18	68602	6	80.4802
1269	1275	5008	23684	1	1637	2797	32	441	2	1	7390	58	9815	2	35	2441	15265	68609	6	48.3304
1279	1296	0	30995	0	19	0	827	0	0	0	1	298	49	0	49	1727	243	34208	3	93.0806
1280	1295	80	75	22713	1491	1639	217	1667	1318	24738	138	1456	15	1718	118	149	353	57885	6	45.2881
1281	1294	41096	0	2	4875	101	0	3762	0	3	1	7	3490	496	3099	590	347	57869	4	79.6178
1282	1293	0	21526	0	0	0	7625	8	1883	0	4564	31	1	0	1	2	12	35653	2	81.7631
1283	1292	643	482	17575	148	13152	400	2580	2164	21173	1397	1347	122	286	6	453	2199	64127	6	50.5247
1284	1291	0	0	0	59387	0	1	235	0	2520	0	4	581	0	3	1697	38	64466	2	92.123
1285	1290	24672	0	3	0	0	0	1	0	0	0	0	186	9069	159	0	0	34090	2	72.3819
1341	1356	0	198	0	62323	0	451	1812	1	3048	626	16	1	0	5	2388	1	70870	3	88.8557
1342	1355	92	6403	191	29915	452	5693	134	175	594	169	1334	22019	314	141	1653	1587	70866	6	60.3195
1343	1354	26765	105	583	7	932	6306	14	863	1	4565	339	815	22450	7088	0	40	70873	6	48.958
1344	1353	687	0	50	2	46408	2	1024	0	0	14	21327	206	0	180	0	970	70870	5	66.5289
1345	1352	26693	572	17	82	15680	1501	31	62	850	71	1566	1928	66	20301	13	1445	70878	6	62.8474
1346	1351	787	1	4437	3618	35537	27	20878	276	1289	133	1955	0	37	4	22	1881	70882	6	62.6492
1377	1390	28032	7316	2	115	739	35	5942	2	4	5	0	0	3	3	210	1	42409	6	85.4512
1378	1389	0	2	25185	202	13	6	1	8341	237	1	6993	0	2	5	755	666	42409	5	59.9118
1379	1388	18964	0	5928	5	854	9	1510	815	881	4442	1502	24	7174	20	2	275	42405	5	60.7476
1380	1387	162	38764	1	7	21	110	75	13	5	602	26	7	0	0	1839	780	42412	6	92.1084
1421	1436	107	171	29	30879	23	2227	1495	21664	4775	6004	535	18	246	1548	1161	3	70885	6	47.1694
1422	1435	47055	0	1	0	23820	0	10	0	0	2	0	1	4	1	0	0	70894	3	99.9746
1423	1434	61827	0	1	0	8087	0	0	0	0	983	0	0	3	0	0	0	70901	3	98.6093
1424	1433	4949	0	2624	0	26297	0	1932	2837	2174	28381	0	0	1684	0	0	0	70878	3	47.7863
1455	1468	0	0	0	42382	0	33	0	0	3	0	5	0	0	13	4	0	42440	2	99.9411
1456	1467	0	42341	0	0	0	23	0	1	0	57	0	1	0	0	5	3	42431	2	99.8421
1457	1466	100	19358	468	2355	111	5737	428	610	136	5219	887	35	18	39	4345	2587	42433	6	66.2904
1478	1526	73	789	1791	25419	951	1595	534	1244	1570	112	3851	3443	137	1100	5314	22966	70889	6	43.1915
1479	1525	21542	0	24	2	623	3	2	2207	46	4	22948	6477	7497	8331	0	1203	70909	5	31.2993
1480	1524	0	27070	0	20572	1	5860	0	104	2247	5	589	6	1	0	5651	8796	70902	4	75.4605
1481	1523	227	62	21430	19058	4297	721	321	2130	3778	4238	7565	509	2813	1584	1100	1069	70902	6	64.5892
1482	1522	27593	0	0	5	4	1	2	0	0	0	62	7010	55	34536	1	1632	70901	4	38.9317
1487	1501	19479	1380	626	517	4723	430	937	14296	102	11467	263	7013	629	2426	5641	972	70901	6	38.2999
1488	1500	0	1	53549	34	33	1573	5	3939	6175	2513	553	0	2529	0	0	0	70904	5	77.8376
1489	1499	19918	0	4722	131	6759	478	2452	2214	9425	779	64	7	23491	451	6	4	70901	5	45.1446
1490	1498	1	1	0	38792	0	3	23854	0	2886	0	0	0	0	0	5367	0	70904	4	54.7176
1491	1497	22806	0	2	0	0	1	0	1	0	0	0	20167	15681	12248	0	0	70906	3	32.1679
1502	1519	1262	68	1433	31834	1470	83	1634	5599	2268	407	458	783	21926	1159	513	14	70911	6	50.9794
1503	1518	37194	0	0	0	0	1	7964	2	1	25745	0	2	4	1	0	0	70914	2	52.4509
1504	1517	37679	0	0	0	7451	0	23011	0	0	2768	0	0	4	0	0	0	70913	2	63.6414
1505	1516	1599	15	23196	122	8888	100	321	7211	65	27203	1230	1	892	50	1	10	70904	6	47.8393
1506	1515	0	1690	0	65957	0	20	3203	0	4	26	1	0	0	1	15	0	70917	3	95.4172
1507	1514	100	27	1	6817	804	34337	54	1	0	1290	3696	449	1	243	3	23086	70909	6	59.3521
1508	1513	57	4212	57	23868	4	25230	6103	87	337	2106	1798	245	0	227	5209	1365	70905	6	75.3515
1551	1561	35938	1	11	0	1834	0	5034	25027	193	1896	553	1	2	430	0	0	70920	4	53.2769
1552	1560	34822	671	100	6	1885	22873	6827	1188	0	504	2	137	606	1295	0	0	70916	6	85.1106
1553	1559	17698	680	1686	5745	6434	403	226	51	637	1534	2242	1651	5055	4714	17526	4611	70893	6	46.0497
1554	1558	18863	3476	314	571	10392	20446	26	20	0	8	844	1537	90	10531	1356	2433	70907	6	76.2435
1576	1589	24247	19	2715	948	7175	22529	3896	659	409	3071	1982	3	2948	306	0	4	70911	6	81.2751
1597	1735	56	26459	1	1	531	4	1015	4	0	28684	2	152	0	3	1005	1999	59916	6	45.1499
1598	1734	6	161	31	15418	6	27	9354	1072	25917	45	0	7	2	1	12563	4	64614	6	24.2192
1606	1620	0	5	0	26138	0	1	4	0	0	1	0	0	1	0	44767	1	70918	3	36.8651
1607	1619	5036	1059	16421	4551	4606	523	224	2985	18773	112	1017	1716	5464	6903	984	540	70914	6	45.4015
1608	1618	2246	0	29556	1	24594	0	1	0	1	0	12797	4	0	1685	0	37	70922	4	79.5198
1609	1617	0	29314	0	2290	0	31994	1655	12	0	5652	2	1	0	0	1	1	70922	3	89.6732
1610	1616	516	53	25517	2043	10617	2527	949	1933	21195	2225	1900	14	129	240	706	349	70913	6	58.2023
1623	1724	25041	0	2	164	8438	2	5033	0	1	2071	476	2	5	24614	1	0	65850	5	51.0964
1624	1723	459	1692	0	9310	450	22807	612	3	0	6034	60	21580	0	795	89	1953	65844	5	52.7277
1625	1722	25	12	5	21690	0	62	7889	2515	25634	789	11	1	58	0	7152	0	65843	5	33.0999
1626	1721	0	1	26507	10	2	974	2	25172	9573	15	2	1	6813	0	0	1	69073	5	39.8043
1637	1650	0	1	1	38231	0	5	1543	2	9802	0	2	3	2	6	21316	2	70916	4	53.9201
1638	1649	29744	3	18790	1	4579	2	139	1756	13258	93	0	6	2402	1	7	131	70912	6	74.9083
1639	1648	27510	0	11	1	33	6	3	0	0	3	29048	127	1383	12723	1	37	70886	5	38.8807
1655	1677	6	2	1485	2	28228	1	10	0	0	1	16177	1	0	2	1	25001	70917	6	41.9138
1656	1676	0	1	0	25577	0	14984	6966	17	9	23355	0	0	0	1	5	0	70915	3	57.1981
1657	1675	0	39160	0	18	0	31152	0	6	0	10	3	6	0	0	562	2	70919	3	99.1695
1659	1672	33886	0	0	0	1779	0	6761	0	1	3	0	28418	4	6	49	11	70918	2	50.2905
1661	1671	9	5522	0	3	1	26498	5	7319	2	30139	0	31	20	1366	0	0	70915	5	45.171
1662	1670	17133	0	4	2636	16301	1271	2112	0	0	6890	23800	0	3	761	0	4	70915	5	52.6616
1663	1669	0	0	42407	5	3	0	0	1	14	0	24	3	14	28443	0	6	70920	3	59.8068
1683	1695	0	6	45651	0	6	1	0	25197	5	0	1	0	17	0	0	3	70887	4	64.418
1684	1694	240	2739	1461	10699	21532	29087	1931	9	55	2700	16	1	10	5	394	1	70880	6	92.7737
1685	1693	1424	0	27956	0	34311	0	5	299	0	5797	1	1	1081	0	0	6	70881	3	89.8562
1686	1692	0	49416	1	1	1	0	0	1	0	0	2	837	0	0	1806	18821	70886	4	69.7162
1697	1718	67	241	4301	19649	1171	2317	2408	1326	2783	711	1063	19878	1672	2461	1531	540	62119	6	44.6659
1698	1717	27551	13	166	2	27367	0	943	0	11	239	1650	1789	3561	62	27	5145	68526	5	80.406
1699	1716	968	28276	0	3435	2	1089	2	50	1827	2	559	18	17	1114	9443	20	46822	5	72.1242
1700	1715	25	185	30298	143	372	742	0	10	31	0	8336	881	2140	2844	191	632	46830	6	67.8305
1701	1714	19	63	24	25418	113	1626	42	2	31	1	5063	1652	39	10103	169	1837	46202	6	59.0083
1702	1713	346	2226	7	31213	0	5540	705	165	4404	29	13	1	1	261	1286	9	46206	5	85.1231
1703	1712	272	1592	233	24885	6055	2964	76	3450	999	1881	2959	211	1386	21917	729	142	69751	6	51.6136
1704	1711	11125	7	9244	0	39201	0	474	181	54	34	117	1755	321	950	273	6525	70261	4	84.7938
1705	1710	3	42577	49	2378	25	13673	549	305	13	1591	278	5308	167	103	1255	325	68599	6	85.577

## Sheet: Table 5. vRNA5 in virio
Table 5. Base-pairing conservation (BP) calculation across type A influenza in vRNA5 global MEA structure in virio
i	j	GC	CG	AU	UA	GU	UG	GA	AG	AA	GG	UU	CC	AC	UC	CA	CU	Total Pairs	BP Types	% Canonical	Avg % Canonical		87.9326
2	1564	4979	0	0	0	7	0	0	0	0	6	1	0	2	2	0	0	4997	2	99.7799
3	1563	0	1	0	2	2	5014	0	8	0	4	5	0	0	9	0	0	5045	4	99.4846
4	1562	0	0	4461	0	5	0	0	19	0	0	1	0	394	0	0	5	4885	2	91.4227
5	1561	5	0	4	0	5322	0	1	0	0	56	7	0	0	0	0	2	5397	3	98.7771
6	1560	0	0	5441	0	4	0	0	2	2	0	3	0	1	0	0	0	5453	2	99.8533
7	1559	0	0	5459	0	4	0	0	0	4	0	1	0	62	0	1	1	5532	2	98.7527
9	1557	0	5858	0	0	0	2	0	29	1	6	0	0	0	0	1	0	5897	2	99.3726
11	1556	0	0	6056	0	25	0	0	7	0	0	2	0	3	0	0	7	6100	2	99.6885
12	1555	6226	0	0	0	18	0	0	0	0	1	0	2	29	4	0	0	6280	2	99.4268
13	1554	6382	0	0	0	0	0	1	0	0	1	0	0	8	5	0	0	6397	1	99.7655
14	1553	16957	0	0	0	2	0	2	0	0	0	0	2	13	94	0	0	17070	2	99.3497
15	1552	0	0	0	17250	0	1	49	0	112	0	3	0	0	22	7	1	17445	2	98.8879
16	1551	2	0	13191	41	29	1	21	15	4288	0	176	1	4	0	0	6	17775	5	74.6217
29	524	0	0	0	41139	0	4	16	0	7	0	4	0	0	0	9	0	41179	2	99.9126
30	523	40638	0	0	1	2	0	1	0	0	1	0	54	257	225	0	0	41179	3	98.6935
31	522	0	11	0	4076	0	37075	2	0	0	9	1	0	0	2	0	0	41176	3	99.966
32	521	0	39740	0	0	0	19	0	8	0	3	1	0	0	0	2	1407	41180	2	96.5493
33	520	0	0	28880	0	12272	0	0	19	0	0	2	0	3	0	0	3	41179	2	99.9344
36	519	0	19143	0	714	0	1735	1	31	49	6	0	0	0	0	19485	0	41164	3	52.4536
37	518	0	0	0	41088	0	2	0	0	1	0	2	0	0	79	7	0	41179	2	99.7839
38	517	0	41123	0	0	0	12	0	0	0	0	0	0	0	0	44	0	41179	2	99.8931
41	514	0	41137	0	0	0	28	0	1	0	4	0	2	0	0	5	0	41177	2	99.9709
42	513	0	0	391	24868	12	231	7	12	432	0	14133	0	90	881	38	83	41178	4	61.9311
43	512	41150	0	0	0	12	0	6	0	0	2	0	2	3	8	0	0	41183	2	99.949
44	511	0	41157	0	0	0	9	0	0	0	4	0	0	0	0	11	0	41181	2	99.9636
46	63	0	2	0	40883	0	133	8	0	8	0	1	0	0	10	163	0	41208	3	99.5389
47	62	0	0	0	41183	0	4	13	0	2	0	1	0	0	0	7	0	41210	2	99.9442
48	61	0	0	86	0	41114	0	4	0	0	1	5	0	0	0	0	0	41210	2	99.9757
49	60	0	0	0	41140	0	63	0	0	3	0	0	1	0	0	3	0	41210	2	99.983
51	58	0	0	0	41158	0	15	0	0	3	0	2	0	0	0	31	0	41209	2	99.9126
52	57	0	41165	0	1	0	6	0	1	0	0	0	0	0	0	34	2	41209	3	99.9102
64	83	41133	0	0	1	38	1	0	0	0	1	0	0	6	22	0	0	41202	4	99.9296
65	82	0	0	41197	0	1	0	1	0	1	0	4	0	3	0	0	1	41208	2	99.9757
66	81	0	10451	0	9106	0	20744	0	44	208	8	534	1	0	27	79	4	41206	3	97.8037
87	115	2	0	11587	0	29366	0	1	0	1	0	62	0	4	0	0	185	41208	3	99.386
88	114	10423	0	16	0	30757	0	5	1	0	3	2	0	0	0	0	1	41208	3	99.9709
89	113	0	0	41195	0	7	0	0	0	0	0	0	0	5	0	0	0	41207	2	99.9879
90	112	1150	0	28928	0	11118	0	0	2	0	0	2	0	8	0	0	1	41209	3	99.9685
91	111	41141	0	0	0	62	0	1	0	0	1	0	1	1	1	0	0	41208	2	99.9879
92	110	41204	0	0	0	2	0	0	0	0	1	0	0	1	1	0	0	41209	2	99.9927
93	109	0	41164	0	0	0	31	0	12	0	0	0	1	0	0	2	0	41210	2	99.9636
94	107	0	0	36010	0	6	0	0	2	4	0	0	0	5184	0	0	0	41206	2	87.4047
95	106	0	41190	0	3	0	1	0	7	0	0	1	2	0	0	5	1	41210	3	99.9612
96	105	41132	0	0	12	25	0	15	0	1	2	0	1	11	8	0	0	41207	3	99.9078
97	104	0	0	41169	0	6	0	0	7	1	0	0	0	27	0	0	0	41210	2	99.9151
117	434	39859	0	0	0	1073	0	6	4	0	8	0	1	235	2	0	0	41188	2	99.3785
118	433	0	0	0	41135	0	46	1	0	1	0	0	0	0	3	2	0	41188	2	99.983
119	432	0	6936	0	1	0	0	0	0	0	0	0	311	0	0	20726	13209	41183	2	16.8443
121	429	17620	0	5	0	23550	0	0	0	0	0	1	0	7	0	0	4	41187	3	99.9709
122	428	0	0	40868	0	2	0	0	4	0	0	42	0	259	0	0	14	41189	2	99.2255
125	425	40919	0	0	0	2	0	25	0	8	0	0	1	190	44	0	0	41189	2	99.3493
126	424	0	41182	0	0	0	4	0	1	0	1	0	1	0	0	0	2	41191	2	99.9879
127	423	0	0	0	39310	0	878	1	0	0	0	563	0	0	429	8	0	41189	2	97.5697
128	421	0	41178	0	0	0	1	0	1	0	1	0	7	0	0	4	0	41192	2	99.9684
129	420	587	0	1046	0	38789	1	111	7	0	647	0	0	0	0	0	4	41192	4	98.1331
130	419	0	0	41177	0	1	0	0	1	8	0	0	0	3	0	0	1	41191	2	99.9684
132	398	29604	4	112	0	492	0	1	0	0	4	1	12	10717	233	0	1	41181	4	73.3639
133	397	0	0	29235	0	25	0	0	2	1118	0	0	0	10805	0	0	0	41185	2	71.0453
134	396	0	24137	0	0	0	2	0	0	0	0	1	541	0	0	4188	12313	41182	2	58.6154
135	395	1	0	0	40759	0	4	5	0	125	0	3	0	3	10	281	0	41191	3	98.9634
136	394	0	41180	0	0	0	0	0	0	0	1	0	0	0	0	11	2	41194	1	99.966
137	393	0	27659	0	0	0	0	0	0	0	0	0	5126	0	1	1156	7250	41192	1	67.1465
140	389	3	0	1	0	31392	0	3	0	0	6	9784	0	0	0	0	3	41192	3	76.2187
141	388	0	40263	0	0	0	887	0	13	0	15	0	4	0	2	0	3	41187	2	99.9102
142	387	0	12190	0	3	0	0	0	0	0	0	0	35	0	0	28132	830	41190	2	29.6018
143	386	0	39088	0	0	0	7	0	0	0	0	0	2	0	0	2086	3	41186	2	94.923
145	385	0	0	0	30352	0	2	0	0	6	0	0	0	0	0	10833	0	41193	2	73.6873
146	384	9496	0	0	208	2406	9	28410	0	0	658	2	1	0	2	0	0	41192	4	29.4208
147	383	40750	0	0	0	1	0	1	0	0	1	0	0	438	1	0	0	41192	2	98.9294
148	382	0	0	41186	0	3	0	0	0	2	0	1	0	2	0	0	0	41194	2	99.9879
164	170	40637	0	2	1	84	0	66	0	0	1	0	12	376	26	1	0	41206	4	98.8303
165	169	0	11343	0	21	0	29810	0	5	0	14	0	0	0	1	13	2	41209	3	99.9151
204	221	37135	0	0	0	1	0	0	0	0	0	0	2	4068	0	0	0	41206	2	90.1228
207	218	13143	0	2	1	1	0	0	0	0	1	2	307	8755	18992	0	0	41204	4	31.9071
208	217	41173	0	0	0	0	0	0	0	0	1	0	0	31	2	0	0	41207	1	99.9175
209	216	0	0	23620	0	0	0	2	13854	2499	0	5	0	1219	2	0	1	41202	1	57.3273
210	215	0	37	16313	0	1942	11328	0	22	0	20	7734	1	0	1	0	3806	41204	4	71.8862
231	239	11321	0	3	4	5	0	2	0	1	0	147	1122	14784	13817	0	2	41208	4	27.5019
232	238	0	11303	0	0	0	464	6	208	0	29222	0	0	0	0	2	0	41205	2	28.5572
241	310	41202	0	0	0	1	0	0	0	0	0	0	0	6	0	0	0	41209	2	99.9854
242	309	0	23410	1	0	0	1	0	3	0	1	0	6198	0	1	396	11193	41204	3	56.8197
243	308	0	40801	0	0	0	395	0	13	0	0	0	0	0	0	0	0	41209	2	99.9685
244	307	0	0	41203	0	2	0	0	0	0	0	1	0	2	0	0	1	41209	2	99.9903
248	303	0	11622	0	823	0	27838	0	0	0	4	773	0	0	1	75	62	41198	3	97.779
249	302	0	0	1534	0	39242	0	0	0	0	0	411	1	0	5	0	13	41206	2	98.9565
250	301	41149	0	0	0	1	0	0	0	0	6	0	1	45	2	0	0	41204	2	99.8689
251	300	0	5	0	29357	0	11826	1	0	0	0	2	0	0	1	9	0	41201	3	99.9684
253	297	23986	0	28	3	12770	1	4286	0	10	106	2	0	8	4	0	0	41204	5	89.2826
254	296	0	29028	0	0	0	987	0	10997	0	195	0	1	0	0	0	1	41209	2	72.836
265	274	41204	0	0	0	1	0	0	0	0	1	0	0	0	0	0	0	41206	2	99.9976
266	273	4934	0	3	0	36258	0	9	0	0	2	0	0	0	0	0	0	41206	3	99.9733
267	272	16	0	9343	0	31543	0	0	0	0	1	261	0	9	1	0	14	41188	3	99.3056
278	294	20611	0	0	0	20590	0	3	0	0	1	0	0	0	0	0	0	41205	2	99.9903
279	293	0	18354	0	0	0	22501	0	280	0	66	0	2	0	0	0	0	41203	2	99.1554
281	292	0	41151	0	0	0	56	0	0	0	0	0	2	0	0	0	0	41209	2	99.9951
282	291	0	3245	487	14443	4	2452	110	6106	12124	385	110	0	4	12	1523	187	41192	5	50.085
283	290	287	0	3	0	40914	0	2	0	0	1	0	0	0	0	0	0	41207	3	99.9927
313	373	41188	0	0	0	2	0	1	0	0	3	0	0	0	0	0	0	41194	2	99.9903
314	372	0	37181	0	3	0	51	0	36	6	0	0	0	0	0	3904	5	41186	3	90.4069
315	371	10246	0	17183	0	12632	6	0	75	0	7	787	0	109	21	0	104	41170	4	97.3209
316	370	38949	0	0	0	2177	0	6	0	0	3	3	1	41	8	0	0	41188	2	99.8495
317	369	1	0	29588	2	1	0	0	1	23	0	15	0	11549	2	0	9	41191	4	71.8409
318	368	0	1	0	27751	0	8	11987	1	659	8	1	0	0	1	775	0	41192	3	67.3917
319	335	69	8	9	0	41082	0	6	0	0	23	2	0	0	0	0	2	41201	4	99.9199
320	334	0	40946	0	0	0	69	0	114	0	0	0	2	0	0	3	67	41201	2	99.5486
321	333	0	12442	0	6264	0	9296	0	0	1	0	743	5	0	14	12330	98	41193	3	67.9776
349	366	0	32373	0	31	0	50	1	0	2	0	0	0	0	0	8735	0	41192	3	78.7871
350	365	0	0	0	41151	0	1	40	0	1	0	1	0	0	1	2	0	41197	2	99.8908
351	364	36852	0	0	0	0	0	1	0	0	0	0	36	556	3754	0	0	41199	1	89.4488
352	363	41195	0	0	0	0	0	0	0	0	1	0	0	3	1	0	0	41200	1	99.9879
354	361	0	24279	0	2	0	16910	0	0	0	0	1	0	0	0	0	0	41192	3	99.9976
355	360	0	24513	0	165	0	11	0	0	0	0	10	229	0	0	15228	1042	41198	3	59.9277
402	408	11045	0	47	187	202	19	13	0	22	4	756	712	12895	15267	0	9	41178	5	27.9275
403	407	29813	0	0	0	3	0	0	0	0	0	1	7	529	10837	0	0	41190	2	72.3865
436	445	0	41122	0	0	0	1	0	1	0	0	0	1	0	0	48	13	41186	2	99.847
437	444	0	28671	0	0	0	2	0	0	0	0	0	633	0	0	826	11049	41181	2	69.6268
453	462	0	2602	3	8138	7	17318	7	28	5	54	356	63	0	5	12193	397	41176	5	68.1659
454	461	0	41162	0	0	0	2	0	0	0	0	0	0	0	0	15	4	41183	2	99.9539
455	460	0	41172	0	0	0	6	0	0	0	0	0	1	0	0	1	2	41182	2	99.9903
526	1457	36354	0	0	0	4792	0	24	0	0	2	0	0	0	2	0	1	41175	2	99.9296
527	1456	0	41124	0	0	0	4	0	11	0	1	0	0	0	0	40	1	41181	2	99.8713
528	1455	0	20989	2	17	0	17	0	5	5	0	4	66	0	0	7567	12498	41170	4	51.0687
544	553	0	39866	0	1	0	1	0	1	0	1	0	2	0	0	1308	0	41180	3	96.814
545	552	0	0	0	11745	1	1018	0	0	0	0	25726	2	0	2669	0	15	41176	3	30.9986
546	551	0	33328	0	0	0	7841	0	1	0	0	0	0	0	0	4	0	41174	2	99.9879
571	1004	0	41165	0	0	0	1	0	1	0	3	0	0	0	0	4	0	41174	2	99.9806
577	998	0	0	41124	0	1	0	0	50	0	0	0	0	0	0	0	0	41175	2	99.8786
578	997	32142	0	8	0	33	0	1	0	0	2	0	2	8937	47	0	0	41172	3	78.1672
579	996	22334	0	10577	0	3631	0	0	0	0	0	0	0	4622	0	0	0	41164	3	88.7717
580	994	0	41160	0	0	0	1	0	3	0	7	0	4	0	0	0	0	41175	2	99.966
581	993	0	0	0	28761	0	10029	2	7	22	0	2024	0	0	324	2	0	41171	2	94.2168
582	992	37319	0	0	0	0	0	0	0	0	1	0	0	3806	49	0	0	41175	1	90.6351
589	955	0	0	0	41165	0	0	3	0	1	0	0	0	0	0	4	0	41173	1	99.9806
590	954	28832	0	0	0	12287	0	37	0	0	14	0	0	2	0	0	0	41172	2	99.8713
591	953	25530	0	148	0	277	0	4	0	7	0	4	0	15195	0	0	0	41165	3	63.0511
592	952	0	11507	0	7	0	1	31	1	3	17	0	8	0	0	29601	1	41177	3	27.9646
598	949	0	0	0	41169	0	1	1	0	1	0	1	0	0	1	0	0	41174	2	99.9903
599	948	41140	0	0	0	11	0	0	0	0	1	0	1	0	24	0	0	41177	2	99.9369
600	947	18800	0	2	0	2	0	0	1	1	0	0	378	21764	227	0	2	41177	3	45.6663
601	946	0	0	41168	0	5	0	0	0	1	0	0	0	3	0	0	0	41177	2	99.9903
602	945	16151	0	118	0	24873	0	1	0	0	1	0	2	1	11	0	3	41161	3	99.9538
614	627	29422	0	19	0	10922	0	700	0	0	106	0	0	7	1	0	0	41177	3	98.0232
615	626	26883	0	5	0	1	0	0	0	0	1	0	2	14269	6	0	0	41167	3	65.3169
616	625	0	0	0	41176	0	3	0	0	0	0	0	0	0	0	3	0	41182	2	99.9927
617	624	1	20259	0	0	0	1	0	2	0	1	0	11099	0	0	7913	1894	41170	3	49.213
629	738	23609	0	10617	0	4340	0	163	0	1	25	0	1	2412	0	0	0	41168	3	93.6796
630	737	0	0	1	11363	0	0	18564	0	11144	0	1	0	0	0	100	0	41173	2	27.6006
632	735	0	0	12179	0	0	0	3	514	28313	0	3	0	163	0	0	0	41175	1	29.5786
633	734	27159	0	0	0	5	0	8	0	5	1	0	0	13996	0	0	0	41174	2	65.9737
634	733	0	1	0	0	0	41175	0	0	0	1	0	0	0	0	0	0	41177	2	99.9976
635	732	1	0	33282	0	11	0	36	373	6853	1	0	0	620	0	0	0	41177	3	80.8558
636	731	0	16245	0	3143	0	20962	0	610	4	122	1	0	0	0	71	0	41158	3	98.0368
664	671	40173	0	0	0	892	0	4	0	0	0	0	18	94	1	0	0	41182	2	99.7159
665	670	0	28972	0	0	0	169	0	10692	1	5	0	2	4	0	1335	1	41181	2	70.7632
674	693	28356	0	17	0	11926	0	785	1	3	12	1	0	16	57	0	1	41175	3	97.8725
675	692	0	13759	0	0	0	26966	0	38	0	412	0	0	0	1	1	0	41177	2	98.9023
739	785	0	31471	0	0	0	0	0	0	0	0	1	2	0	0	0	9715	41189	1	76.4063
740	784	28151	0	0	0	8	0	0	0	0	5	6	0	0	13021	0	0	41191	2	68.362
743	779	0	40789	0	0	0	371	0	23	0	1	0	0	0	0	2	3	41189	2	99.9296
744	778	0	24596	0	1	0	10419	0	3563	0	2604	0	1	0	0	1	3	41188	3	85.0151
745	777	2	0	24421	5	339	0	6	811	15502	0	6	0	98	0	2	0	41192	4	60.1258
746	776	29094	0	1	0	2	0	0	0	0	0	0	7	11953	130	0	0	41187	3	70.6461
747	775	16285	0	2	0	3	0	0	0	3	0	0	0	24898	0	0	0	41191	3	39.5475
748	774	1	0	27122	0	0	0	0	186	193	0	0	0	13673	0	0	0	41175	2	65.8725
749	773	0	0	41189	0	0	0	0	0	0	0	0	0	3	0	0	1	41193	1	99.9903
750	772	3	0	16560	0	13446	0	0	2	0	0	11163	0	1	0	0	13	41188	3	72.8586
752	768	1	0	0	40506	6	319	52	0	8	0	245	0	0	44	12	0	41193	4	99.1236
753	767	38480	0	1	0	1	0	0	1	0	0	0	22	2363	309	0	0	41177	3	93.4551
754	766	0	0	41187	0	1	0	0	0	4	0	0	0	1	0	0	0	41193	2	99.9879
755	765	26122	0	11	0	15023	0	0	0	0	1	6	0	4	20	0	3	41190	3	99.9175
756	764	15	0	29893	0	11145	0	0	0	53	2	1	0	79	0	0	0	41188	3	99.6722
757	763	0	0	0	41167	0	20	0	0	1	0	3	0	0	0	2	0	41193	2	99.9854
792	801	0	4495	0	29108	0	6535	1	36	121	3	0	0	0	1	883	1	41184	3	97.4602
793	800	0	41172	0	0	0	16	0	0	0	2	0	1	0	0	1	2	41194	2	99.9854
809	823	0	1	0	0	0	41186	0	6	1	1	0	0	0	0	0	0	41195	2	99.9806
810	822	0	0	581	23013	9	74	15	0	321	0	16234	10	10	649	49	227	41192	4	57.4796
811	821	41101	0	0	0	8	0	54	1	0	8	0	18	5	1	0	0	41196	2	99.7888
812	820	0	41147	0	0	0	27	0	4	0	1	0	1	0	0	13	1	41194	2	99.9514
813	819	0	10471	4	49	82	137	0	0	0	0	27342	21	0	1278	97	1701	41182	5	26.0866
814	818	0	40081	0	0	0	1107	0	1	0	0	0	0	0	0	0	0	41189	2	99.9976
837	847	0	0	4	24652	0	3	28	0	20	0	2	0	0	1	16481	0	41191	3	59.865
838	846	0	24585	0	4	0	2	0	0	1	0	0	2	0	0	16455	142	41191	3	59.6999
839	845	0	41184	0	4	0	2	0	3	0	0	0	0	0	0	1	3	41197	3	99.983
852	869	40454	0	0	0	6	0	0	0	0	2	0	0	733	0	0	0	41195	2	98.2158
853	868	0	41186	0	0	0	1	0	0	0	3	0	2	0	0	2	1	41195	2	99.9806
974	988	0	40518	0	0	0	667	0	3	0	3	1	1	0	0	2	2	41197	2	99.9709
975	987	107	4589	20	26491	13	7122	31	70	173	3	1532	5	257	190	551	35	41189	6	93.088
976	986	41190	0	0	0	2	0	1	0	0	0	0	2	2	0	0	0	41197	2	99.9879
977	985	0	41146	0	0	0	6	0	39	0	2	0	2	0	0	0	0	41195	2	99.8956
978	984	1	21	22327	11696	507	1735	112	162	447	0	1867	3	34	72	1459	746	41189	6	88.0988
979	983	41187	0	0	0	2	0	0	0	0	3	0	5	0	1	0	0	41198	2	99.9782
1007	1022	3	0	14	0	41173	0	1	0	0	2	5	0	0	0	0	1	41199	3	99.9782
1009	1020	41190	0	0	0	2	0	0	0	0	5	0	0	1	1	0	0	41199	2	99.983
1010	1019	0	1	0	0	0	41193	0	2	0	2	1	0	0	0	0	0	41199	2	99.9879
1036	1051	0	40980	0	0	0	12	0	4	0	2	0	202	0	0	2	0	41202	2	99.4903
1037	1050	1	0	0	29395	7	10140	1147	0	2	125	301	0	0	70	0	0	41188	4	96.0061
1038	1049	38179	0	0	0	0	0	0	0	0	0	0	22	2493	504	0	0	41198	1	92.672
1039	1048	41202	0	0	0	3	0	0	0	0	0	0	0	0	0	0	0	41205	2	100
1040	1047	10090	0	0	0	30822	0	193	0	0	91	1	1	1	0	0	0	41199	2	99.3034
1055	1072	41073	0	0	0	2	0	4	0	0	1	0	0	1	123	0	0	41204	2	99.6869
1056	1071	1112	0	7993	0	112	0	0	0	0	0	945	2314	15044	200	1	13477	41198	3	22.3724
1057	1070	0	0	41199	0	1	0	0	1	0	0	0	0	1	0	0	2	41204	2	99.9903
1058	1069	0	41199	0	0	0	2	0	4	0	0	0	0	0	0	1	0	41206	2	99.9879
1059	1068	2708	0	30090	238	4384	31	208	49	199	472	1408	0	1146	152	42	68	41195	5	90.9115
1060	1067	0	0	41177	0	0	0	0	19	0	0	2	0	8	0	0	0	41206	1	99.9296
1061	1066	40105	0	0	0	2	0	1	0	0	1	0	2	1084	11	0	0	41206	2	97.3329
1075	1111	0	0	0	41201	0	0	0	0	1	0	0	0	0	1	0	0	41203	1	99.9951
1076	1110	41203	0	0	0	0	0	0	0	0	0	0	0	1	0	0	0	41204	1	99.9976
1077	1109	3	0	18645	0	22539	0	0	2	2	0	0	0	8	0	0	0	41199	3	99.9709
1082	1106	0	0	0	41199	0	0	1	0	2	0	2	0	0	0	1	0	41205	1	99.9854
1083	1105	27621	0	0	0	0	0	1	0	0	0	0	171	940	12461	0	0	41194	1	67.051
1084	1104	41179	0	0	0	0	0	0	0	0	0	0	0	24	0	0	0	41203	1	99.9418
1085	1103	0	38373	0	0	0	2777	0	54	0	0	0	0	0	0	0	0	41204	2	99.8689
1086	1102	0	0	39428	0	1767	0	0	2	0	0	0	0	3	0	0	1	41201	2	99.9854
1087	1101	0	0	0	37684	0	3508	0	0	3	0	3	0	0	1	3	0	41202	2	99.9757
1091	1099	0	1	0	2	0	41197	0	1	0	3	0	0	0	0	0	0	41204	3	99.9903
1092	1098	0	33330	0	120	0	4901	3	225	7	391	12	3	0	2	1862	339	41195	3	93.0962
1129	1136	40616	0	0	0	36	0	513	0	0	0	0	29	5	4	0	0	41203	2	98.6627
1130	1135	0	32317	6	0	0	17	0	8811	0	40	0	4	0	0	5	2	41202	3	78.4913
1142	1160	0	41041	0	0	0	5	0	0	0	0	0	1	0	0	3	154	41204	2	99.6165
1143	1159	8581	1	3	1	2	0	0	1	0	0	21	1686	16485	14416	0	2	41199	5	20.8452
1144	1158	0	25857	0	5	0	7	0	0	1	3	0	216	0	0	13731	1371	41191	3	62.8026
1145	1157	0	41153	0	0	0	28	0	0	0	3	0	0	0	0	0	17	41201	2	99.9515
1146	1156	3	0	39210	1	1961	0	1	2	13	0	1	0	10	0	1	0	41203	4	99.932
1193	1210	40133	0	0	0	0	0	4	0	0	0	0	0	1052	7	0	0	41196	1	97.4197
1194	1209	31334	0	0	0	0	0	1	0	0	0	0	17	9744	100	0	0	41196	1	76.0608
1195	1208	45	0	31652	0	1026	0	0	269	12	1	4	3	8181	1	0	0	41194	3	79.4363
1196	1207	0	55	0	24321	0	3931	3	1	1	0	17	4	0	9	12853	7	41202	3	68.703
1197	1206	22861	11	3	40	955	0	32	2	1	1	55	14456	368	1543	371	497	41196	5	57.9425
1198	1205	0	0	41060	0	10	0	0	131	0	0	0	0	0	0	0	1	41202	2	99.6796
1199	1204	34581	0	2	0	7	0	0	0	0	5	0	3	6579	22	0	0	41199	3	83.9583
1219	1238	0	67	0	62	0	41065	0	0	0	2	0	0	0	0	0	0	41196	3	99.9951
1220	1237	0	41003	0	0	0	178	0	1	0	0	0	0	0	0	1	1	41184	2	99.9927
1221	1236	2	216	28	429	516	14863	20	253	0	7375	15744	16	0	710	8	1011	41191	6	38.9745
1243	1256	0	41200	0	0	0	0	0	1	0	0	0	0	0	0	3	0	41204	1	99.9903
1244	1255	0	41189	0	0	0	1	0	0	0	0	0	2	0	0	4	7	41203	2	99.9684
1245	1254	674	93	2494	8858	62	104	195	13917	9723	86	74	26	4507	31	155	190	41189	6	29.8259
1262	1275	0	0	0	25481	0	15719	0	0	0	0	0	0	0	0	0	0	41200	2	100
1263	1274	0	36831	0	1	0	4261	0	92	0	10	0	0	0	0	4	0	41199	3	99.7427
1264	1273	0	41191	0	0	0	11	0	0	0	0	0	0	0	0	3	2	41207	2	99.9879
1265	1272	0	36526	0	0	0	39	0	0	0	0	0	68	0	0	514	4053	41200	2	88.75
1266	1271	0	1	20107	0	298	0	0	1	0	1	2589	2	1	0	0	18191	41191	3	49.5399
1319	1342	41188	0	0	0	5	0	0	0	0	1	0	0	11	2	0	0	41207	2	99.966
1320	1341	0	15128	0	1562	0	11107	1571	10091	672	966	0	0	1	0	97	1	41196	3	67.475
1348	1362	2	0	0	7301	2	13	0	0	0	0	28220	0	0	5664	0	0	41202	4	17.7613
1349	1361	41185	0	0	0	8	0	12	0	0	1	0	1	0	0	0	0	41207	2	99.966
1350	1360	36243	0	0	0	0	0	1	0	0	6	0	0	4568	376	0	0	41194	1	87.9813
1351	1359	2	0	22194	0	1	1	0	109	111	0	1	0	18779	3	0	0	41201	4	53.8773
1352	1358	0	18	1	0	28	23694	0	0	0	7	17330	0	0	10	0	118	41206	4	57.6154
1371	1388	0	0	35708	0	5491	0	0	0	0	0	3	0	6	0	0	0	41208	2	99.9782
1372	1387	0	39284	0	0	0	1898	0	3	0	22	0	0	0	0	0	0	41207	2	99.9393
1373	1386	0	8	0	34533	0	2542	0	0	0	0	3847	0	0	127	119	31	41207	3	89.992
1374	1385	40191	0	1	0	0	0	0	0	0	0	0	374	360	278	0	0	41204	2	97.5439
1375	1384	0	0	41202	0	1	0	0	0	2	0	1	0	2	0	0	0	41208	2	99.9879
1405	1416	0	0	36689	0	0	0	0	3953	53	0	41	0	466	2	0	1	41205	1	89.0402
1407	1414	0	0	0	34326	0	1	129	0	12	0	1	0	0	0	6734	1	41204	2	83.3099
1408	1413	0	15592	0	377	0	1787	0	0	1	0	33	2	0	0	23283	128	41203	3	43.0939
1436	1446	0	29698	0	8	1	11	0	1	0	0	2	0	0	0	11298	188	41207	4	72.1188
1437	1445	0	1	27568	0	12661	7	0	403	0	10	271	0	6	0	0	277	41204	4	97.6531
1438	1444	41160	1	0	0	40	0	3	0	0	1	0	0	2	0	0	0	41207	3	99.9854
1460	1522	0	6972	0	19977	0	1010	0	0	0	0	37	0	0	8	322	3	28329	3	98.6939
1461	1521	0	27040	0	4	0	789	0	2	0	0	2	0	0	0	471	32	28340	3	98.211
1462	1519	0	0	0	41174	0	0	31	0	0	0	0	0	0	0	1	0	41206	1	99.9223
1463	1518	41208	0	0	0	0	0	0	0	0	0	0	0	0	0	0	0	41208	1	100
1464	1517	41102	0	0	0	5	0	3	0	0	6	0	0	76	8	0	0	41200	2	99.7743
1465	1516	0	41139	0	0	0	15	0	1	0	0	0	5	0	0	39	0	41199	2	99.8908
1466	1515	40939	0	0	1	214	0	38	0	0	3	0	0	0	5	0	0	41200	3	99.8883
1467	1513	0	12585	0	137	0	18057	0	10251	4	132	5	1	1	6	21	3	41203	3	74.7009
1468	1512	0	3	0	28778	0	12374	1	0	1	0	21	0	0	8	20	0	41206	3	99.8762
1469	1511	0	41087	0	0	0	14	0	0	0	0	0	1	0	0	3	17	41122	2	99.9489
1472	1506	0	41104	0	0	0	18	0	3	4	0	1	0	0	0	71	6	41207	2	99.7937
1473	1505	0	0	40849	0	37	0	0	6	0	2	240	0	4	0	0	69	41207	2	99.221
1474	1504	0	28758	0	2	0	12437	0	3	0	1	1	0	0	0	2	1	41205	3	99.9806
1475	1503	0	40785	0	0	0	408	0	2	0	0	0	0	0	0	7	1	41203	2	99.9757
1476	1502	0	0	40603	0	465	0	0	0	0	0	82	0	2	0	0	53	41205	2	99.6675
1477	1501	1	0	34	0	41161	0	0	0	0	4	2	0	0	0	0	0	41202	3	99.9854
1478	1496	0	0	0	40801	0	33	1	0	0	0	362	0	0	2	10	0	41209	2	99.09
1479	1495	0	13620	0	8	0	27403	0	165	0	2	3	1	0	1	0	0	41203	3	99.5826
1527	1550	18766	0	25	0	2759	0	38	1	0	0	0	1	1026	4	0	0	22620	3	95.2697
1528	1549	0	0	23795	0	30	0	0	1	0	0	0	0	11	0	0	0	23837	2	99.9497
1529	1548	0	0	1	23839	0	22	4	0	6	0	7	0	0	9	1	0	23889	3	99.887
1530	1546	1	0	6	0	24117	0	0	0	0	1	2	0	0	0	0	0	24127	3	99.9876
1531	1545	0	0	0	25248	0	2	0	0	2	0	7	0	0	1	2	0	25262	2	99.9525
1532	1544	0	25322	0	0	0	0	0	0	0	0	0	0	0	0	4	3	25329	1	99.9724
1533	1543	0	0	25672	0	8	0	0	3	2	0	1	0	2	0	0	1	25689	2	99.965
1534	1542	0	26305	0	0	0	3	0	0	0	0	0	2	0	0	2	3	26315	2	99.9734
1535	1541	0	4	0	26560	0	4	0	0	0	0	0	0	0	2	3	0	26573	3	99.9812
1536	1540	0	26617	0	0	0	2	0	2	0	1	0	1	0	0	9	1	26633	2	99.9474

## Sheet: Table 6. vRNA6 in virio
Table 6. Base-pairing conservation (BP) calculation across type A influenza in vRNA6 global MEA structure in virio
i	j	GC	CG	AU	UA	GU	UG	GA	AG	AA	GG	UU	CC	AC	UC	CA	CU	Total Pairs	BP Types	% Canonical	Avg % Canonical	69.5744
2	1457	5495	0	0	0	13	1	10	0	0	3	0	2	12	13	0	0	5549	3	99.2791
3	1456	0	5	0	4	0	5683	0	11	0	6	6	0	0	17	0	0	5732	3	99.3022
4	1455	0	0	4941	0	11	0	0	7	3	0	10	1	589	0	0	2	5564	2	89.0007
5	1454	15	0	12	0	5902	0	3	0	0	2	7	0	0	0	0	1	5942	3	99.7812
6	1453	0	0	5984	0	7	0	0	4	7	0	4	0	2	0	0	0	6008	2	99.717
7	1452	0	0	5974	1	6	2	0	4	3	0	22	0	7	0	0	43	6062	4	98.6968
9	1450	0	6225	0	0	0	7	0	27	0	1	0	8	0	0	1	7	6276	2	99.2989
11	1449	0	0	5906	0	43	0	1	13	1	0	10	0	4	1	0	3	5982	2	99.4483
12	1448	5549	0	0	0	6	0	4	1	0	0	0	1	165	5	0	0	5731	2	96.929
13	1447	5763	0	6	0	375	0	3	0	0	0	0	1	155	13	0	1	6317	3	97.2614
14	1446	128	0	13476	0	1981	0	7	2	2	0	146	0	288	1	0	4	16035	3	97.1936
15	1445	12182	0	1	39	20	0	502	0	2	1	3	10	475	689	1	0	13925	4	87.9138
16	1444	0	1	1	19442	0	47	31	0	4	0	125	0	0	744	13	1	20409	4	95.502
17	1443	1	1	0	9651	0	5	3	0	0	0	1	0	0	12	3	1	9678	4	99.7933
18	1442	0	1	0	7361	1	2304	1	1	0	1	100	0	0	35	4	0	9809	4	98.5523
21	1437	0	0	0	23790	0	0	46	0	115	0	0	0	0	0	4254	0	28205	1	84.3467
22	1436	11549	0	1	0	0	0	0	0	0	0	0	1040	434	69	0	0	13093	2	88.2151
23	1435	0	0	26518	0	664	0	1	7	4	0	22	0	15	0	0	16	27247	2	99.7614
24	1434	1	0	27051	0	236	0	0	2	4	0	27	0	4	0	0	53	27378	3	99.6713
25	35	0	10019	0	16501	0	892	0	311	6	5	6	0	0	1	387	1	28129	3	97.451
26	34	3	0	22231	0	1689	0	0	3	1	0	78	0	47	0	0	47	24099	3	99.2697
41	1257	18068	0	1955	0	1204	1	2681	9	822	469	0	0	242	20	3	0	25474	4	83.332
42	1255	18017	0	1201	420	2797	47	22	1	4	6	0	40	284	2689	2	0	25530	5	88.0611
43	1254	1	1921	2	18961	1	14	4	1203	2	0	1989	144	7	25	944	325	25543	6	81.8228
44	1253	5288	0	14670	0	1967	1	97	1600	2778	347	2	8	26795	16	0	3	53572	4	40.9281
45	1252	12	0	25538	1	22892	0	1	2	0	1	972	9	10	792	0	13	50243	4	96.4174
46	1251	1092	1299	43478	0	1534	0	1	7	6	0	884	0	1857	2	69	11	50240	4	94.3531
47	1250	40	586	1	15352	763	3230	215	24	109	5	19	0	0	0	1849	0	22193	6	89.9923
82	92	35	14618	0	398	278	151	21	1	3	134	8	4700	0	1	11484	25250	57082	5	27.1189
83	91	311	0	19412	0	2750	0	384	1882	1257	16	798	1	27393	10	1	2867	57082	3	39.3697
84	90	20045	0	3610	0	1415	1	1	849	1	313	1	2	3903	26947	0	0	57088	4	43.9164
107	129	14798	0	1	0	1	0	0	0	1	0	0	25936	9491	6848	0	0	57076	3	25.9303
108	128	27424	0	0	0	2	0	1	0	3	1	0	3	29632	17	0	0	57083	2	48.0458
109	127	1	2	20110	1	23	0	0	0	7	0	1411	35	2257	3	2	33229	57081	5	35.2779
113	123	21005	0	0	0	2	1	0	0	0	1	0	1	498	1200	0	0	22708	3	92.5137
114	122	0	14069	0	2	0	3	0	839	497	0	4	0	0	0	7294	5	22713	3	61.9645
146	171	18416	0	710	5	4101	0	1	0	2	1	26269	1063	3059	1799	0	1658	57084	4	40.6979
147	170	24328	84	1	20813	9	78	10052	1	2	971	1	1	8	5	737	0	57091	6	79.3698
148	169	34440	0	0	7	498	0	29	0	7	434	6	233	11	21424	0	0	57089	3	61.2114
157	167	1267	0	0	21234	160	426	1171	0	0	350	2330	7	3	30137	5	0	57090	4	40.4397
158	166	19247	0	0	0	0	1	0	0	0	0	0	6	12022	25817	0	0	57093	2	33.7134
159	165	0	0	56887	1	194	0	0	0	0	0	2	0	3	7	0	0	57094	3	99.979
180	689	20212	29	2	0	6876	0	1237	0	0	1803	1	4890	1	3	656	21352	57062	4	47.5255
181	688	28161	0	2	211	17539	5	1215	0	1	34	4243	1207	3	4444	0	1	57066	5	80.4647
182	687	2790	4068	15	2	2	18596	0	4679	6	1382	0	1295	24126	105	2	1	57069	6	44.6354
183	686	0	17716	1461	54	0	28762	0	41	853	7	2849	32	804	48	482	3957	57066	4	84.1009
192	212	1	168	0	23037	0	2426	3	0	34	2	1939	216	0	685	144	97	28752	4	89.1486
193	211	22	16533	0	22	293	4652	0	1	0	1	237	1128	1	1398	4396	67	28751	5	74.8565
194	210	6	17725	0	2120	0	3711	0	37	0	0	0	2223	845	1638	438	0	28743	4	81.9747
195	209	0	1	15965	548	4	327	0	255	4526	0	221	4372	444	1510	74	497	28744	5	58.6035
196	208	13073	0	1	21	2	0	0	0	0	0	620	17	5340	6119	0	0	25193	4	51.9867
199	205	0	15756	0	1160	0	622	0	0	0	0	411	0	0	1	5982	412	24344	3	72.0424
200	204	0	3	0	47566	0	269	1108	70	990	39	12	0	0	0	2624	0	52681	3	90.8069
290	629	3931	162	7125	8547	757	609	2947	121	4990	52	871	41	23610	253	2947	88	57051	6	37.0388
291	628	23607	0	0	1783	1305	1	1037	0	0	3	0	19	48	2316	13	0	30132	4	88.5968
292	627	857	8	145	2676	0	21478	149	1252	12	9	0	1214	1	2324	4	0	30129	5	83.5209
293	626	1078	12448	4872	2838	15773	4895	24	193	281	14	9392	572	652	733	666	2606	57037	6	73.4681
294	625	20	14307	1422	856	4787	7331	0	5	0	5	27996	2	4	130	11	171	57047	6	50.3497
295	624	888	21714	0	0	2060	1509	2	303	6	11	2035	1865	91	25519	26	1023	57052	4	45.8722
299	430	0	21192	1	16	0	6	3	0	263	0	107	861	0	1780	28419	4420	57068	4	37.1749
300	429	0	23924	1207	36	0	7	0	1	0	3	2563	28693	3	27	342	267	57073	4	44.1084
302	311	10	2117	1600	15322	156	3337	631	5842	861	18997	439	29	8	1131	6517	70	57067	6	39.5009
303	310	0	21226	0	0	1	0	0	0	0	4395	0	9838	0	0	186	21425	57071	2	37.194
304	309	0	27857	0	1	0	0	0	0	3	0	0	1786	0	0	26357	1076	57080	2	48.8052
339	357	46999	0	0	0	7	0	0	1	0	0	1	1401	8661	9	0	0	57079	2	82.3525
340	356	1476	0	43539	0	345	0	0	539	15	0	295	486	9380	173	0	818	57066	3	79.4869
341	355	2	3	25060	0	7126	0	0	3	1	0	5297	1	6	2	1	19573	57075	4	56.4012
342	354	0	18801	0	5	0	20563	1	73	1	17601	0	1	0	0	23	1	57070	3	68.9837
343	353	126	1258	478	17100	424	5283	100	3	21	484	14321	1265	13	7969	975	7251	57071	6	43.2251
344	352	116	3	18673	0	5089	4	0	2	0	0	8008	13	1427	19	4	23717	57075	5	41.8484
345	351	2	2	14094	28586	5431	22	3260	0	527	12	1967	0	2	1	3166	7	57079	6	84.334
385	407	521	4577	3	19853	21	3257	1570	1268	78	1687	1333	802	3	556	21422	113	57064	6	49.4743
386	406	20657	0	2	0	6	0	0	2	0	4	0	0	36390	18	0	0	57079	3	36.2042
439	460	0	3506	315	0	91	21724	0	2	0	2	29970	0	0	2	1	1459	57072	4	44.9187
440	459	47417	0	0	0	1	0	0	2	0	4	1	598	7507	1540	0	0	57070	2	83.0874
441	458	54	15779	1487	476	82	528	0	5	12	1	2541	4340	246	1724	4893	24902	57070	6	32.2516
442	457	0	19614	1	15	5	4909	0	181	0	5	26340	2	0	498	2643	13	54226	5	45.2624
443	456	676	4180	4191	2	21751	19057	71	1619	5	2441	167	0	35	1	2	29	54227	6	91.9413
462	480	51266	0	1	0	1398	0	3	0	0	1208	1	1046	1	4	0	2144	57072	3	92.2782
463	479	18551	0	0	2	31989	1	2739	0	0	568	1439	1	12	1751	1	1	57055	4	88.5865
464	478	3311	317	7073	180	617	26400	737	1219	725	807	1826	471	12871	500	1	6	57061	6	66.4166
465	477	0	1	0	22337	1	5	34456	2	1	12	1	0	0	1	259	0	57076	4	39.1478
466	476	0	1	0	48703	0	4994	6	0	6	0	801	0	1	2550	12	0	57074	3	94.0849
485	492	4	0	20193	0	36877	0	1	0	0	1	3	0	0	0	0	1	57080	3	99.9895
486	491	0	22169	0	2	0	2	1	0	1	0	0	3	0	0	34896	9	57083	3	38.8434
507	593	0	203	0	34636	0	8958	3238	1594	2966	4110	0	0	0	8	1351	0	57064	3	76.7507
508	592	9	26733	0	4	0	22125	0	2375	3	17	2	0	300	4098	7	0	55673	4	87.7822
509	591	437	25890	0	0	1	21500	0	3295	0	576	0	1674	134	2155	7	1	55670	4	85.9134
511	589	16860	8224	1736	7	1463	18781	1	31	1	28	334	1062	4306	2334	0	507	55675	6	84.546
512	588	13465	482	22106	3	3109	1855	3	9	5	4	708	96	13039	276	196	314	55670	6	73.6842
514	586	0	1078	1	39565	1	287	6	1	1	3	4664	3799	2	6778	608	273	57067	5	71.7262
515	585	35	16738	1037	1364	1205	4776	140	276	136	542	28393	210	269	699	277	965	57062	6	44.0836
516	584	397	2	1	15972	4831	1746	557	4584	24607	140	2839	105	0	1048	18	216	57063	6	40.217
517	583	13693	127	4	943	13032	26697	19	2	0	0	1365	464	319	386	1	14	57066	6	95.4964
518	582	11564	76	474	837	1313	32	148	26090	56	2712	2	497	12877	69	311	4	57062	6	25.0535
520	581	0	1111	959	13511	118	7585	95	201	2965	2	1229	1459	361	842	21823	4802	57063	5	40.804
521	580	16161	0	4313	14	3562	6	2	11	0	3	3594	1590	2200	25587	0	22	57065	5	42.1554
522	579	2	0	30420	0	1	0	0	1116	3166	0	0	2	22361	2	0	0	57070	3	53.3082
523	578	2	0	20553	383	2	56	0	7	298	2	2806	1	1108	3505	0	12	28735	5	73.0677
524	577	1102	0	16199	0	1174	0	0	1	0	0	892	1352	5805	1514	0	696	28735	3	64.2944
534	547	57054	0	0	0	13	0	0	0	0	0	0	3	1	0	0	0	57071	2	99.993
535	546	54313	0	0	0	3	0	0	0	0	2747	0	6	2	0	0	0	57071	2	95.1727
536	545	1	21572	6	5422	2	15466	0	9	2	5	2439	327	0	1309	1962	8538	57060	6	74.4287
537	543	0	56274	0	0	0	2	0	6	0	2	0	313	0	1	475	1	57074	2	98.6018
538	542	14411	2	0	4616	4642	16561	168	0	0	9057	6795	0	0	819	0	0	57071	5	70.4946
550	564	23447	0	1	1	1	0	0	0	0	0	4	12	0	33615	1	0	57082	4	41.0813
551	563	0	50988	0	0	0	0	0	0	0	2	0	2	0	0	6080	2	57074	1	89.3367
553	562	0	0	56343	0	0	0	0	725	2	0	3	0	1	0	0	8	57082	1	98.7054
554	561	40882	0	20	1	8	0	3	5	1	2	0	1	16145	2	0	0	57070	4	71.6856
566	575	219	14529	2397	1557	337	2495	1048	1937	4031	20478	685	1298	1880	3039	466	664	57060	6	37.7392
567	574	2	0	50648	0	1297	0	0	13	1415	0	2	0	3700	0	0	2	57079	3	91.009
568	573	0	14344	0	37	0	1202	0	0	0	0	3186	24578	2	2302	7671	3753	57075	3	27.3027
599	608	30727	0	8578	0	3776	0	3	0	0	1	4511	119	5947	2420	0	969	57051	3	75.5131
600	607	57059	0	0	0	2	0	2	0	0	0	0	2	1	2	0	0	57068	2	99.9877
601	606	0	0	57057	0	5	0	0	0	0	0	4	0	3	0	0	0	57069	2	99.9877
631	648	0	254	0	46048	316	2184	177	305	232	0	1580	0	0	9	5503	448	57056	4	85.5335
632	647	280	13230	388	1143	2984	112	22340	109	1601	3037	514	2622	96	196	7050	1354	57056	6	31.7881
633	646	0	371	27367	0	1401	745	0	24564	17	17	0	0	2566	0	0	3	57051	4	52.3812
636	643	814	296	0	31733	0	15974	1272	9	250	14	2522	0	14	685	3464	16	57063	4	85.5493
637	642	852	21325	140	8084	203	32	17276	0	155	1175	34	233	1583	29	2517	3426	57064	6	53.6871
662	673	24	14844	32	25931	251	4474	241	34	770	448	1847	71	0	27	7475	596	57065	6	79.8318
663	672	0	0	0	49865	1	5	15	0	747	2	1733	0	0	0	3263	42	55673	3	89.5784
664	671	773	18369	1	1312	76	5114	145	21	0	310	113	0	0	180	2310	13	28737	6	89.2404
693	703	0	22917	0	6	0	3627	0	3	0	312	0	4	0	0	1864	1	28734	3	92.3992
694	702	0	21726	0	0	0	6945	1	3	0	9	0	0	0	0	55	1	28740	2	99.7599
695	701	698	1	19848	4	2776	0	285	433	1374	35	4	0	3273	3	1	8	28743	5	81.1572
832	852	0	23581	2	0	0	28571	0	3573	1	0	851	9	467	1	3	2	57061	3	91.4004
833	851	14	768	1297	24461	257	1379	184	261	6838	10	3560	283	47	14867	2336	491	57053	6	49.3857
834	850	57047	0	8	0	1	0	1	0	0	0	0	8	0	1	0	0	57066	3	99.9825
836	848	296	14068	4831	4211	719	1279	35	929	560	44	34	342	26118	654	2580	356	57056	6	44.5247
837	847	0	21036	0	274	0	8693	0	3	0	308	3764	2	0	22963	16	3	57062	3	52.5797
838	846	0	21653	1	3	1	5934	0	1	0	286	27759	10	0	13	9	1394	57064	5	48.3527
914	926	0	15540	0	4648	0	5088	9	20	526	1	791	1391	0	455	1455	208	30132	3	83.8842
915	925	0	0	851	21191	0	2	0	131	1270	0	2413	0	0	4276	1	0	30135	3	73.1508
916	924	549	25034	0	1	0	1381	0	0	0	3	0	1496	0	299	1367	6	30136	4	89.4777
917	923	15	2778	18638	626	3688	26682	1164	1073	1195	133	375	1	518	37	70	63	57056	6	91.8869
953	985	0	94	18016	0	3271	1717	0	201	1	15	12996	1	0	3	0	19340	55655	4	41.5021
954	984	23986	0	0	1	2	0	0	0	0	1	7	38	22	31602	0	0	55659	3	43.0999
955	983	15503	0	12	1	8485	0	0	0	0	5	250	23256	4	13	3	8130	55662	4	43.1192
959	981	18637	22718	8	0	12	554	1	42	0	1471	1	629	7999	2	3544	37	55655	5	75.3373
960	980	15	21976	190	1	283	3	529	24049	2674	30	0	0	8	0	5885	6	55649	6	40.3745
961	979	0	5	5	198	0	54607	0	4	0	0	0	3	843	1	0	0	55666	4	98.4712
962	978	0	47449	1	1	0	6701	0	55	2	199	1235	1	0	0	4	14	55662	4	97.2872
963	977	0	0	14815	0	1	0	0	6799	32019	1	0	0	2026	0	0	1	55662	2	26.6178
1055	1112	275	16130	18	23580	180	2932	1122	25	742	5	1421	1180	13	1740	5677	2023	57063	6	75.5568
1056	1111	28	0	0	24264	0	5	1	0	1	2	15	2475	59	30136	80	2	57068	3	42.5755
1057	1110	0	24319	0	28	10	26884	0	3	2	7	1018	5	0	4	3	4784	57067	4	89.7909
1058	1109	1058	18621	1290	194	1651	632	20602	497	3255	260	1620	268	2070	2601	2258	188	57065	6	41.0865
1059	1108	37	175	22052	0	2550	25	0	3	0	2	3012	4498	93	24310	0	299	57056	5	43.5344
1060	1107	43	14	19727	0	2881	6	0	0	2	0	362	24223	1636	6173	1	2001	57069	5	39.7256
1063	1086	53933	0	0	0	6	0	1	0	0	2	1	41	423	2652	0	1	57060	2	94.5303
1064	1085	8400	1	30319	0	6810	0	1	2	0	0	1393	973	8325	378	1	464	57067	4	79.7834
1065	1084	23823	1	0	2	24	0	0	1	0	12	5	5384	6	27801	0	2	57061	4	41.7974
1066	1083	0	0	23857	0	2	0	0	2	1	0	2876	4	3	1	24	30300	57070	2	41.8066
1067	1082	6886	0	6695	0	40162	0	1	0	0	6	0	0	3309	0	0	4	57063	3	94.1819
1069	1079	0	0	19247	2	1	0	2	3641	31156	0	0	0	3017	0	1	1	57068	3	33.7317
1070	1078	0	0	0	49107	0	8	2755	1	2885	1	0	0	0	1	2310	0	57068	2	86.064
1161	1181	14550	18	266	102	3630	16	784	10	0	4475	18871	205	54	4556	3	9195	56735	6	32.7523
1162	1180	24435	1	13	0	1513	0	0	0	0	31	2618	12761	1903	8568	0	4891	56734	4	45.7609
1163	1179	19249	0	28794	0	2630	0	13	19	1	64	0	0	5993	0	0	2	56765	3	89.268
1164	1178	0	25030	0	0	0	0	0	1	0	0	0	4277	0	0	676	26774	56758	1	44.0995
1165	1177	0	0	21185	0	1	0	0	1416	26927	0	0	0	2	0	0	0	49531	2	42.7732
1203	1237	10	712	608	22912	15263	1399	95	285	30	28	4997	5	8	2	2125	693	49172	6	83.1856
1204	1236	0	32	11453	12	403	5	0	9	0	0	27590	618	24	293	1	6723	47163	5	25.2422
1205	1235	0	16668	1	3420	0	1603	24	40	15	13	9	157	0	130	25066	22	47168	4	45.9888
1210	1232	5	12041	290	1991	26	3678	5	22	11	539	2551	2390	122	22423	2940	991	50025	6	36.044
1211	1231	166	0	23358	0	23104	41	61	84	22	3	2910	3	55	1	1	219	50028	4	93.2858
1212	1230	18157	5	1494	1	7420	7	336	159	1	21012	154	65	176	509	1	521	50018	6	54.1485
1213	1229	0	18002	3	1622	0	6075	3	34	91	2	1204	11	0	2	1427	86	28562	4	89.9867
1214	1228	0	0	24351	1	2568	1	5	3	321	0	777	14	39	0	1	489	28570	4	94.2282
1215	1227	18	0	11293	0	14148	1	43	6	6	3	2816	0	42	92	0	103	28571	4	89.1113
1216	1226	0	15264	0	3919	1	2338	2725	425	212	248	2	10	0	4	3416	2	28566	4	75.3413
1217	1225	10	2	19828	0	2221	1	0	3	31	0	3497	1	104	21	1	2850	28570	5	77.2209
1269	1281	1	1	0	15913	0	1646	3	58	2187	0	16	1	1	557	8	1	20393	4	86.1129
1283	1293	12764	9	84	12	1208	1021	3	0	5	1	29	15	3777	2102	0	0	21030	6	71.7927
1284	1292	0	16567	0	22	0	3019	0	0	0	41	21	0	0	2	1361	0	21033	3	93.2249
1323	1395	0	23	1	46831	0	1219	92	168	282	3	4	1	0	4	8407	0	57035	4	84.2886
1324	1394	20227	127	295	893	2414	20521	811	719	384	759	5133	835	838	1015	12	2053	57036	6	77.9806
1325	1393	3737	0	16246	1	27296	0	102	1	17	22	2524	176	6386	504	0	37	57049	4	82.8761
1327	1389	0	9	0	50204	1	591	1586	1	2110	3	476	1	0	27	2037	1	57047	4	89.0581
1328	1388	108	16	73	44914	498	2795	130	33	38	1	4526	209	85	3164	358	108	57056	6	84.836
1329	1387	34480	0	24	216	1024	77	15536	0	279	2	331	2115	552	1241	1183	6	57066	5	62.7712
1330	1385	796	105	24418	1712	86	159	1	22556	566	76	1759	46	2886	313	97	1490	57066	6	47.7973
1331	1384	602	0	33784	0	14471	0	14	43	119	21	79	814	5297	217	0	1607	57068	3	85.6119
1332	1383	4	16	0	21105	2	688	4614	25741	1922	1894	1	0	1	0	608	0	56596	5	38.5451
1333	1382	11602	0	202	48	9361	967	633	32	0	1472	29943	14	56	673	0	1601	56604	5	39.1845
1334	1381	16108	5	2485	4	30295	21	100	268	72	1839	47	2328	2501	12	497	18	56600	6	86.4276
1335	1380	0	12707	0	5316	0	193	47	10	3660	3	1	5	0	0	34652	1	56595	3	32.1866
1336	1379	17	17	27373	16612	1213	3729	1177	710	638	1671	1145	29	2009	241	23	0	56604	6	86.4974
1338	1351	885	1	17568	21	2051	114	200	7	309	1	15124	1474	4800	14404	53	58	57070	6	36.1661
1339	1350	1749	26	1	9486	2	88	21728	191	1251	5017	0	1660	1743	17	14116	0	57075	6	19.8896
1340	1349	0	18597	5	496	3	1113	0	3	2	0	27528	345	4	2730	3558	2688	57072	5	35.4184
1341	1347	0	25458	0	2525	0	22288	580	2375	454	11	31	1	0	0	162	1	53886	3	93.2914
1402	1432	0	37167	32	21	1	16968	0	44	0	63	230	137	0	7	64	2347	57081	5	94.9335
1403	1431	0	11738	22	2	0	14320	1	27358	2	3624	5	0	0	1	1	6	57080	4	45.6938
1404	1430	128	1	1233	0	54236	0	21	1	3	54	39	87	204	0	571	499	57077	4	97.4088
1405	1429	0	0	48199	0	22	0	0	8	10	0	3046	1	4	0	0	5793	57083	2	84.4752
1406	1428	37	4	15516	7	26520	0	30	36	6	12	8682	3	7	5	2	6211	57078	5	73.7307
1407	1427	0	12436	0	7	2	2	4333	4	4	66	0	4	0	1	40194	16	57069	4	21.8104
1408	1426	0	51840	4	0	0	524	0	4398	1	3	2	5	0	0	8	298	57083	3	91.7401
1409	1425	11	1	51850	0	4401	0	1	19	11	3	684	0	45	1	1	54	57082	4	98.5652
1410	1424	1216	0	41535	0	17	0	0	14	1	0	1	5	14292	2	0	0	57083	3	74.9225
1412	1422	2738	1	802	3	23637	6	5	1	0	5	14492	248	30	235	2	14880	57085	6	47.6255
1413	1421	44485	0	23	0	8411	0	13	0	0	0	3	3501	594	9	0	41	57080	3	92.7102

## Sheet: Table 7. vRNA7 in virio
Table 7. Base-pairing conservation (BP) calculation across type A influenza in vRNA7 global MEA structure in virio
i	j	GC	CG	AU	UA	GU	UG	GA	AG	AA	GG	UU	CC	AC	UC	CA	CU	Total Pairs	BP Types	% Canonical	Avg % Canonical		92.2492
1	1027	0	0	4582	1	3	1	0	1	13	0	13	0	7	1	0	0	4622	4	99.2428
2	1026	4717	0	2	1	5	0	1	0	0	4	1	0	7	8	1	0	4747	4	99.5365
3	1025	1	6	1	3	0	4867	0	4	0	2	4	0	0	27	0	0	4915	5	99.2472
4	1024	0	0	4252	0	3	0	0	13	2	1	2	1	526	1	0	2	4803	2	88.5905
5	1023	4	0	9	0	5031	0	9	0	0	2	7	0	0	0	0	1	5063	3	99.6247
6	1022	0	0	5045	0	7	0	0	3	4	0	6	0	2	0	0	52	5119	2	98.6912
7	1021	1	0	5236	0	4	0	0	3	24	0	3	0	5	0	0	4	5280	3	99.2614
9	1019	0	5622	0	0	0	7	0	14	0	6	0	12	0	0	2	3	5666	2	99.347
11	1018	0	1	5749	1	8	0	0	16	2	0	8	0	3	0	0	8	5796	4	99.3616
12	1017	5947	0	4	0	7	0	3	4	0	4	0	3	30	9	0	0	6011	3	99.1183
13	1016	6164	0	0	0	4	0	5	0	1	1	0	3	6	9	0	0	6193	2	99.5963
14	1015	0	0	0	15476	0	7	20	16	13	25	3	0	0	2	7	0	15569	2	99.4476
15	1014	0	0	15731	0	10	0	0	1	1	0	22	0	2	0	0	3	15770	2	99.8161
16	1013	15939	0	0	0	2	0	0	1	0	1	0	2	13	15	0	0	15973	2	99.7997
26	993	0	35200	0	38	0	1325	0	48	1	2	1	1	0	0	106	0	36722	3	99.567
27	992	0	12	0	12029	0	2	7	0	90	0	1	1	0	0	24583	1	36726	3	32.7915
28	991	23	0	34864	1	19	0	1	17	818	0	8	0	966	0	0	6	36723	4	95.0549
29	990	1	0	9724	0	26913	0	8	9	2	10	50	0	2	0	0	8	36727	3	99.7577
30	989	0	32584	0	0	0	4120	0	6	0	8	1	1	0	0	2	6	36728	2	99.9347
31	988	0	56	2	362	0	34596	0	1238	18	90	341	0	0	22	1	0	36726	4	95.3439
36	984	36702	0	0	0	8	0	1	0	0	2	0	0	15	2	0	0	36730	2	99.9455
37	983	0	0	0	27014	0	2	12	0	6	0	1	0	0	3	9691	0	36729	2	73.555
38	982	0	34	0	471	0	36144	0	5	0	17	54	0	0	2	0	0	36727	3	99.7876
39	981	36703	0	0	0	1	0	0	0	0	0	0	1	11	14	0	0	36730	2	99.9292
40	980	0	0	36587	0	89	0	0	24	1	0	6	0	11	0	0	11	36729	2	99.8557
45	978	0	0	36635	0	35	0	0	6	0	0	10	0	9	0	0	36	36731	2	99.8339
46	977	1	38	0	1	0	36671	0	3	0	4	4	0	0	5	0	0	36727	4	99.9564
48	974	0	0	36677	0	36	0	0	1	2	0	6	0	2	0	0	7	36731	2	99.951
49	973	0	25387	0	76	0	847	0	31	5	2	0	0	0	0	10379	1	36728	3	71.6347
54	88	3	0	4	5	36686	0	26	0	0	2	3	0	0	0	0	2	36731	4	99.9102
55	87	0	3	0	33184	0	3520	3	1	0	0	0	0	0	0	12	0	36723	3	99.9564
56	86	0	36690	0	0	0	5	0	4	0	1	4	2	0	0	5	18	36729	2	99.9074
57	85	62	0	11056	0	5	0	0	4	17	0	1	7	25572	0	0	3	36727	3	30.2856
58	84	55	0	11864	0	9697	0	3	0	4	0	1	0	15098	1	0	1	36724	3	58.8607
59	83	0	26950	2	0	0	6	0	6	0	0	3	1164	4	10	1	8584	36730	3	73.395
60	82	0	0	36529	0	77	0	0	9	14	0	10	0	82	0	0	8	36729	2	99.6651
64	78	13	0	32536	0	15	0	0	10	10	0	4	7	4090	0	0	35	36720	3	88.6819
65	77	0	36629	0	0	0	20	0	4	0	0	0	0	0	0	0	75	36728	2	99.7849
66	76	0	0	36237	0	52	0	0	1	7	1	64	0	68	0	0	298	36728	2	98.8047
67	75	36275	0	2	0	394	0	13	0	0	1	7	2	20	11	0	0	36725	3	99.853
68	74	0	36632	0	0	0	51	0	29	0	5	0	6	0	0	0	6	36729	2	99.8748
69	73	0	0	36609	0	63	0	0	1	4	0	4	0	45	0	0	4	36730	2	99.8421
90	971	0	2	0	31117	0	1	0	0	7	0	2	1	0	2	5592	0	36724	3	84.7402
91	962	0	0	0	36690	0	18	1	0	0	0	2	0	0	4	15	0	36730	2	99.9401
92	961	0	35874	0	0	0	18	0	0	0	2	0	2	0	0	652	179	36727	2	97.7265
94	959	0	0	0	36685	0	28	5	0	2	0	2	0	0	0	7	0	36729	2	99.9564
95	958	0	22754	0	2	0	3	0	0	0	1	5	27	0	0	11488	2440	36720	3	61.9798
96	957	0	36685	0	0	0	11	0	0	0	0	1	0	0	0	30	3	36730	2	99.9074
97	956	0	36698	0	0	0	17	0	4	0	3	0	5	0	0	3	0	36730	2	99.9592
110	717	36707	0	0	0	1	0	14	0	0	0	0	0	3	0	0	0	36725	2	99.9537
115	128	0	36687	0	0	0	2	0	6	0	0	0	6	0	5	20	4	36730	2	99.8884
116	127	0	36693	0	0	0	14	0	0	0	0	0	0	0	0	12	10	36729	2	99.9401
117	126	0	9	0	36525	0	81	0	0	4	0	0	0	0	3	105	0	36727	3	99.695
118	125	277	0	0	35867	0	136	246	0	0	0	7	0	0	1	191	0	36725	3	98.7883
119	124	0	36539	0	0	0	98	0	0	0	0	0	2	0	0	78	12	36729	2	99.7495
133	179	0	36265	0	0	0	244	5	189	0	1	0	0	0	0	11	14	36729	2	99.401
134	178	3	0	0	36154	0	9	59	0	2	0	0	0	0	4	467	0	36698	3	98.5503
135	177	0	0	0	36323	0	153	27	0	3	0	0	0	0	5	216	0	36727	2	99.3166
136	176	0	2	0	36492	0	153	5	0	0	0	2	0	0	9	64	0	36727	3	99.7822
137	175	0	0	0	35824	0	3	888	0	0	0	1	0	0	0	15	0	36731	2	97.5389
138	171	0	27805	3	3	0	1373	0	7339	2	24	0	0	0	0	153	17	36719	4	79.4793
139	170	0	0	36648	0	16	0	0	23	0	0	0	0	6	0	0	37	36730	2	99.8203
140	169	3	0	26733	0	9915	0	1	0	0	0	62	0	5	2	0	4	36725	3	99.7985
141	168	4	0	26421	2	8183	3	0	1	0	0	477	8	37	0	0	1587	36723	5	94.2543
144	166	35596	3	0	0	531	0	400	0	1	4	0	1	148	35	2	0	36721	3	98.3906
145	165	0	13	0	9847	0	26843	1	2	1	1	1	0	0	4	0	5	36718	3	99.9591
146	164	7027	0	26277	0	2720	0	2	56	1	0	9	0	594	19	0	20	36725	3	98.0912
147	163	0	0	0	36545	0	89	8	0	0	0	3	0	0	3	81	0	36729	2	99.7413
148	162	0	153	0	27797	0	8484	0	2	1	5	73	0	0	4	206	0	36725	3	99.2076
149	161	0	2	0	36265	0	230	4	0	0	0	5	0	0	2	210	10	36728	3	99.3711
150	160	561	0	28049	0	7926	0	2	22	22	6	4	0	127	0	0	3	36722	3	99.4935
182	254	36714	0	0	0	3	0	0	0	0	0	0	0	8	6	0	0	36731	2	99.9619
183	253	5	0	30539	0	9	0	0	8	276	0	2	0	5871	2	0	0	36712	3	83.2235
184	251	0	0	0	36721	0	0	1	0	4	0	0	0	0	1	3	0	36730	1	99.9755
185	250	0	36145	0	4	0	40	0	9	0	0	0	0	0	0	532	0	36730	3	98.5271
187	247	8707	0	800	0	868	0	0	0	0	0	0	0	26343	4	0	0	36722	3	28.2528
188	246	0	0	0	10434	0	0	25595	0	347	0	0	0	0	0	347	0	36723	1	28.4127
190	244	0	0	36635	0	80	0	0	0	0	0	1	0	4	0	0	10	36730	2	99.9592
191	243	0	2	0	27988	0	8518	1	0	1	0	45	0	0	124	34	0	36713	3	99.4416
192	242	0	35902	0	0	0	0	0	3	0	0	0	622	0	0	105	96	36728	1	97.751
193	241	0	35987	0	0	0	0	0	2	0	0	0	1	0	0	699	37	36726	1	97.9878
200	235	0	11	0	33516	0	2986	2	1	2	0	4	0	0	70	130	0	36722	3	99.4309
201	234	0	11465	0	22	0	10	0	1	16	0	0	19	0	0	25148	40	36721	3	31.3091
202	233	0	0	20747	0	2	0	0	84	402	0	0	1	15483	1	0	0	36720	2	56.506
205	231	0	0	0	36250	0	343	3	0	0	0	89	0	0	39	2	0	36726	2	99.6379
206	230	36558	0	0	0	130	0	35	0	0	2	0	1	2	0	0	0	36728	2	99.8911
207	229	0	36607	0	0	0	2	0	4	0	1	0	5	0	0	109	1	36729	2	99.6733
208	228	0	0	14064	0	2	0	0	20778	1674	0	0	0	197	0	0	2	36717	2	38.3092
257	293	0	0	0	36687	0	0	1	0	1	0	0	0	0	3	37	0	36729	1	99.8856
258	292	33236	0	0	0	3482	0	1	0	0	0	0	0	0	0	0	1	36720	2	99.9946
259	291	0	35395	0	0	0	1316	0	13	0	3	0	0	0	0	0	0	36727	2	99.9564
260	290	0	0	36728	0	2	0	0	0	1	0	0	0	0	0	0	0	36731	2	99.9973
264	288	28422	0	0	0	8304	0	0	0	0	1	0	0	0	0	0	0	36727	2	99.9973
265	287	0	36522	0	0	0	141	0	18	0	5	0	10	0	0	28	4	36728	2	99.823
267	286	0	34005	0	3	0	38	3	3	338	2	2	9	1	0	1358	953	36715	3	92.7305
270	283	0	24471	0	0	0	0	0	0	0	0	0	0	0	0	12254	0	36725	1	66.6331
271	282	0	36726	0	0	0	0	0	5	0	0	0	0	0	0	0	0	36731	1	99.9864
305	392	0	0	36721	0	1	0	0	0	2	0	1	0	2	0	0	0	36727	2	99.9864
306	391	32132	0	7	0	4527	0	45	0	0	0	0	0	6	1	0	1	36719	3	99.8557
307	390	10596	0	8985	0	156	0	0	1	1	0	0	0	16986	0	0	0	36725	3	53.7427
308	389	0	0	0	36708	0	12	3	0	1	0	0	0	0	0	1	0	36725	2	99.9864
315	382	0	1	0	33866	0	2830	0	0	0	0	6	0	0	4	0	0	36707	3	99.9728
316	381	0	18524	0	0	0	15401	0	85	0	8	552	0	0	0	1	2147	36718	2	92.3934
317	380	0	0	36618	0	2	0	0	3	1	0	2	0	101	0	0	0	36727	2	99.7087
318	379	34920	0	56	0	975	0	6	0	0	6	0	3	718	9	0	0	36693	3	97.9778
319	378	234	0	10826	0	18	0	0	2	0	0	12	28	25577	20	0	8	36725	3	30.1647
320	377	0	36723	0	0	0	1	0	0	0	0	0	2	0	0	1	1	36728	2	99.9891
322	375	2	0	29374	0	5018	1	0	7	0	29	2212	0	0	0	0	80	36723	4	93.6606
323	374	36595	0	0	0	41	0	2	0	0	1	0	32	2	53	0	0	36726	2	99.7549
324	372	0	22999	0	0	0	13664	0	7	0	1	37	2	0	0	0	11	36721	2	99.8421
325	371	55	0	33146	0	3413	0	2	0	10	0	0	0	90	0	0	3	36719	3	99.714
327	368	0	0	0	36720	0	2	0	0	5	0	0	0	0	0	2	0	36729	2	99.9809
328	367	32971	0	0	0	2	0	0	1	0	1	0	2	3671	78	0	0	36726	2	89.7811
329	366	36421	0	0	0	301	0	1	0	0	0	0	1	3	0	0	1	36728	2	99.9837
331	364	17109	0	2270	2	9213	3	53	2	26	1	1	2	8005	28	0	1	36716	5	77.887
332	363	0	32703	0	0	0	3986	0	1	0	8	0	0	0	0	8	14	36720	2	99.9156
336	358	2568	0	3	0	32447	0	1674	0	0	29	2	0	0	1	0	0	36724	3	95.3545
337	357	0	0	30897	0	5626	0	0	0	0	0	186	0	1	0	0	12	36722	2	99.4581
338	356	0	0	0	36695	0	0	10	0	2	0	0	0	0	0	22	0	36729	1	99.9074
339	355	36686	0	0	0	2	0	0	0	0	0	0	0	0	40	0	0	36728	2	99.8911
340	354	0	0	34575	0	916	5	0	6	0	0	1187	0	0	0	0	37	36726	3	96.6509
341	353	36723	0	0	0	3	0	1	0	0	0	0	0	2	0	0	0	36729	2	99.9918
394	622	0	32240	0	4	0	112	0	52	0	2	0	0	0	0	4305	0	36715	3	88.1275
395	621	0	0	36688	0	1	0	0	28	8	0	0	0	0	0	0	0	36725	2	99.902
396	620	0	0	0	36707	0	2	2	0	2	0	1	0	0	1	11	0	36726	2	99.9537
397	618	28545	0	2	0	2	0	0	0	0	0	0	12	7373	785	0	0	36719	3	77.7499
398	617	36718	0	0	0	0	0	1	0	0	1	0	5	1	0	0	0	36726	1	99.9782
399	616	0	27019	0	0	0	0	5	0	0	0	0	42	0	0	8380	1276	36722	1	73.5771
400	615	0	28569	0	4	0	8086	0	16	0	6	11	0	0	0	12	14	36718	3	99.8393
401	614	0	0	0	36716	0	3	0	0	0	0	1	0	0	0	5	0	36725	2	99.9837
402	613	0	35258	0	0	0	6	0	0	0	0	1	318	0	0	843	290	36716	2	96.0453
404	426	36658	0	0	0	0	0	2	0	0	1	0	0	56	7	0	0	36724	1	99.8203
405	425	0	36512	0	0	0	29	0	170	0	2	0	0	0	0	5	3	36721	2	99.5098
406	424	2	2	82	27205	2	343	16	4	110	0	6382	14	2	2381	117	54	36716	6	75.2696
407	423	36705	0	0	0	9	0	0	0	0	0	0	0	5	0	0	0	36719	2	99.9864
413	420	0	0	0	36674	0	2	1	0	0	0	28	0	0	12	7	0	36724	2	99.8693
414	419	0	36698	0	0	0	1	0	0	0	2	0	6	0	0	18	0	36725	2	99.9292
436	491	0	36716	0	0	0	7	0	0	0	1	0	0	0	0	0	0	36724	2	99.9973
440	447	36712	0	0	0	1	0	0	0	0	3	0	0	9	0	0	0	36725	2	99.9673
441	446	0	36715	0	0	0	7	0	0	0	0	0	1	0	0	1	1	36725	2	99.9918
452	465	36690	0	0	0	2	0	0	0	0	0	0	5	19	5	0	0	36721	2	99.921
453	464	0	0	0	36712	0	5	3	0	0	0	0	0	0	2	2	0	36724	2	99.9809
454	463	15868	0	5934	0	3824	0	10142	22	49	192	2	0	671	0	0	0	36704	3	69.818
455	462	0	26571	0	0	5	3	0	0	0	0	0	6	0	0	9049	1087	36721	3	72.3809
456	461	0	5	0	36711	0	4	0	0	3	0	2	0	0	0	0	0	36725	3	99.9864
492	515	36713	0	0	0	6	0	0	0	0	0	0	1	0	1	0	0	36721	2	99.9946
493	514	4407	0	11774	0	10275	0	0	0	0	0	0	0	10239	1	0	0	36696	3	72.0951
494	513	0	4	0	0	0	36713	0	2	0	2	1	0	0	0	0	0	36722	2	99.9864
496	511	16974	0	391	0	16894	0	2	0	0	1	1905	0	417	123	0	2	36709	3	93.3259
497	510	5	0	18	0	36663	0	4	0	0	12	16	0	0	0	0	1	36719	3	99.9101
498	509	0	0	0	36713	0	1	1	0	4	0	0	0	0	0	3	0	36722	2	99.9782
499	508	16513	0	3	1	66	0	2	0	0	0	13	74	2251	17790	0	0	36713	4	45.1693
500	507	34191	0	0	0	95	0	5	0	0	0	0	11	2417	2	0	0	36721	2	93.3689
501	506	0	31	0	21261	0	15396	0	2	6	1	5	0	0	0	16	0	36718	3	99.9183
516	552	0	0	0	36552	0	0	165	0	0	0	3	0	0	0	1	0	36721	1	99.5398
517	551	25736	0	0	0	0	0	0	0	0	0	0	2	10976	9	0	0	36723	1	70.0814
518	550	0	0	0	35891	0	830	0	0	1	0	0	0	0	0	1	0	36723	2	99.9946
519	549	36695	0	0	0	0	0	0	0	0	0	0	1	22	5	0	0	36723	1	99.9238
521	548	3	0	2	0	36719	0	0	0	0	0	0	0	0	0	0	0	36724	3	100
522	547	2	0	14410	0	0	0	0	0	0	0	0	11	22283	1	0	11	36718	2	39.2505
523	546	0	33876	0	0	0	2401	0	396	0	44	0	1	0	0	0	0	36718	2	98.799
525	544	24899	0	0	1	1479	5	8	0	0	0	169	0	0	10155	0	0	36716	4	71.8597
526	543	2	0	27219	0	9492	0	0	0	0	0	1	0	2	0	0	1	36717	3	99.9891
527	541	0	0	0	35637	0	978	0	0	0	0	107	0	0	0	0	0	36722	2	99.7086
528	540	36708	0	0	0	6	0	1	0	0	0	0	1	5	3	0	0	36724	2	99.9728
529	539	0	33715	0	0	0	2791	0	25	0	171	0	1	0	0	11	1	36715	2	99.4308
530	538	0	0	0	32989	0	1247	1	0	1	0	2459	0	0	25	1	1	36724	2	93.2251
531	537	36723	0	0	0	2	0	0	0	0	0	0	0	0	0	0	0	36725	2	100
553	565	1520	0	15673	33	2386	3	1033	26	104	4	673	2967	1553	10221	9	490	36695	5	53.4541
554	564	35423	0	0	0	1237	0	8	0	0	3	0	0	49	2	0	0	36722	2	99.8312
555	563	0	0	0	36713	0	0	1	0	3	0	0	0	0	0	8	1	36726	1	99.9646
556	562	19102	1	47	18	3431	21	2642	2	58	44	5866	13	166	5272	3	25	36711	6	61.6164
567	589	23352	0	552	0	10964	0	254	29	11	1218	2	2	295	8	0	0	36687	3	95.0418
568	588	74	0	11089	0	23296	0	0	0	0	2	1441	0	748	21	0	40	36711	3	93.8656
569	587	0	36416	0	0	0	0	0	0	0	1	0	2	0	0	4	302	36725	1	99.1586
570	586	0	32985	0	0	0	1	0	0	0	0	0	21	0	0	3140	547	36694	2	89.8948
571	585	17	0	31790	1	3118	0	1	0	14	0	77	0	1564	1	1	135	36719	4	95.117
577	583	0	2026	10653	174	53	1190	69	10	209	4	680	1550	41	167	13767	6128	36721	5	38.3868
578	582	12029	0	2	0	0	0	0	0	0	0	0	1823	22868	0	0	1	36723	2	32.7615
623	644	0	36727	0	0	0	1	0	0	0	0	0	0	0	0	1	0	36729	2	99.9973
625	642	64	0	20087	0	5357	0	0	5	3	2	1	1	11200	0	0	1	36721	3	69.4643
626	641	0	36714	0	0	0	4	0	3	0	3	0	2	0	0	0	1	36727	2	99.9755
627	640	0	60	0	30851	0	5519	0	5	23	0	238	0	0	13	9	1	36719	3	99.2129
628	639	34494	0	0	0	0	0	0	0	0	0	0	2	388	1841	0	0	36725	1	93.9251
629	638	36722	0	0	0	1	1	0	0	0	0	0	1	3	0	0	0	36728	3	99.9891
654	684	58	0	246	0	36375	0	0	0	0	2	40	0	0	0	0	6	36727	3	99.8693
655	683	0	1	0	27760	0	2	47	0	7337	0	0	0	0	0	1579	0	36726	3	75.5949
656	682	2201	0	1	0	33281	0	983	0	0	257	0	0	0	0	0	1	36724	3	96.6207
657	681	0	4	11348	0	6	0	0	0	0	0	2	0	0	0	0	25367	36727	3	30.9255
658	680	0	16242	0	0	0	12436	0	5501	1	2530	0	0	0	0	4	0	36714	2	78.1119
663	676	0	34643	0	0	0	0	0	0	0	0	0	2	0	0	2073	1	36719	1	94.3463
664	675	0	16633	0	21	0	20030	0	2	0	0	5	0	0	0	16	6	36713	3	99.921
666	673	0	0	0	32558	0	4166	1	0	0	0	0	0	0	1	1	0	36727	2	99.9918
667	672	23091	0	2	0	4	0	0	1	0	1	2	173	5735	7691	0	13	36713	3	62.9123
692	713	0	0	0	36701	0	0	0	0	1	0	1	0	0	0	26	0	36729	1	99.9238
693	712	0	0	0	22429	0	13376	0	0	0	1	665	0	0	246	0	0	36717	2	97.5161
694	711	1	1	13138	0	11759	0	0	0	0	0	3523	2	1	0	0	8297	36722	4	67.804
695	710	0	0	36648	0	0	0	0	1	2	0	0	0	76	0	0	0	36727	1	99.7849
696	709	3501	0	1835	0	31195	0	4	0	0	1	25	2	154	1	0	1	36719	3	99.488
697	708	0	21689	0	1432	0	11777	0	0	0	0	11	0	0	0	1768	35	36712	3	95.0588
698	707	0	0	0	36723	0	0	0	0	0	0	3	0	0	2	0	0	36728	1	99.9864
732	954	0	0	0	36704	0	5	3	0	4	0	3	0	0	2	9	0	36730	2	99.9428
733	953	0	9883	0	3	0	25908	0	751	0	171	0	0	0	0	0	0	36716	3	97.4888
734	952	756	0	0	0	35757	0	67	0	0	142	0	0	0	0	0	3	36725	2	99.4227
735	951	36706	0	0	0	7	0	1	0	0	2	0	5	3	5	0	0	36729	2	99.9564
736	950	24081	0	1	0	0	0	0	3	1	0	0	2	12630	3	0	0	36721	2	65.581
737	949	0	1	0	4	0	36706	0	1	0	2	0	0	0	15	0	0	36729	3	99.951
738	948	0	36498	0	0	0	3	0	0	0	3	0	0	0	0	222	0	36726	2	99.3874
739	947	0	18927	0	0	0	16311	0	1457	0	24	2	1	0	0	0	0	36722	2	95.9588
740	946	0	36711	0	0	0	4	0	0	0	2	0	1	0	0	7	5	36730	2	99.9592
741	945	0	36713	0	0	0	1	0	0	0	0	0	3	0	0	5	8	36730	2	99.9564
745	755	0	28553	0	1	0	8012	0	69	0	80	0	0	0	0	1	0	36716	3	99.5915
746	754	0	35212	0	0	0	1	0	3	0	1	0	0	0	0	1151	358	36726	2	95.8803
747	753	0	36439	0	0	0	0	0	0	0	0	0	2	0	0	279	8	36728	1	99.2131
762	786	36721	0	0	0	9	0	0	0	0	0	0	0	0	0	0	0	36730	2	100
763	785	34458	0	0	0	0	0	0	0	0	0	3	0	2202	51	0	0	36714	1	93.8552
764	784	0	0	36675	0	1	0	0	13	3	0	0	0	38	0	0	0	36730	2	99.853
765	783	0	32958	0	1	0	3752	0	1	0	0	3	2	0	2	7	2	36728	3	99.9537
768	779	0	0	36717	0	1	0	0	5	5	0	0	0	2	0	0	0	36730	2	99.9673
769	778	31582	3	46	2	258	0	4	0	0	0	16	1561	2410	821	0	7	36710	5	86.8728
770	777	0	36710	0	0	0	4	0	3	0	1	5	1	0	0	2	4	36730	2	99.9564
771	776	36703	0	0	0	1	0	9	0	0	1	0	0	0	16	0	0	36730	2	99.9292
788	809	0	36702	0	0	0	27	0	0	0	0	0	0	0	0	0	1	36730	2	99.9973
789	808	36539	0	0	0	180	0	2	0	0	0	5	0	0	2	0	0	36728	2	99.9755
790	807	0	36513	0	0	0	217	0	0	0	0	0	0	0	0	0	1	36731	2	99.9973
791	806	0	0	0	36722	0	2	1	0	0	0	1	0	0	0	4	0	36730	2	99.9837
792	805	0	36727	0	0	0	1	0	0	0	1	0	1	0	0	0	1	36731	2	99.9918
793	804	0	0	36635	0	92	0	0	1	0	0	0	0	3	0	0	0	36731	2	99.9891
794	803	0	36698	0	0	0	30	0	0	0	2	0	0	0	0	0	0	36730	2	99.9946
795	802	0	2	2	38	0	36671	0	0	3	0	15	0	0	0	0	0	36731	4	99.951
796	801	36004	0	0	0	1	0	4	0	0	1	0	1	29	690	0	0	36730	2	98.0261
821	843	0	36426	0	0	0	0	0	0	0	0	0	0	0	0	303	0	36729	1	99.175
822	842	0	36722	0	0	0	1	0	0	0	1	0	1	0	0	1	4	36730	2	99.9809
845	862	36695	0	0	0	34	0	0	0	0	0	0	0	1	1	0	0	36731	2	99.9946
846	861	0	0	36720	0	3	0	0	0	0	0	1	0	5	0	0	1	36730	2	99.9809
847	860	0	36705	0	0	0	21	0	2	0	0	0	1	0	0	0	1	36730	2	99.9891
848	859	0	0	36711	0	1	0	0	3	4	0	0	0	9	0	0	3	36731	2	99.9483
849	858	3	0	10691	0	26015	0	0	0	0	4	3	0	0	0	0	1	36717	3	99.9782
850	857	29195	0	0	0	3	0	0	0	0	2	0	1	7501	28	0	0	36730	2	79.4936
851	856	0	0	36491	0	4	0	0	0	1	0	5	0	229	0	0	0	36730	2	99.3602
866	940	0	0	36676	0	9	0	0	1	1	0	0	0	44	0	0	0	36731	2	99.8748
867	939	34277	0	0	0	10	0	0	0	0	0	0	12	980	1447	0	0	36726	2	93.3589
868	938	0	36719	0	0	0	0	0	0	0	1	0	8	0	0	0	3	36731	1	99.9673
869	937	0	36703	0	0	0	0	0	0	0	0	0	0	0	0	18	9	36730	1	99.9265
877	902	35874	0	0	0	1	0	2	0	0	0	0	8	534	304	0	0	36723	2	97.6908
878	899	0	0	36677	0	2	0	0	0	0	0	0	0	51	0	0	0	36730	2	99.8611
879	898	23280	0	4	0	13373	0	2	0	3	0	11	0	4	45	0	0	36722	3	99.823
880	897	0	0	29484	0	519	0	0	5	1	0	4199	0	6	0	0	2505	36719	2	81.7097
881	896	160	0	143	0	36408	0	0	0	0	10	0	0	0	0	0	5	36726	3	99.9592
882	895	0	34787	0	3	0	5	0	40	2	1	0	3	0	0	1875	6	36722	3	94.7525
885	893	0	36661	0	0	0	1	0	0	0	1	0	5	0	0	59	2	36729	2	99.8176
886	892	8	9	21323	40	2186	56	831	8110	585	3224	138	1	76	0	3	127	36717	6	64.3353
904	931	0	165	6	673	1	24011	2	9730	14	56	2053	0	1	0	2	3	36717	5	67.6962
905	930	36663	0	0	0	0	0	1	0	0	0	0	0	61	0	0	0	36725	1	99.8312
906	929	0	36403	0	0	0	18	0	304	0	1	0	0	0	0	0	1	36727	2	99.1668
909	926	0	0	36699	0	2	0	0	1	9	0	0	0	18	0	0	1	36730	2	99.921
910	925	24287	0	89	1	22	2	1	0	1	1	13	4259	5308	2652	2	78	36716	5	66.4588
911	924	0	0	36717	0	7	0	0	1	0	0	0	0	3	0	0	1	36729	2	99.9864
913	922	9	0	35593	0	844	1	0	0	0	0	114	0	160	0	0	8	36729	4	99.2322
914	921	0	10506	0	6	0	26069	0	1	0	0	70	0	0	0	53	20	36725	3	99.6079
995	1004	1	0	21722	1	1	0	0	1	5	0	1	0	3	0	0	0	21735	4	99.954
996	1003	22057	0	1	0	101	0	2	0	0	0	4	0	18	0	0	0	22183	3	99.8918
997	1002	0	0	27442	0	9284	0	0	0	0	0	2	0	0	0	0	2	36730	2	99.9891

## Sheet: Table 8. vRNA8 in virio
Table 8. Base-pairing conservation (BP) calculation across type A influenza in vRNA8 global MEA structure in virio
i	j	GC	CG	AU	UA	GU	UG	GA	AG	AA	GG	UU	CC	AC	UC	CA	CU	Total Pairs	BP Types	% Canonical	Avg % Canonical	88.3757
1	890	0	1	4653	2	4	1	0	4	6	1	6	0	10	2	0	2	4692	5	99.3393
2	889	4812	0	2	1	8	0	1	0	0	12	1	3	7	7	1	1	4856	4	99.3204
3	888	1	6	4	1	1	4949	0	5	0	14	12	2	2	15	0	0	5012	6	99.0024
4	887	0	0	4306	0	4	0	1	15	6	3	6	1	588	2	0	6	4938	2	87.2823
5	886	11	0	19	0	5209	0	2	1	0	2	5	0	1	3	0	1	5254	3	99.7145
6	885	0	0	5337	0	8	0	1	1	2	2	2	0	12	0	0	2	5367	2	99.5901
7	884	0	0	5456	1	17	0	0	1	3	0	6	0	16	0	0	4	5504	3	99.4549
9	882	0	5960	2	0	0	6	0	23	0	8	0	12	12	1	0	18	6042	3	98.7752
11	881	0	1	6115	0	9	0	1	33	4	1	2	0	11	1	0	8	6186	3	99.0139
12	880	6241	0	0	0	27	0	3	4	0	16	0	5	32	7	0	0	6335	2	98.9424
13	879	6448	0	0	0	7	0	5	1	0	4	0	4	13	4	0	0	6486	2	99.522
14	878	16803	0	0	2	3	0	2	0	1	0	0	3	4	24	0	0	16842	3	99.7981
15	877	2	0	1	16833	0	20	116	0	4	0	19	0	3	49	3	0	17050	4	98.8622
16	876	17168	0	3	1	2	0	19	1	0	9	1	4	19	31	0	0	17258	4	99.5133
22	29	0	0	0	26296	0	0	8	0	25	0	0	0	0	0	6	0	26335	1	99.8519
48	90	31	0	29896	1	2671	0	2	2	5	0	1063	1	255	1498	0	978	36403	4	89.5503
49	89	36370	0	3	0	4	0	3	0	0	1	0	1	18	10	0	0	36410	3	99.9094
50	88	0	8049	0	1	0	28336	0	11	0	9	0	1	0	0	0	0	36407	3	99.9423
52	87	0	22008	0	0	0	13	1	0	0	2	2	51	0	0	826	13504	36407	2	60.4856
53	86	0	0	0	36073	0	172	153	0	1	0	1	0	0	2	5	0	36407	2	99.555
54	85	0	0	0	35123	0	0	34	0	936	0	1	0	0	1	313	0	36408	1	96.4706
55	84	0	0	32582	0	6	0	0	0	3	0	1	0	3813	0	0	2	36407	2	89.5103
65	80	0	36120	0	0	0	9	0	0	0	5	0	5	0	0	239	30	36408	2	99.2337
66	79	0	1	0	11303	0	0	47	0	3015	0	0	0	0	0	22037	1	36404	2	31.0515
67	78	1	2	29445	0	6	0	0	2915	93	0	4	0	3941	0	0	0	36407	4	80.902
68	77	0	24731	0	4	0	3	1	2	0	0	0	3	0	0	11659	1	36404	3	67.9541
69	76	0	0	0	35362	0	6	7	0	6	0	1	0	0	4	1023	0	36409	2	97.1408
92	621	33999	0	0	0	72	0	4	0	0	39	0	2	1	2	3	0	34122	2	99.8505
93	620	0	26484	0	1	2	407	0	94	0	6	0	2	0	0	7111	14	34121	4	78.8195
94	619	0	0	11548	1	0	0	0	14576	7897	1	0	0	98	0	0	0	34121	2	33.8472
136	617	0	29015	2	0	0	2064	0	3008	2	7	0	2	0	0	5	15	34120	3	91.0932
137	616	0	42	1	16880	19	7155	4	0	0	3	9903	0	0	73	31	2	34113	5	70.6388
138	615	11209	0	1107	0	11108	0	23	26	3	3	9	17	10493	103	0	4	34105	3	68.682
139	614	9	1	0	21242	0	9731	3	1	29	0	58	108	0	2895	43	2	34122	4	90.8007
140	613	8796	5	31	924	21324	2048	684	0	1	122	41	3	52	79	4	1	34115	6	97.1068
141	612	0	8300	0	97	0	27895	0	41	0	7	26	0	0	1	25	7	36399	3	99.706
142	611	0	35337	0	0	0	4	0	1	0	0	0	2	0	0	1039	24	36407	2	97.072
144	608	1	22637	0	238	8	10199	2	469	2	2635	16	6	0	2	104	72	36391	5	90.9098
189	606	0	3363	0	21757	0	2383	3	0	5	0	18	0	0	67	8780	4	36380	3	75.5992
190	605	0	29	0	103	0	36259	0	3	0	0	12	0	0	0	0	0	36406	3	99.9588
191	604	18695	67	0	3	14295	2	118	0	0	253	13	3	0	13	2916	17	36395	5	90.8421
192	603	0	7836	1	239	5	27393	0	46	0	755	67	1	0	2	28	23	36396	5	97.4668
194	601	0	19186	1	75	2	77	0	5	0	1	58	3715	4	47	4233	8987	36391	5	53.1478
195	600	0	4	0	32017	0	9	27	0	284	0	1	0	0	0	4060	0	36402	3	87.9897
197	599	4	0	0	0	33005	0	1	0	0	1	3389	0	0	0	0	2	36402	2	90.6791
198	598	0	31660	0	0	0	0	0	2	0	1	0	0	0	0	4732	0	36395	1	86.99
199	597	0	19781	0	0	0	0	0	2	0	1	0	193	0	0	881	15538	36396	1	54.3494
210	416	0	0	0	34578	0	6	0	0	0	0	6	0	0	0	1794	0	36384	2	95.0528
211	415	0	33714	0	35	0	80	0	2	0	1	0	0	0	0	2560	8	36400	3	92.9368
213	414	8	0	2975	0	33342	0	9	1	0	3	59	0	0	0	0	5	36402	3	99.7885
214	413	0	18625	0	3	1	15146	0	2217	0	347	9	21	0	1	3	23	36396	4	92.7987
215	412	6	3	2	13373	150	9697	15	2	2	948	9968	218	1	1916	55	46	36402	6	63.8179
218	409	9385	0	1	0	22663	0	1829	0	0	2491	2	0	0	1	0	2	36374	3	88.1096
219	408	32980	0	5	0	139	0	2	0	0	4	3	60	1458	1730	0	0	36381	3	91.0475
220	407	0	0	36093	0	8	0	0	6	0	0	4	0	292	0	0	1	36404	2	99.1677
221	406	21042	0	252	0	11673	0	3286	3	11	69	10	1	52	4	0	0	36403	3	90.5612
222	405	23595	0	1	0	80	0	0	0	0	0	1	206	2825	9687	0	0	36395	3	65.0529
241	371	0	36033	0	0	0	21	0	0	0	0	0	1	0	0	105	244	36404	2	99.0386
242	370	0	0	0	34339	0	2056	5	0	1	0	4	0	0	0	1	0	36406	2	99.9698
261	288	1	34608	2	0	0	959	0	95	0	2	6	4	0	0	1	728	36406	4	97.7037
262	287	35468	0	2	0	497	0	0	0	0	1	0	0	428	0	0	0	36396	3	98.8213
263	286	0	0	35102	0	2	0	0	3	2	0	72	1	1103	118	0	1	36404	2	96.429
266	283	0	33311	0	0	0	33	0	1	0	1	0	2992	0	6	16	42	36402	2	91.5994
267	282	0	0	0	35977	0	28	0	0	0	0	391	0	0	0	11	0	36407	2	98.8958
268	281	0	36346	0	0	0	39	0	8	0	0	0	0	0	0	10	1	36404	2	99.9478
269	280	0	0	0	36404	0	3	0	0	0	0	0	0	0	0	3	0	36410	2	99.9918
270	279	27932	0	0	0	8468	0	0	0	0	10	0	0	0	0	0	0	36410	2	99.9725
312	327	28835	0	934	0	4837	0	54	4	0	4	0	0	1698	17	0	0	36383	3	95.1159
313	326	0	42	0	34486	0	130	126	0	2	1	10	1	0	3	1600	0	36401	3	95.2117
314	325	0	36243	0	0	0	23	0	0	0	0	0	1	0	0	35	105	36407	2	99.6127
315	324	0	36379	0	0	0	5	0	0	0	0	0	1	0	0	9	13	36407	2	99.9368
316	323	0	0	0	31694	0	2	44	0	3113	0	1	0	0	0	1552	0	36406	2	87.0626
317	322	0	35100	0	0	0	1291	0	0	0	1	0	0	0	0	16	0	36408	2	99.9533
347	367	0	0	0	33358	0	36	0	0	2	0	55	0	0	2953	2	0	36406	2	91.7266
348	366	0	36232	0	0	0	112	0	0	0	1	0	4	0	0	49	8	36406	2	99.8297
349	365	0	36360	0	0	0	3	0	1	0	0	0	0	0	0	45	0	36409	2	99.8737
380	393	36146	0	0	0	1	0	0	0	0	1	0	0	27	232	0	0	36407	2	99.2859
381	392	33357	0	0	0	1	1	0	0	0	3010	0	1	25	10	0	0	36405	3	91.633
383	390	36105	0	0	0	5	0	0	0	0	0	0	3	158	135	0	0	36406	2	99.1869
419	527	36360	0	0	0	20	0	1	0	0	7	0	7	1	2	0	0	36398	2	99.9505
420	526	0	14860	0	1	0	2	0	2	0	1	0	4312	0	0	8012	9206	36396	3	40.8369
421	525	0	18416	0	11934	0	1421	0	0	0	0	21	2781	0	111	1528	186	36398	3	87.2878
422	524	0	33320	0	0	0	30	0	0	0	3	0	3005	0	0	19	21	36398	2	91.6259
423	523	1	2	0	21521	9	14607	3	0	0	18	216	0	0	18	0	0	36395	5	99.2994
424	522	0	3898	6	117	3	18902	15	8065	255	5025	11	0	0	0	98	0	36395	5	62.9922
460	478	31	92	26778	74	194	578	0	82	54	1	5	0	8480	0	26	5	36400	6	76.228
461	477	0	16298	0	5637	6	39	7	0	2	3000	0	2	0	0	11377	23	36391	4	60.3995
462	476	0	0	1	33380	0	1	4	1	3005	0	0	0	0	1	9	0	36402	3	91.7038
463	475	26833	0	63	0	5833	0	737	100	271	2169	0	0	384	4	0	0	36394	3	89.9297
464	474	0	0	33554	0	5	0	0	1	0	0	0	0	2842	0	0	0	36402	2	92.19
465	473	0	0	36298	0	19	0	0	0	0	0	3	0	77	0	0	4	36401	2	99.7692
532	556	0	19336	10	275	0	13727	7	159	318	9	735	74	2	2	351	1365	36370	4	91.691
535	552	0	10884	0	51	0	25369	0	6	0	3	32	0	0	3	17	33	36398	3	99.7417
536	551	0	0	0	36304	0	2	8	0	4	0	0	0	0	0	83	0	36401	2	99.739
539	548	0	0	0	36111	0	97	1	0	15	0	42	0	0	6	131	0	36403	2	99.4643
540	547	33959	0	0	1	615	0	1632	0	0	24	0	27	88	31	0	0	36377	3	95.0463
541	546	0	30667	0	1	0	5659	0	47	0	9	0	1	0	1	3	0	36388	3	99.8324
566	593	0	35645	0	0	0	266	0	4	0	0	0	364	0	0	95	22	36396	2	98.6674
568	592	3	6	3	32104	5	296	1450	95	387	1266	191	0	0	14	578	1	36399	6	89.0601
569	591	33394	0	0	0	8	0	0	0	0	0	0	2990	5	6	0	2	36405	2	91.7511
570	590	0	0	33137	0	11	0	0	0	1	0	3204	0	34	1	0	14	36402	2	91.0609
571	589	0	31093	0	2709	0	592	2	12	3	0	7	3	0	1	1231	742	36395	3	94.502
576	584	0	33288	0	0	0	23	0	0	0	0	0	3019	0	0	6	67	36403	2	91.5062
577	583	0	12225	0	12709	0	661	11	30	292	0	100	4	1	3	10352	12	36400	3	70.3159
645	863	0	0	0	10186	0	0	2	0	32	0	0	0	0	0	26185	0	36405	1	27.9797
646	862	17318	0	0	0	0	0	0	0	0	0	0	1775	13475	3831	0	0	36399	1	47.5782
647	861	34872	0	0	0	104	0	1	0	0	2	1	63	94	1261	0	0	36398	2	96.0932
648	860	1	0	32380	0	972	0	0	3	1	0	3013	0	14	1	0	17	36402	3	91.6241
649	859	0	1210	1	20581	2	7861	7	4	4	40	2546	5	0	19	4060	50	36390	5	81.4922
650	858	0	41	0	35373	0	626	1	0	2	0	14	0	0	4	335	1	36397	3	99.0191
651	857	0	36077	0	0	0	189	0	0	0	0	0	4	0	0	103	33	36406	2	99.6154
652	856	0	12016	11	414	8	18467	0	2999	11	179	1932	1	0	16	184	152	36390	5	84.9574
676	689	68	27	150	9585	3	3	1	0	14	0	7269	8885	1833	3926	3111	1521	36396	6	27.0249
677	688	1	175	3	30735	0	1436	0	108	301	1	434	71	0	2994	133	2	36394	5	88.8883
678	687	32664	0	0	5	375	0	186	0	0	3	7	3	7	3149	0	0	36399	3	90.7827
693	715	0	1	0	26789	0	9537	0	0	3	2	24	0	0	32	15	0	36403	3	99.7912
694	714	24533	0	14	0	2139	0	78	1	0	0	119	19	8339	1132	0	0	36374	3	73.3656
695	713	36098	0	0	0	290	0	4	0	1	2	0	4	2	1	0	0	36402	2	99.9615
696	712	0	9498	0	9	0	4	2	29	61	0	0	719	0	1	23732	2347	36402	3	26.1277
700	711	0	2525	0	435	0	32844	0	64	0	49	129	3	0	5	8	341	36403	3	98.3545
701	710	0	0	0	31166	0	5	2	0	8	0	5	0	0	0	5214	1	36401	2	85.6323
702	709	13	6291	0	83	7	3730	1	0	0	2245	8136	12774	0	2166	312	641	36399	5	27.814
703	708	30180	0	44	1	1649	0	5	0	0	2	25	2274	1379	825	2	11	36397	4	87.5732
717	784	32995	0	0	6	1987	0	1295	0	0	8	3	0	7	99	0	0	36400	3	96.1209
718	783	9691	0	7968	2992	53	0	1	0	15	0	17	4	15591	72	1	0	36405	4	56.8713
719	782	36306	0	0	0	39	0	8	0	0	3	0	3	3	41	0	0	36403	2	99.8407
720	781	0	3	0	34405	0	1842	1	0	8	0	43	0	0	42	60	0	36404	3	99.577
721	780	29346	0	0	0	0	0	0	0	0	0	0	8	7022	29	0	0	36405	1	80.6098
724	777	35351	0	0	0	371	0	9	0	0	2	3	5	515	148	0	0	36404	2	98.1266
725	776	0	36360	0	0	0	3	0	0	0	3	0	1	0	0	28	11	36406	2	99.8819
726	775	0	30588	0	406	0	2328	0	11	20	0	6	1	0	1	3011	27	36399	3	91.5465
727	774	0	1350	0	0	0	35050	0	1	0	1	1	0	0	0	0	0	36403	2	99.9918
728	773	0	36390	0	0	0	12	0	1	0	0	0	0	0	0	0	1	36404	2	99.9945
731	740	0	36374	0	0	0	9	0	0	0	0	0	21	0	0	0	0	36404	2	99.9423
732	739	0	27624	0	7	0	81	1	0	0	0	3	293	0	0	5043	3348	36400	3	76.1319
733	738	0	11087	0	6935	0	14971	0	4	1	1	27	0	0	0	3360	10	36396	3	90.6501
747	765	36376	0	0	0	0	0	1	0	0	0	0	0	0	30	0	0	36407	1	99.9149
751	763	0	773	0	22303	0	12341	1	256	25	34	0	0	0	3	665	0	36401	3	97.2968
752	762	0	32339	0	0	0	0	0	1	0	2	2	0	0	0	3	4059	36406	1	88.8288
753	761	32915	0	0	0	2	0	3	0	0	5	0	4	0	3475	0	0	36404	2	90.4214
754	760	32797	0	5	0	326	1	13	1	0	4	1779	28	234	835	0	372	36395	4	91.0262
755	759	0	36179	0	0	0	19	0	2	0	3	1	88	0	0	20	89	36401	2	99.4423
787	824	1	1	1	30723	2991	4	132	0	1028	0	29	0	0	0	1491	2	36403	6	92.6325
788	823	0	6498	0	23476	0	1849	1	0	1	0	0	1	0	0	4573	0	36399	3	87.4282
789	822	0	30693	0	0	0	5441	1	1	0	2	6	2	0	1	148	109	36404	2	99.2583
794	812	0	0	0	33362	0	12	5	1	2994	0	0	0	0	0	32	0	36406	2	91.6717
795	811	1	29291	0	38	0	485	0	12	0	0	2984	2	0	9	3520	63	36405	4	81.8981
796	810	0	566	617	3	2289	32767	0	23	0	99	38	0	0	1	0	0	36403	5	99.5577
797	809	25174	0	4	0	0	0	1	0	1	1	0	2994	8222	3	0	3	36403	2	69.1646
798	808	0	24954	1	1	0	92	0	9	5	4	2749	7800	1	263	87	433	36399	4	68.8151
799	807	2	0	32989	0	3344	0	0	2	2	0	50	0	7	0	0	9	36405	3	99.8077
800	806	0	0	36251	0	31	0	0	1	4	0	2	0	107	0	0	9	36405	2	99.6621
829	847	22022	0	3227	0	223	0	30	1	8	5	1	5	10858	14	0	2	36396	3	69.9857
830	846	0	0	0	33352	0	11	0	0	1	0	3026	0	0	14	2	0	36406	2	91.6415
831	845	0	36035	0	0	0	4	0	3	0	1	0	1	0	0	357	3	36404	2	98.9974
835	841	0	23894	0	0	0	2	0	1	0	4	0	2958	1	0	9510	34	36404	2	65.6411
836	840	0	0	0	36393	0	10	0	1	1	0	0	0	0	1	5	0	36411	2	99.978

## Sheet: Table 9. vRNA5 in cellulo
Table 9. Base-pairing conservation (BP) calculation across type A influenza in vRNA5 global MEA structure in cellulo
i	j	GC	CG	AU	UA	GU	UG	GA	AG	AA	GG	UU	CC	AC	UC	CA	CU	Total Pairs	BP Types	% Canonical	Avg % Canonical		87.6349
1	1565	0	0	4779	0	2	0	0	4	4	0	3	0	5	0	0	1	4798	2	99.6457
2	1564	4979	0	0	0	7	0	0	0	0	6	1	0	2	2	0	0	4997	2	99.7799
3	1563	0	1	0	2	2	5014	0	8	0	4	5	0	0	9	0	0	5045	4	99.4846
4	1562	0	0	4461	0	5	0	0	19	0	0	1	0	394	0	0	5	4885	2	91.4227
5	1561	5	0	4	0	5322	0	1	0	0	56	7	0	0	0	0	2	5397	3	98.7771
6	1560	0	0	5441	0	4	0	0	2	2	0	3	0	1	0	0	0	5453	2	99.8533
7	1559	0	0	5459	0	4	0	0	0	4	0	1	0	62	0	1	1	5532	2	98.7527
9	1557	0	5858	0	0	0	2	0	29	1	6	0	0	0	0	1	0	5897	2	99.3726
11	1556	0	0	6056	0	25	0	0	7	0	0	2	0	3	0	0	7	6100	2	99.6885
12	1555	6226	0	0	0	18	0	0	0	0	1	0	2	29	4	0	0	6280	2	99.4268
13	1554	6382	0	0	0	0	0	1	0	0	1	0	0	8	5	0	0	6397	1	99.7655
14	1553	16957	0	0	0	2	0	2	0	0	0	0	2	13	94	0	0	17070	2	99.3497
15	1552	0	0	0	17250	0	1	49	0	112	0	3	0	0	22	7	1	17445	2	98.8879
16	1551	2	0	13191	41	29	1	21	15	4288	0	176	1	4	0	0	6	17775	5	74.6217
29	1458	0	1	0	40865	0	296	14	0	7	2	7	0	0	3	8	0	41203	3	99.9005
30	1457	35859	0	11	0	4779	0	24	0	0	2	1	51	246	225	0	3	41201	3	98.6602
31	1456	0	11	0	40	0	41144	0	0	0	11	1	0	0	0	0	0	41207	3	99.9709
32	1455	0	20997	0	3	0	15	0	4	4	3	2	66	0	0	7596	12510	41200	3	51.0073
33	1454	0	0	28900	0	12278	0	0	11	12	0	2	0	0	0	0	3	41206	2	99.932
34	1453	0	1	8	2	0	40170	0	880	1	4	112	0	0	30	0	0	41208	4	97.5078
40	1405	0	0	0	41149	0	0	3	0	5	0	43	0	0	1	6	0	41207	1	99.8592
41	1404	0	36513	0	4	0	24	0	1	0	4	0	0	0	0	4653	3	41202	3	88.6874
42	1403	0	0	0	40139	0	3	19	1	924	0	0	0	0	0	121	0	41207	2	97.4155
43	1402	0	0	3	0	41193	0	2	0	0	0	8	0	0	0	0	2	41208	2	99.9709
44	1401	0	40138	0	1	0	8	0	0	0	4	0	0	0	0	1052	0	41203	3	97.4371
46	63	0	2	0	40883	0	133	8	0	8	0	1	0	0	10	163	0	41208	3	99.5389
47	62	0	0	0	41183	0	4	13	0	2	0	1	0	0	0	7	0	41210	2	99.9442
48	61	0	0	86	0	41114	0	4	0	0	1	5	0	0	0	0	0	41210	2	99.9757
49	60	0	0	0	41140	0	63	0	0	3	0	0	1	0	0	3	0	41210	2	99.983
51	58	0	0	0	41158	0	15	0	0	3	0	2	0	0	0	31	0	41209	2	99.9126
52	57	0	41165	0	1	0	6	0	1	0	0	0	0	0	0	34	2	41209	3	99.9102
66	912	0	9583	0	21974	0	8423	2	27	225	6	0	1	0	0	946	0	41187	3	97.0695
87	115	2	0	11587	0	29366	0	1	0	1	0	62	0	4	0	0	185	41208	3	99.386
88	114	10423	0	16	0	30757	0	5	1	0	3	2	0	0	0	0	1	41208	3	99.9709
89	113	0	0	41195	0	7	0	0	0	0	0	0	0	5	0	0	0	41207	2	99.9879
90	112	1150	0	28928	0	11118	0	0	2	0	0	2	0	8	0	0	1	41209	3	99.9685
91	111	41141	0	0	0	62	0	1	0	0	1	0	1	1	1	0	0	41208	2	99.9879
92	110	41204	0	0	0	2	0	0	0	0	1	0	0	1	1	0	0	41209	2	99.9927
93	109	0	41164	0	0	0	31	0	12	0	0	0	1	0	0	2	0	41210	2	99.9636
94	107	0	0	36010	0	6	0	0	2	4	0	0	0	5184	0	0	0	41206	2	87.4047
95	106	0	41190	0	3	0	1	0	7	0	0	1	2	0	0	5	1	41210	3	99.9612
96	105	41132	0	0	12	25	0	15	0	1	2	0	1	11	8	0	0	41207	3	99.9078
97	104	0	0	41169	0	6	0	0	7	1	0	0	0	27	0	0	0	41210	2	99.9151
118	601	0	0	0	41174	0	5	1	0	1	0	0	0	0	0	2	0	41183	2	99.9903
119	600	0	18802	0	0	0	1	0	0	0	0	0	380	0	0	21770	228	41181	2	45.6594
120	599	0	28531	0	0	0	12294	0	312	0	21	0	1	0	0	0	24	41183	2	99.1307
121	598	0	0	12	0	41159	0	1	0	0	1	1	0	0	0	0	4	41178	2	99.983
124	593	0	0	41165	0	2	0	0	0	8	0	0	0	6	0	0	0	41181	2	99.966
125	592	40899	0	0	0	8	22	4	0	0	26	0	1	198	22	0	0	41180	3	99.3905
126	591	0	25810	0	2	0	2	0	1	0	1	0	0	0	0	15354	4	41174	3	62.6949
127	590	0	8	0	2	0	41170	0	0	0	1	0	0	0	0	0	0	41181	3	99.9976
129	563	40119	0	0	0	5	0	0	0	0	0	0	4	1053	1	0	0	41182	2	97.4309
130	562	0	0	41176	0	1	0	0	0	1	0	0	0	1	0	0	1	41180	2	99.9927
131	561	1	0	20311	0	0	0	0	0	1	0	0	0	20865	0	0	0	41178	2	49.3273
132	560	6	0	10825	0	30092	0	1	1	0	1	234	0	0	0	0	17	41177	3	99.3832
133	559	0	0	41075	0	25	0	0	5	3	0	0	0	70	0	0	0	41178	2	99.8106
134	558	0	10972	0	3	0	0	0	0	0	0	0	0	0	0	30194	5	41174	2	26.6552
136	557	0	41126	0	0	0	0	0	0	0	1	0	9	0	0	43	2	41181	1	99.8664
137	556	0	41178	0	0	0	1	0	0	0	0	0	0	0	0	1	1	41181	2	99.9951
140	523	31392	0	0	0	2	0	2	0	0	1	0	3	1	9780	0	0	41181	2	76.2342
141	522	0	36257	0	84	0	805	0	12	1	15	0	2	0	0	3993	1	41170	3	90.2259
142	521	0	39768	0	0	0	3	0	0	0	0	0	0	0	0	2	1408	41181	2	96.5761
146	177	40984	0	0	0	2	0	0	0	0	1	0	1	0	221	0	0	41209	2	99.4589
147	176	40768	0	0	0	1	0	0	0	0	0	0	0	438	1	0	0	41208	2	98.9347
148	175	0	0	41201	0	3	0	0	0	0	0	1	0	4	0	0	0	41209	2	99.9879
149	173	0	0	30923	0	2	0	0	5	0	0	1	0	10276	0	0	1	41208	2	75.0461
150	172	14196	14	7458	7	587	0	19	5	18	5	466	684	5190	12533	0	12	41194	5	54.0419
153	169	0	40523	0	0	0	96	0	488	0	63	0	1	0	0	34	2	41207	2	98.5731
154	168	0	1	24507	4	2	0	0	16446	148	9	3	0	79	0	0	0	41199	4	59.5014
155	167	0	69	11486	0	83	0	0	1	0	0	311	8	0	6	0	29241	41205	3	28.2441
157	164	0	3	0	378	0	40782	0	2	0	2	27	1	0	12	0	0	41207	3	99.8932
158	163	0	41155	0	0	1	19	0	6	0	0	0	0	0	0	15	13	41209	3	99.9175
196	515	41125	0	0	0	14	0	13	0	0	3	0	20	5	1	1	0	41182	2	99.8956
197	514	0	12174	0	4	0	28994	0	4	0	2	0	0	0	2	1	0	41181	3	99.9781
200	512	11520	0	0	6	1	2	0	0	0	0	11	2	0	29641	0	0	41183	4	27.9946
201	511	0	41170	0	0	0	1	0	1	0	0	0	0	0	0	11	0	41183	2	99.9709
207	218	13143	0	2	1	1	0	0	0	0	1	2	307	8755	18992	0	0	41204	4	31.9071
208	217	41173	0	0	0	0	0	0	0	0	1	0	0	31	2	0	0	41207	1	99.9175
238	254	29022	0	0	0	987	0	10996	0	0	195	0	0	8	0	0	0	41208	2	72.8232
239	253	0	40988	0	0	0	157	0	7	0	0	0	0	0	0	46	10	41208	2	99.8471
241	251	14	0	6	0	41184	0	0	0	0	1	0	0	0	0	0	0	41205	3	99.9976
242	250	0	41148	0	0	0	2	0	4	0	1	0	1	0	0	45	2	41203	2	99.8714
243	249	0	38843	0	9	0	386	0	13	0	0	0	14	0	0	1525	416	41206	3	95.224
269	398	39956	0	0	0	606	6	1	0	0	2	0	0	5	605	0	0	41181	3	98.5114
270	397	9658	0	18306	0	10945	0	1096	1	22	1	1	0	1148	0	0	1	41179	3	94.4875
271	396	1	536	0	4097	31	23577	5	0	0	23	12224	11	0	529	86	59	41179	5	68.5835
272	395	0	0	0	41143	0	4	1	0	0	0	3	0	0	14	26	0	41191	2	99.8932
273	394	0	4928	0	5	0	36238	0	9	0	2	2	0	0	0	6	0	41190	3	99.9539
274	393	0	27654	0	0	0	0	0	0	0	1	1	5127	0	0	1156	7249	41188	1	67.1409
275	392	0	0	0	21	11337	3	0	0	0	0	29536	0	0	292	0	3	41192	3	27.5806
278	389	3	0	0	0	41180	0	3	0	0	6	0	0	0	0	0	0	41192	2	99.9782
279	388	2	18358	0	0	0	22479	0	280	0	64	3	0	0	4	0	0	41190	3	99.1479
289	314	41110	0	0	0	54	0	42	0	0	0	0	2	0	1	0	0	41209	2	99.8908
290	313	0	287	0	0	0	40917	0	2	0	1	0	0	0	0	0	0	41207	2	99.9927
291	312	673	0	24753	28	11207	0	261	19	715	47	733	11	2716	27	0	5	41195	4	88.9938
292	311	41197	0	0	0	8	0	1	0	0	0	0	2	0	0	0	0	41208	2	99.9927
293	310	41203	0	0	0	1	0	0	0	0	0	0	2	0	0	0	0	41206	2	99.9951
294	309	1	8845	0	309	0	14567	0	0	0	0	3454	3939	3	2256	87	7740	41201	4	57.5763
295	308	0	0	0	0	0	41209	0	0	0	0	0	0	0	0	0	0	41209	1	100
319	335	69	8	9	0	41082	0	6	0	0	23	2	0	0	0	0	2	41201	4	99.9199
320	334	0	40946	0	0	0	69	0	114	0	0	0	2	0	0	3	67	41201	2	99.5486
321	333	0	12442	0	6264	0	9296	0	0	1	0	743	5	0	14	12330	98	41193	3	67.9776
349	366	0	32373	0	31	0	50	1	0	2	0	0	0	0	0	8735	0	41192	3	78.7871
350	365	0	0	0	41151	0	1	40	0	1	0	1	0	0	1	2	0	41197	2	99.8908
351	364	36852	0	0	0	0	0	1	0	0	0	0	36	556	3754	0	0	41199	1	89.4488
352	363	41195	0	0	0	0	0	0	0	0	1	0	0	3	1	0	0	41200	1	99.9879
354	361	0	24279	0	2	0	16910	0	0	0	0	1	0	0	0	0	0	41192	3	99.9976
355	360	0	24513	0	165	0	11	0	0	0	0	10	229	0	0	15228	1042	41198	3	59.9277
406	433	0	0	0	41124	0	46	1	0	0	0	0	0	0	3	14	0	41188	2	99.9563
407	432	0	6936	0	1	0	0	0	0	0	0	2	310	0	1	20726	13207	41183	2	16.8443
408	431	0	39915	0	0	0	1013	0	222	0	23	0	0	0	1	0	1	41175	2	99.4001
409	430	0	0	40876	0	305	0	0	1	7	0	1	0	0	0	0	1	41191	2	99.9757
412	427	0	0	0	41043	0	4	21	0	2	0	2	0	0	2	115	0	41189	2	99.6552
413	426	0	0	0	39742	1	712	1	0	0	0	721	0	0	3	5	0	41185	3	98.2275
414	424	0	36152	0	0	0	5033	0	0	0	0	1	0	0	1	0	1	41188	2	99.9927
415	422	0	0	0	41174	0	3	0	0	2	0	0	0	0	9	4	0	41192	2	99.9636
416	421	0	41176	0	0	0	4	0	0	0	0	0	7	0	0	4	0	41191	2	99.9733
436	445	0	41122	0	0	0	1	0	1	0	0	0	1	0	0	48	13	41186	2	99.847
437	444	0	28671	0	0	0	2	0	0	0	0	0	633	0	0	826	11049	41181	2	69.6268
453	462	0	2602	3	8138	7	17318	7	28	5	54	356	63	0	5	12193	397	41176	5	68.1659
454	461	0	41162	0	0	0	2	0	0	0	0	0	0	0	0	15	4	41183	2	99.9539
455	460	0	41172	0	0	0	6	0	0	0	0	0	1	0	0	1	2	41182	2	99.9903
544	553	0	39866	0	1	0	1	0	1	0	1	0	2	0	0	1308	0	41180	3	96.814
545	552	0	0	0	11745	1	1018	0	0	0	0	25726	2	0	2669	0	15	41176	3	30.9986
546	551	0	33328	0	0	0	7841	0	1	0	0	0	0	0	0	4	0	41174	2	99.9879
568	585	13553	0	1	3	12902	10	1310	6	1	13356	15	0	10	8	0	0	41175	5	64.2842
569	584	8676	0	2	16	194	0	31923	36	259	53	0	1	11	3	2	0	41176	4	21.5854
570	583	0	0	1	27108	0	14	3	0	116	0	12113	0	0	2	1708	115	41180	3	65.8645
571	582	0	37322	0	0	0	1	2	0	1	1	0	0	0	0	3804	49	41180	2	90.6338
572	579	0	1	0	14828	0	25887	374	0	1	83	0	0	0	0	2	0	41176	3	98.8828
614	627	29422	0	19	0	10922	0	700	0	0	106	0	0	7	1	0	0	41177	3	98.0232
615	626	26883	0	5	0	1	0	0	0	0	1	0	2	14269	6	0	0	41167	3	65.3169
616	625	0	0	0	41176	0	3	0	0	0	0	0	0	0	0	3	0	41182	2	99.9927
617	624	1	20259	0	0	0	1	0	2	0	1	0	11099	0	0	7913	1894	41170	3	49.213
661	674	0	40588	0	0	0	485	0	3	0	3	3	1	0	0	37	55	41175	2	99.7523
662	673	0	0	0	28843	0	12230	1	0	0	0	3	0	0	0	104	0	41181	2	99.7377
663	672	170	2	5	12842	1021	190	25138	60	844	576	86	26	4	15	195	0	41174	6	34.5606
664	671	40173	0	0	0	892	0	4	0	0	0	0	18	94	1	0	0	41182	2	99.7159
665	670	0	28972	0	0	0	169	0	10692	1	5	0	2	4	0	1335	1	41181	2	70.7632
676	779	0	41170	0	0	0	0	0	0	0	5	0	0	0	0	2	3	41180	1	99.9757
691	744	24589	0	0	0	10419	0	3562	0	0	2604	0	2	2	2	0	0	41180	2	85.0121
692	743	40784	0	0	0	371	0	23	0	0	1	0	1	1	0	0	0	41181	2	99.9369
693	742	0	28428	0	1	0	11946	0	788	0	13	0	1	0	0	4	0	41181	3	98.0428
694	741	0	0	40149	0	2	0	0	342	189	0	0	0	499	0	0	1	41182	2	97.4965
695	739	33522	0	1	0	0	0	0	0	0	0	0	0	7648	8	0	0	41179	2	81.408
696	738	24100	0	852	0	14109	0	98	0	66	25	0	1	1927	0	0	0	41178	3	94.8589
697	736	0	41170	0	0	0	3	0	0	0	4	0	1	0	0	5	0	41183	2	99.9757
698	735	0	0	12175	7	1	0	0	514	28313	0	6	0	163	0	2	0	41181	3	29.584
699	734	23432	0	0	0	5	0	7	0	6	1	0	46	16310	1376	0	0	41183	2	56.9094
701	732	1	0	33301	0	0	0	0	374	6891	0	0	0	620	0	0	0	41187	2	80.8556
702	731	0	17401	0	3210	0	20559	0	0	0	0	1	0	0	0	10	0	41181	3	99.9733
703	730	0	0	0	41184	0	2	3	0	1	0	0	0	0	0	0	0	41190	2	99.9903
704	729	0	0	0	3323	0	26810	0	2	0	2	1448	0	0	9604	0	0	41189	2	73.1579
705	728	38	0	26187	0	14874	0	0	1	1	0	0	0	85	0	0	2	41188	3	99.7839
706	727	0	0	0	41182	0	0	1	0	1	0	0	0	0	1	3	0	41188	1	99.9854
714	724	0	0	0	40129	0	3	318	0	480	0	1	0	0	0	245	0	41176	2	97.4645
715	723	37384	0	0	0	3653	0	138	0	0	11	0	0	0	0	0	0	41186	2	99.6382
716	722	0	2	40683	0	2	0	0	54	0	0	3	0	0	0	0	445	41189	3	98.7812
746	776	29094	0	1	0	2	0	0	0	0	0	0	7	11953	130	0	0	41187	3	70.6461
747	775	16285	0	2	0	3	0	0	0	3	0	0	0	24898	0	0	0	41191	3	39.5475
748	774	1	0	27122	0	0	0	0	186	193	0	0	0	13673	0	0	0	41175	2	65.8725
749	773	0	0	41189	0	0	0	0	0	0	0	0	0	3	0	0	1	41193	1	99.9903
752	768	1	0	0	40506	6	319	52	0	8	0	245	0	0	44	12	0	41193	4	99.1236
753	767	38480	0	1	0	1	0	0	1	0	0	0	22	2363	309	0	0	41177	3	93.4551
754	766	0	0	41187	0	1	0	0	0	4	0	0	0	1	0	0	0	41193	2	99.9879
755	765	26122	0	11	0	15023	0	0	0	0	1	6	0	4	20	0	3	41190	3	99.9175
756	764	15	0	29893	0	11145	0	0	0	53	2	1	0	79	0	0	0	41188	3	99.6722
757	763	0	0	0	41167	0	20	0	0	1	0	3	0	0	0	2	0	41193	2	99.9854
792	801	0	4495	0	29108	0	6535	1	36	121	3	0	0	0	1	883	1	41184	3	97.4602
793	800	0	41172	0	0	0	16	0	0	0	2	0	1	0	0	1	2	41194	2	99.9854
809	823	0	1	0	0	0	41186	0	6	1	1	0	0	0	0	0	0	41195	2	99.9806
810	822	0	0	581	23013	9	74	15	0	321	0	16234	10	10	649	49	227	41192	4	57.4796
811	821	41101	0	0	0	8	0	54	1	0	8	0	18	5	1	0	0	41196	2	99.7888
812	820	0	41147	0	0	0	27	0	4	0	1	0	1	0	0	13	1	41194	2	99.9514
813	819	0	10471	4	49	82	137	0	0	0	0	27342	21	0	1278	97	1701	41182	5	26.0866
814	818	0	40081	0	0	0	1107	0	1	0	0	0	0	0	0	0	0	41189	2	99.9976
837	847	0	0	4	24652	0	3	28	0	20	0	2	0	0	1	16481	0	41191	3	59.865
838	846	0	24585	0	4	0	2	0	0	1	0	0	2	0	0	16455	142	41191	3	59.6999
839	845	0	41184	0	4	0	2	0	3	0	0	0	0	0	0	1	3	41197	3	99.983
852	869	40454	0	0	0	6	0	0	0	0	2	0	0	733	0	0	0	41195	2	98.2158
853	868	0	41186	0	0	0	1	0	0	0	3	0	2	0	0	2	1	41195	2	99.9806
891	905	0	0	0	26620	0	1	95	0	304	0	0	0	0	0	14169	0	41189	2	64.6313
892	904	0	0	0	41190	0	0	3	0	0	0	0	0	0	0	1	0	41194	1	99.9903
893	903	0	31644	0	0	0	3	0	0	0	4	0	0	0	0	9539	2	41192	2	76.828
930	937	27872	0	0	1	3	2	0	0	0	0	6	8	402	12900	0	1	41195	4	67.6733
931	936	6	0	26859	0	0	0	0	20	31	0	0	0	14275	1	0	0	41192	2	65.219
939	1357	29741	0	0	0	3	0	12	0	8	5	0	0	11229	198	0	0	41196	2	72.2012
940	1356	6	0	18554	0	5	0	0	39	427	0	0	0	22152	2	0	0	41185	3	45.0771
941	1355	0	451	0	11801	0	28879	0	1	0	0	9	0	0	11	44	0	41196	3	99.8422
942	1354	0	0	0	15527	0	3	651	0	818	0	0	0	0	0	24194	0	41193	2	37.7006
943	1353	2	0	12982	0	0	0	0	185	478	0	0	1	27544	1	0	0	41193	2	31.5199
944	1352	97	0	17862	0	23124	0	1	27	0	8	30	0	34	5	0	5	41193	3	99.733
946	1351	0	0	0	41186	0	3	0	0	1	0	5	0	0	0	3	0	41198	2	99.9782
947	1350	0	36238	0	3	0	3	0	0	1	1	0	0	0	0	4564	376	41186	3	88.0008
948	1349	0	41185	0	0	0	11	0	0	0	1	0	1	0	0	0	0	41198	2	99.9951
949	1348	0	0	41191	0	1	0	0	4	0	0	1	0	0	0	0	1	41198	2	99.9854
951	1314	1	314	76	10346	2	116	56	8	4221	0	293	3234	20	383	18783	3337	41190	6	26.3535
952	1313	11293	0	1	0	3	0	231	0	28	0	0	8	29632	1	0	0	41197	3	27.4219
953	1312	0	40754	0	0	0	429	0	11	0	0	0	0	0	0	0	0	41194	2	99.9733
956	1309	0	0	0	39970	0	8	966	0	47	0	26	0	0	0	179	0	41196	2	97.0434
957	1308	0	144	0	35323	0	1698	54	16	467	4	1	0	0	0	3468	1	41176	3	90.2589
958	1307	41194	0	0	0	0	0	0	0	0	0	0	0	2	1	0	0	41197	1	99.9927
974	988	0	40518	0	0	0	667	0	3	0	3	1	1	0	0	2	2	41197	2	99.9709
975	987	107	4589	20	26491	13	7122	31	70	173	3	1532	5	257	190	551	35	41189	6	93.088
976	986	41190	0	0	0	2	0	1	0	0	0	0	2	2	0	0	0	41197	2	99.9879
977	985	0	41146	0	0	0	6	0	39	0	2	0	2	0	0	0	0	41195	2	99.8956
978	984	1	21	22327	11696	507	1735	112	162	447	0	1867	3	34	72	1459	746	41189	6	88.0988
979	983	41187	0	0	0	2	0	0	0	0	3	0	5	0	1	0	0	41198	2	99.9782
1000	1267	0	41088	0	0	0	2	0	2	0	2	0	10	0	0	41	47	41192	2	99.7524
1001	1266	11	0	0	19799	45	284	306	0	0	15	2543	0	0	18178	0	0	41181	4	48.9036
1002	1265	11951	0	1	0	0	0	0	0	0	0	9	11977	11866	5359	0	29	41192	2	29.0153
1003	1264	41185	0	0	0	11	0	0	0	0	0	0	0	1	0	0	0	41197	2	99.9976
1004	1263	36822	0	0	0	4260	0	92	0	0	10	0	0	4	0	0	0	41188	2	99.7426
1005	1262	0	0	17807	0	22940	0	0	0	0	0	413	0	0	0	0	26	41186	2	98.9341
1006	1261	0	0	40742	0	2	0	0	0	0	0	0	0	453	0	0	0	41197	2	98.9004
1007	1260	20009	0	10	0	21164	0	0	0	0	0	0	0	4	5	0	1	41193	3	99.9757
1009	1020	41190	0	0	0	2	0	0	0	0	5	0	0	1	1	0	0	41199	2	99.983
1010	1019	0	1	0	0	0	41193	0	2	0	2	1	0	0	0	0	0	41199	2	99.9879
1025	1216	39590	0	0	0	2	0	2	0	0	3	0	0	1595	3	0	0	41195	2	96.1088
1026	1215	1118	32	20008	0	1279	1	16	1390	534	39	27	3	16693	31	0	6	41177	5	54.4916
1027	1214	1	0	1	0	41193	0	0	0	0	3	0	0	0	0	0	1	41199	3	99.9903
1028	1213	0	0	40173	0	3	0	0	0	0	0	2	0	1022	0	0	0	41200	2	97.5146
1029	1212	9183	0	2165	0	29123	0	2	0	0	2	0	0	718	0	0	1	41194	3	98.2449
1036	1051	0	40980	0	0	0	12	0	4	0	2	0	202	0	0	2	0	41202	2	99.4903
1037	1050	1	0	0	29395	7	10140	1147	0	2	125	301	0	0	70	0	0	41188	4	96.0061
1038	1049	38179	0	0	0	0	0	0	0	0	0	0	22	2493	504	0	0	41198	1	92.672
1039	1048	41202	0	0	0	3	0	0	0	0	0	0	0	0	0	0	0	41205	2	100
1040	1047	10090	0	0	0	30822	0	193	0	0	91	1	1	1	0	0	0	41199	2	99.3034
1055	1072	41073	0	0	0	2	0	4	0	0	1	0	0	1	123	0	0	41204	2	99.6869
1056	1071	1112	0	7993	0	112	0	0	0	0	0	945	2314	15044	200	1	13477	41198	3	22.3724
1057	1070	0	0	41199	0	1	0	0	1	0	0	0	0	1	0	0	2	41204	2	99.9903
1058	1069	0	41199	0	0	0	2	0	4	0	0	0	0	0	0	1	0	41206	2	99.9879
1059	1068	2708	0	30090	238	4384	31	208	49	199	472	1408	0	1146	152	42	68	41195	5	90.9115
1060	1067	0	0	41177	0	0	0	0	19	0	0	2	0	8	0	0	0	41206	1	99.9296
1061	1066	40105	0	0	0	2	0	1	0	0	1	0	2	1084	11	0	0	41206	2	97.3329
1074	1113	12	10260	0	59	1	97	0	0	0	2	136	16718	4	1098	1752	11052	41191	5	25.3186
1075	1111	0	0	0	41201	0	0	0	0	1	0	0	0	0	1	0	0	41203	1	99.9951
1076	1110	41203	0	0	0	0	0	0	0	0	0	0	0	1	0	0	0	41204	1	99.9976
1077	1109	3	0	18645	0	22539	0	0	2	2	0	0	0	8	0	0	0	41199	3	99.9709
1082	1106	0	0	0	41199	0	0	1	0	2	0	2	0	0	0	1	0	41205	1	99.9854
1083	1105	27621	0	0	0	0	0	1	0	0	0	0	171	940	12461	0	0	41194	1	67.051
1084	1104	41179	0	0	0	0	0	0	0	0	0	0	0	24	0	0	0	41203	1	99.9418
1085	1103	0	38373	0	0	0	2777	0	54	0	0	0	0	0	0	0	0	41204	2	99.8689
1086	1102	0	0	39428	0	1767	0	0	2	0	0	0	0	3	0	0	1	41201	2	99.9854
1087	1101	0	0	0	37684	0	3508	0	0	3	0	3	0	0	1	3	0	41202	2	99.9757
1090	1100	0	0	0	41199	0	0	0	0	0	0	2	0	0	1	2	0	41204	1	99.9879
1091	1099	0	1	0	2	0	41197	0	1	0	3	0	0	0	0	0	0	41204	3	99.9903
1092	1098	0	33330	0	120	0	4901	3	225	7	391	12	3	0	2	1862	339	41195	3	93.0962
1093	1097	0	0	41202	0	0	0	0	0	2	0	0	0	0	0	0	0	41204	1	99.9951
1116	1189	1	0	21733	0	19384	0	12	0	52	0	0	0	11	0	0	0	41193	3	99.8179
1117	1188	0	0	0	38538	0	2635	0	0	2	0	1	0	0	23	0	0	41199	2	99.9369
1118	1187	41169	0	0	0	23	0	1	0	0	8	0	0	0	1	0	0	41202	2	99.9757
1119	1186	0	0	29432	0	11685	0	0	2	0	2	63	0	2	0	0	12	41198	2	99.8034
1122	1141	5	0	15453	0	12242	0	1	1	0	0	12012	2	13	3	0	1467	41199	3	67.2346
1123	1140	0	0	23167	0	1	0	1	283	1878	0	0	0	15866	0	0	0	41196	2	56.2385
1124	1139	39795	0	0	1	37	0	3	0	0	1	0	1	1233	128	0	0	41199	3	96.6844
1125	1138	1	0	37272	0	3744	0	0	0	1	0	103	0	17	2	0	49	41189	3	99.5824
1129	1136	40616	0	0	0	36	0	513	0	0	0	0	29	5	4	0	0	41203	2	98.6627
1130	1135	0	32317	6	0	0	17	0	8811	0	40	0	4	0	0	5	2	41202	3	78.4913
1142	1160	0	41041	0	0	0	5	0	0	0	0	0	1	0	0	3	154	41204	2	99.6165
1143	1159	8581	1	3	1	2	0	0	1	0	0	21	1686	16485	14416	0	2	41199	5	20.8452
1144	1158	0	25857	0	5	0	7	0	0	1	3	0	216	0	0	13731	1371	41191	3	62.8026
1145	1157	0	41153	0	0	0	28	0	0	0	3	0	0	0	0	0	17	41201	2	99.9515
1146	1156	3	0	39210	1	1961	0	1	2	13	0	1	0	10	0	1	0	41203	4	99.932
1193	1210	40133	0	0	0	0	0	4	0	0	0	0	0	1052	7	0	0	41196	1	97.4197
1194	1209	31334	0	0	0	0	0	1	0	0	0	0	17	9744	100	0	0	41196	1	76.0608
1195	1208	45	0	31652	0	1026	0	0	269	12	1	4	3	8181	1	0	0	41194	3	79.4363
1196	1207	0	55	0	24321	0	3931	3	1	1	0	17	4	0	9	12853	7	41202	3	68.703
1197	1206	22861	11	3	40	955	0	32	2	1	1	55	14456	368	1543	371	497	41196	5	57.9425
1198	1205	0	0	41060	0	10	0	0	131	0	0	0	0	0	0	0	1	41202	2	99.6796
1199	1204	34581	0	2	0	7	0	0	0	0	5	0	3	6579	22	0	0	41199	3	83.9583
1218	1239	546	10	2024	228	10484	76	6598	1944	7403	518	287	3	10772	25	36	240	41194	6	32.4513
1219	1238	0	67	0	62	0	41065	0	0	0	2	0	0	0	0	0	0	41196	3	99.9951
1220	1237	0	41003	0	0	0	178	0	1	0	0	0	0	0	0	1	1	41184	2	99.9927
1221	1236	2	216	28	429	516	14863	20	253	0	7375	15744	16	0	710	8	1011	41191	6	38.9745
1222	1235	0	9	23643	0	55	0	0	9	0	0	259	86	18	2	7	17110	41198	3	57.5441
1242	1257	0	992	0	10692	0	19700	2	246	239	12	1	0	0	0	9307	0	41191	3	76.1914
1243	1256	0	41200	0	0	0	0	0	1	0	0	0	0	0	0	3	0	41204	1	99.9903
1244	1255	0	41189	0	0	0	1	0	0	0	0	0	2	0	0	4	7	41203	2	99.9684
1245	1254	674	93	2494	8858	62	104	195	13917	9723	86	74	26	4507	31	155	190	41189	6	29.8259
1246	1253	1	0	0	0	41205	0	0	0	0	0	0	0	0	0	0	0	41206	2	100
1270	1286	0	38463	0	17	0	502	1	2	0	86	0	0	0	0	2120	2	41193	3	94.6326
1271	1285	0	0	0	41199	0	2	3	0	0	0	0	0	0	0	3	0	41207	2	99.9854
1272	1284	26719	0	243	16	9392	1	223	0	1	229	3619	2	270	418	0	66	41199	5	88.2813
1273	1283	41200	0	0	0	2	0	0	0	0	0	0	0	3	2	0	0	41207	2	99.9879
1274	1282	1	0	5	0	41200	0	0	0	0	0	0	0	0	0	0	0	41206	3	100
1318	1343	0	0	41202	0	1	0	0	0	1	0	0	0	2	0	0	0	41206	2	99.9927
1319	1342	41188	0	0	0	5	0	0	0	0	1	0	0	11	2	0	0	41207	2	99.966
1320	1341	0	15128	0	1562	0	11107	1571	10091	672	966	0	0	1	0	97	1	41196	3	67.475
1321	1340	0	0	28867	0	49	0	7	91	12139	0	3	0	49	0	0	1	41206	2	70.1742
1323	1336	0	41201	0	0	0	3	0	0	0	1	0	0	0	0	1	1	41207	2	99.9927
1324	1335	0	0	36517	0	5	0	0	3475	159	0	0	0	1047	0	0	0	41203	2	88.6392
1359	1399	0	11	0	22195	0	0	110	0	111	0	1	0	0	0	18771	1	41200	2	53.8981
1360	1398	0	23738	0	0	0	0	0	1	0	6	0	137	0	0	470	16852	41204	1	57.6109
1361	1397	0	41184	0	0	0	8	0	12	0	1	0	0	0	0	1	0	41206	2	99.966
1362	1396	0	1	7301	2	13	3	0	0	0	0	28214	0	0	2	0	5665	41201	5	17.7666
1370	1389	0	37072	0	3	0	24	0	1	0	0	0	0	0	0	4107	0	41207	3	90.0308
1371	1388	0	0	35708	0	5491	0	0	0	0	0	3	0	6	0	0	0	41208	2	99.9782
1372	1387	0	39284	0	0	0	1898	0	3	0	22	0	0	0	0	0	0	41207	2	99.9393
1373	1386	0	8	0	34533	0	2542	0	0	0	0	3847	0	0	127	119	31	41207	3	89.992
1374	1385	40191	0	1	0	0	0	0	0	0	0	0	374	360	278	0	0	41204	2	97.5439
1375	1384	0	0	41202	0	1	0	0	0	2	0	1	0	2	0	0	0	41208	2	99.9879
1408	1413	0	15592	0	377	0	1787	0	0	1	0	33	2	0	0	23283	128	41203	3	43.0939
1436	1446	0	29698	0	8	1	11	0	1	0	0	2	0	0	0	11298	188	41207	4	72.1188
1437	1445	0	1	27568	0	12661	7	0	403	0	10	271	0	6	0	0	277	41204	4	97.6531
1438	1444	41160	1	0	0	40	0	3	0	0	1	0	0	2	0	0	0	41207	3	99.9854
1439	1443	1	0	26229	0	4	0	0	0	1	0	1	4	14952	3	0	4	41199	3	63.6763
1460	1522	0	6972	0	19977	0	1010	0	0	0	0	37	0	0	8	322	3	28329	3	98.6939
1461	1521	0	27040	0	4	0	789	0	2	0	0	2	0	0	0	471	32	28340	3	98.211
1462	1519	0	0	0	41174	0	0	31	0	0	0	0	0	0	0	1	0	41206	1	99.9223
1463	1518	41208	0	0	0	0	0	0	0	0	0	0	0	0	0	0	0	41208	1	100
1464	1517	41102	0	0	0	5	0	3	0	0	6	0	0	76	8	0	0	41200	2	99.7743
1465	1516	0	41139	0	0	0	15	0	1	0	0	0	5	0	0	39	0	41199	2	99.8908
1466	1515	40939	0	0	1	214	0	38	0	0	3	0	0	0	5	0	0	41200	3	99.8883
1467	1513	0	12585	0	137	0	18057	0	10251	4	132	5	1	1	6	21	3	41203	3	74.7009
1468	1512	0	3	0	28778	0	12374	1	0	1	0	21	0	0	8	20	0	41206	3	99.8762
1469	1511	0	41087	0	0	0	14	0	0	0	0	0	1	0	0	3	17	41122	2	99.9489
1472	1506	0	41104	0	0	0	18	0	3	4	0	1	0	0	0	71	6	41207	2	99.7937
1473	1505	0	0	40849	0	37	0	0	6	0	2	240	0	4	0	0	69	41207	2	99.221
1474	1504	0	28758	0	2	0	12437	0	3	0	1	1	0	0	0	2	1	41205	3	99.9806
1475	1503	0	40785	0	0	0	408	0	2	0	0	0	0	0	0	7	1	41203	2	99.9757
1476	1502	0	0	40603	0	465	0	0	0	0	0	82	0	2	0	0	53	41205	2	99.6675
1477	1497	12430	0	33	0	28732	0	5	0	0	2	2	0	1	0	0	0	41205	3	99.9757
1478	1496	0	0	0	40801	0	33	1	0	0	0	362	0	0	2	10	0	41209	2	99.09
1479	1495	0	13620	0	8	0	27403	0	165	0	2	3	1	0	1	0	0	41203	3	99.5826
1527	1550	18766	0	25	0	2759	0	38	1	0	0	0	1	1026	4	0	0	22620	3	95.2697
1528	1549	0	0	23795	0	30	0	0	1	0	0	0	0	11	0	0	0	23837	2	99.9497
1529	1548	0	0	1	23839	0	22	4	0	6	0	7	0	0	9	1	0	23889	3	99.887
1530	1546	1	0	6	0	24117	0	0	0	0	1	2	0	0	0	0	0	24127	3	99.9876
1531	1545	0	0	0	25248	0	2	0	0	2	0	7	0	0	1	2	0	25262	2	99.9525
1532	1544	0	25322	0	0	0	0	0	0	0	0	0	0	0	0	4	3	25329	1	99.9724
1533	1543	0	0	25672	0	8	0	0	3	2	0	1	0	2	0	0	1	25689	2	99.965
1534	1542	0	26305	0	0	0	3	0	0	0	0	0	2	0	0	2	3	26315	2	99.9734
1535	1541	0	4	0	26560	0	4	0	0	0	0	0	0	0	2	3	0	26573	3	99.9812
1536	1540	0	26617	0	0	0	2	0	2	0	1	0	1	0	0	9	1	26633	2	99.9474

[truncated: 2 more sheets: Table 10. vRNA7 in cellulo, Table 11. vRNA8 in cellulo]
