# Supplementary material for: In vivo secondary structural analysis of Influenza A virus genomic RNA
Source: Cell Mol Life Sci. 2023 May 2;80(5):136. doi: 10.1007/s00018-023-04764-1 (PMC10153785; doi:10.1007/s00018-023-04764-1)
Supplement: Supplementary file 4 — Supplementary file4 (XLSX 450 KB) [file 18_2023_4764_MOESM4_ESM.xlsx]

## Sheet: Title page
Supplementary E4
In vivo secondary structural analysis of Influenza A virus genomic RNA
Cellular and Molecular Life Sciences
Barbara Mirska, Tomasz Woźniak, Dagny Lorent, Agnieszka Ruszkowska, Jake M. Peterson, Walter N. Moss, David H. Mathews, Ryszard Kierzek and Elzbieta Kierzek*
*Institute of Bioorganic Chemistry, Polish Academy of Sciences, Noskowskiego 12/14, 61-704 Poznan, Poland; elzbieta.kierzek@ibch.poznan.pl
Supplementary E4 content:
Table 1. Base-pairing conservation (BP) calculation across type A influenza in vRNA1 local MEA structure in virio
Table 2. Base-pairing conservation (BP) calculation across type A influenza in vRNA2 local MEA structure in virio
Table 3. Base-pairing conservation (BP) calculation across type A influenza in vRNA3 local MEA structure in virio
Table 4. Base-pairing conservation (BP) calculation across type A influenza in vRNA4 local MEA structure in virio
Table 5. Base-pairing conservation (BP) calculation across type A influenza in vRNA5 local MEA structure in virio
Table 6. Base-pairing conservation (BP) calculation across type A influenza in vRNA6 local MEA structure in virio
Table 7. Base-pairing conservation (BP) calculation across type A influenza in vRNA7 local MEA structure in virio
Table 8. Base-pairing conservation (BP) calculation across type A influenza in vRNA8 local MEA structure in virio
Table 9. Base-pairing conservation (BP) calculation across type A influenza in vRNA5 local MEA structure in cellulo
Table 10. Base-pairing conservation (BP) calculation across type A influenza in vRNA7 local MEA structure in cellulo
Table 11. Base-pairing conservation (BP) calculation across type A influenza in vRNA8 local MEA structure in cellulo

## Sheet: Table 1. vRNA1 in virio
Table 1. Base-pairing conservation (BP) calculation across type A influenza in vRNA1 local MEA structure in virio
i	j	GC	CG	AU	UA	GU	UG	GA	AG	AA	GG	UU	CC	AC	UC	CA	CU	Total Pairs	BP Types	% Canonical	Avg % Canonical		88.7604
13	33	6138	0	0	0	349	1	126	0	0	1	1	1	5	18	0	1	6641	3	97.6961
14	32	0	1	0	14905	0	5395	23	2	3	8	2	0	0	0	11	0	20350	3	99.7592
15	31	0	13422	0	14	0	102	11	14	2	16	0	10	0	0	7076	118	20785	3	65.1335
16	30	20760	0	5	0	256	0	1	2	0	3	6	38	11	23	0	1	21106	3	99.5973
19	27	0	0	0	23789	0	44	1	0	7	0	31	0	0	3	18	1	23894	2	99.7447
20	26	0	0	3	17866	0	11	0	0	0	0	9358	1	0	41	13	5	27298	3	65.4993
35	85	0	29937	0	0	0	16464	0	5	0	2	0	2	0	0	2	1	46413	2	99.9741
36	84	0	0	0	46392	0	1	0	0	1	0	0	0	0	0	22	0	46416	2	99.9504
38	82	0	0	46272	0	48	0	0	1	0	0	34	0	3	0	0	56	46414	2	99.7975
39	81	0	19	0	8	0	46354	0	27	4	4	0	0	0	0	0	0	46416	3	99.9246
40	80	0	2	0	46198	0	137	6	0	52	0	2	0	0	2	13	0	46412	3	99.8384
41	79	46267	0	0	0	0	0	0	0	0	0	0	10	135	4	0	0	46416	1	99.679
42	78	0	0	46295	0	105	0	0	1	0	0	5	0	1	0	0	7	46414	2	99.9698
43	77	0	3	0	438	0	45962	0	4	1	4	1	0	0	0	1	0	46414	3	99.9763
44	76	4	0	1	0	46398	0	2	0	0	1	3	0	0	0	0	0	46409	3	99.9871
45	75	46104	0	0	0	4	0	2	0	0	0	0	2	289	4	0	0	46405	2	99.36
46	74	0	43700	0	0	0	3	0	2	0	4	0	1	0	0	2701	1	46412	2	94.1631
47	73	0	46400	0	0	0	5	0	8	0	2	0	0	0	0	0	0	46415	2	99.9785
48	72	0	0	46367	0	26	0	0	3	1	0	2	0	8	0	0	6	46413	2	99.9569
50	63	0	44347	0	0	0	1833	0	217	7	2	0	0	0	1	2	1	46410	2	99.5044
51	62	0	46393	0	0	0	8	0	6	0	3	0	0	0	0	1	4	46415	2	99.9698
52	61	0	0	2	0	46408	0	0	0	0	1	1	0	0	0	0	4	46416	2	99.9871
53	60	0	0	46342	0	56	0	0	2	1	0	5	0	8	0	0	0	46414	2	99.9655
54	59	0	0	46395	0	3	0	0	1	3	0	4	0	7	0	0	3	46416	2	99.9612
93	240	46371	0	0	0	10	0	1	0	0	1	0	1	24	2	0	0	46410	2	99.9375
94	239	1	0	37034	0	1	0	0	0	1	0	0	0	9360	1	0	2	46400	3	79.819
95	238	46193	0	0	0	0	0	0	0	0	0	0	0	202	19	0	0	46414	1	99.5239
101	234	0	0	0	46189	0	2	1	0	1	0	3	0	0	0	213	0	46409	2	99.5303
102	233	0	3	0	17712	0	28685	0	1	1	0	1	0	0	1	2	0	46406	3	99.9871
103	232	0	3	0	999	0	45399	0	0	0	1	2	0	0	2	0	0	46406	3	99.9892
104	231	0	2	0	22952	0	0	4	0	24	0	1	0	0	0	23423	0	46406	2	49.4634
105	230	0	35386	1	0	5	4	0	1	0	0	0	2440	1	0	269	8300	46407	4	76.273
106	229	21	0	2	0	46382	0	0	0	0	1	7	0	0	0	0	0	46413	3	99.9828
107	228	0	0	0	46390	0	3	0	0	2	0	2	0	0	0	14	0	46411	2	99.9612
108	227	0	2	0	42309	0	3849	0	0	0	0	234	0	0	0	12	0	46406	3	99.4699
109	226	0	1	0	22118	0	11825	0	0	0	0	12460	0	0	2	0	0	46406	3	73.1457
133	201	46404	0	0	0	3	0	0	0	0	2	0	2	0	0	0	0	46411	2	99.9914
134	200	1	19417	57	315	6	340	2	32	0	20	1205	4439	0	293	1007	19260	46394	6	43.4022
135	199	0	46391	0	0	0	0	0	3	0	1	0	0	0	0	10	1	46406	1	99.9677
136	198	0	46375	0	0	0	25	0	0	0	1	0	1	0	0	2	4	46408	2	99.9828
137	197	36	0	30890	281	3910	318	3	44	170	43	10143	0	275	282	0	6	46401	5	76.3669
142	196	39147	0	2	0	10	0	35	20	148	3	0	1	7021	13	0	0	46400	3	84.3944
143	195	0	41513	0	0	0	2026	7	2805	5	20	0	0	0	0	18	0	46394	2	93.8462
144	194	0	0	45514	0	5	0	0	18	62	0	2	0	802	0	0	1	46404	2	98.0928
149	190	2	0	44048	0	2021	0	0	0	1	0	314	0	11	0	0	12	46409	3	99.2717
150	189	46349	0	0	0	17	0	3	0	0	9	0	5	23	4	0	0	46410	2	99.9052
151	188	0	44218	0	2	0	79	0	10	6	0	0	1	0	0	2087	4	46407	3	95.4576
154	186	0	0	0	46400	0	3	0	0	0	0	1	0	0	1	4	0	46409	2	99.9871
155	185	0	28913	0	86	0	16372	0	1	0	0	10	0	0	0	810	208	46400	3	97.7823
165	174	46128	0	0	0	51	0	80	0	0	19	0	1	124	1	0	7	46411	2	99.5001
166	173	0	32809	0	87	0	438	1	114	6	0	0	0	0	0	12944	9	46408	3	71.8281
167	172	0	0	46023	0	294	0	0	33	2	0	40	0	18	0	0	5	46415	2	99.7889
242	387	0	37163	0	1	0	9175	0	35	0	3	0	0	0	0	11	0	46388	3	99.8944
243	386	0	0	43973	0	1	0	0	266	1127	0	1	1	1028	0	0	0	46397	2	94.7777
244	385	22977	0	2	0	7	0	0	7	0	0	0	4	23396	0	0	0	46393	3	49.5463
245	384	26673	4	0	0	0	3	0	0	0	0	2	864	8808	10039	0	0	46393	3	57.5087
252	290	24839	0	8	0	20415	0	881	0	0	205	0	0	46	2	0	0	46396	3	97.5558
253	289	0	0	45116	0	1	0	0	10	17	0	0	0	1255	0	0	5	46404	2	97.2265
254	288	0	20437	0	2752	0	9823	0	1	0	0	36	103	0	10	12736	498	46396	3	71.1527
255	287	0	0	0	29207	0	6875	0	0	0	0	7948	0	0	2374	0	0	46404	2	77.7562
261	280	0	46327	0	0	0	8	0	3	0	0	0	1	0	0	45	20	46404	2	99.8513
262	279	0	46326	0	0	0	6	0	0	0	4	0	1	0	0	34	33	46404	2	99.8448
263	278	233	0	23024	17	15454	138	15	120	789	9	5414	17	240	611	1	302	46384	5	83.7918
264	277	45841	0	0	0	388	0	9	0	0	0	0	100	47	18	0	1	46404	2	99.6229
265	276	0	0	22874	0	4	0	0	0	0	0	679	43	11	0	3	22785	46399	2	49.3071
266	275	0	21	0	40320	0	3051	184	24	389	3	200	1	0	66	2110	20	46389	3	93.5394
267	274	45906	0	1	0	1	0	0	0	0	0	0	9	100	386	0	0	46403	3	98.9333
292	303	4	0	43840	0	2493	0	0	0	6	0	53	0	7	0	0	0	46403	3	99.8578
293	302	0	129	4	25385	0	4001	936	253	14721	14	15	1	0	0	931	4	46394	4	63.6268
294	301	46194	0	0	0	7	0	3	0	0	4	0	10	105	85	0	0	46408	2	99.554
295	300	0	31333	0	7	0	14437	0	617	0	6	0	4	0	1	2	0	46407	3	98.6424
326	349	0	0	0	32849	0	0	5	0	18	0	1	0	0	0	13523	0	46396	1	70.8014
327	348	0	0	0	46230	0	4	1	0	1	0	2	0	0	1	167	0	46406	2	99.6294
328	347	0	3	0	3528	0	42839	2	0	0	17	1	0	0	0	1	0	46391	3	99.9547
329	346	3	0	17053	0	28178	0	1	0	1	0	1069	0	0	0	0	86	46391	3	97.506
330	345	14	0	31	0	46225	0	3	0	0	7	77	0	0	0	0	47	46404	3	99.7112
331	344	0	35	0	22458	0	23880	0	5	4	0	10	0	1	1	7	0	46401	3	99.9397
332	343	1	4	0	23434	0	30	21305	0	1228	8	0	0	0	1	389	0	46400	4	50.5797
333	342	5	0	264	0	45837	0	39	0	0	2	19	0	0	0	0	240	46406	3	99.3535
334	341	0	27308	0	174	0	15469	0	92	221	0	0	0	0	0	3135	0	46399	3	92.5688
351	374	0	0	45306	0	196	0	0	349	272	0	0	0	262	0	0	7	46392	2	98.0816
352	373	1	43782	1	0	0	287	0	54	2	0	0	1575	0	1	576	122	46401	4	94.9786
353	372	0	0	0	22801	0	8	1328	91	21362	5	2	0	0	0	801	0	46398	2	49.1594
354	371	18237	0	0	1	2760	1	20115	0	1	5277	7	0	1	3	0	0	46403	4	45.2535
355	370	43516	0	5	0	2843	0	4	0	0	4	0	2	22	5	0	0	46401	3	99.9203
357	366	46402	0	0	0	1	0	0	0	0	0	1	1	3	0	0	0	46408	2	99.9892
389	415	0	0	5	37165	1	2	3687	0	4296	0	10	0	0	0	1222	0	46388	4	80.1349
390	414	0	46354	0	0	0	0	0	0	0	1	0	8	0	0	24	5	46392	1	99.9181
391	413	0	16618	0	0	0	0	0	0	0	0	0	1040	0	0	28492	243	46393	1	35.8201
392	412	0	1	0	26007	0	3	0	0	0	0	0	0	0	0	20372	0	46383	3	56.0787
393	411	0	46389	0	0	0	4	0	0	0	0	0	0	0	0	3	1	46397	2	99.9914
420	462	0	0	0	46377	0	0	0	0	0	0	1	0	0	1	4	0	46383	1	99.9871
424	459	0	0	0	46281	0	2	64	0	21	0	0	0	0	0	16	0	46384	2	99.7823
425	458	0	19471	0	1569	0	13504	0	2	1	0	4634	1451	0	141	453	5148	46374	3	74.49
426	457	0	46201	0	0	0	177	0	0	0	2	0	0	0	0	1	3	46384	2	99.9871
427	456	0	3	0	0	0	46312	0	0	0	68	1	0	0	0	0	0	46384	2	99.8512
429	455	0	21433	0	21	3	42	0	0	0	1	36	1057	0	32	14023	9728	46376	4	46.358
432	452	0	0	0	45981	0	368	9	4	12	0	1	0	0	3	6	0	46384	2	99.9245
433	451	46312	0	0	0	42	0	11	0	3	1	0	4	0	9	0	0	46382	2	99.9396
434	450	0	22010	0	3	0	24349	0	8	0	0	0	0	0	0	3	0	46373	3	99.9763
435	449	0	0	128	20619	9	533	0	0	3	0	24810	0	0	263	3	21	46389	4	45.8923
436	447	0	31282	0	0	0	15088	0	7	0	3	0	1	0	0	1	1	46383	2	99.972
437	446	0	356	1137	17415	60	3726	54	19	148	5	2911	104	12	50	14110	6276	46383	5	48.9274
438	445	46343	0	0	0	5	0	29	0	0	7	0	0	0	0	0	0	46384	2	99.9224
473	495	0	1	0	21353	0	1	2	0	1	0	9	0	0	4	25005	1	46377	3	46.0465
474	494	1	0	0	35164	0	618	0	0	0	0	1186	0	0	9408	0	0	46377	3	77.1568
475	492	46380	0	0	0	0	0	2	0	0	0	0	0	0	0	0	0	46382	1	99.9957
476	491	28309	0	8336	1	5688	0	37	6	10	7	236	1	3544	99	0	85	46359	4	91.3178
477	490	0	0	30584	0	15788	0	1	1	3	0	1	0	1	0	0	3	46382	2	99.9784
478	489	0	40894	0	0	0	5474	0	11	0	0	0	0	0	0	0	2	46381	2	99.972
479	488	221	0	35571	554	4581	671	163	503	1652	106	792	13	1315	6	9	215	46372	5	89.705
500	615	14	0	30828	0	15466	0	3	7	0	0	1	0	32	0	0	1	46352	3	99.9051
501	614	0	0	0	27433	0	18791	0	0	0	0	109	0	0	15	0	0	46348	2	99.7325
502	613	0	46357	0	0	0	0	0	0	0	0	0	1	0	0	0	0	46358	1	99.9978
503	612	0	19562	0	1	0	16258	0	9361	0	1169	0	0	2	0	0	0	46353	3	77.2787
504	611	0	25497	0	0	0	0	0	0	0	0	0	22	0	0	19991	833	46343	1	55.018
505	610	53	0	0	104	27835	0	9	0	0	1	5776	0	0	12571	0	0	46349	3	60.394
506	609	0	46331	0	0	0	4	0	1	0	0	0	4	0	0	9	7	46356	2	99.9547
507	608	1	0	36236	0	3	0	0	299	1140	0	1	0	8673	0	0	0	46353	3	78.1826
511	546	46211	0	0	0	127	0	0	0	0	21	0	0	0	0	0	0	46359	2	99.9547
512	545	0	14458	0	5413	0	15795	0	0	1	0	10	93	0	11	10467	95	46343	3	76.9609
513	544	0	0	0	0	0	46168	0	0	0	1	190	0	0	4	0	0	46363	1	99.5794
514	543	13074	0	0	0	33203	0	67	0	0	17	0	0	0	0	0	0	46361	2	99.8188
515	542	14536	0	2563	0	25634	0	2689	10	129	50	1	0	737	0	0	1	46350	3	92.1963
517	540	0	0	46361	0	2	0	0	0	0	0	0	0	0	0	0	1	46364	2	99.9978
518	539	0	17195	0	4752	0	23595	1	130	7	69	0	0	0	0	600	0	46349	3	98.2589
519	538	0	0	46360	0	1	0	0	1	1	0	0	0	1	0	0	1	46365	2	99.9914
520	537	42630	0	0	0	2	0	0	0	0	0	0	3	3723	0	0	0	46358	2	91.9626
521	536	1	124	0	24505	0	2441	894	103	15299	306	0	0	0	0	2676	0	46349	4	58.4069
522	535	44632	0	0	0	0	0	0	0	0	0	0	0	1729	1	0	0	46362	1	96.2685
548	571	0	0	0	44907	0	6	2	0	0	0	4	1	0	22	1416	3	46361	2	96.8767
549	570	0	46338	0	0	0	12	0	0	0	0	0	1	0	0	7	3	46361	2	99.9763
550	569	1	1	0	36464	2	9482	55	0	0	94	137	0	0	117	0	0	46353	5	99.1306
553	567	0	2	0	28208	0	1	13	0	68	0	0	0	0	0	18067	0	46359	3	60.8533
554	566	644	4	2718	13126	14324	35	12	6	273	1	1460	86	6398	6638	560	65	46350	6	66.5609
555	565	45071	0	0	0	1274	0	4	0	0	1	0	4	0	0	0	7	46361	2	99.9655
556	563	0	30984	0	0	1	1	0	0	0	3	5	4705	0	0	4619	6039	46357	3	66.8421
557	562	0	35938	0	4	0	10398	0	10	0	1	0	0	0	0	6	0	46357	3	99.9633
574	595	2	0	0	0	46359	0	0	0	0	0	0	0	0	0	0	0	46361	2	100
575	594	191	0	35411	0	10659	0	0	0	0	0	0	0	85	0	0	0	46346	3	99.8166
576	593	2	0	30455	0	0	0	0	0	0	0	0	0	15901	0	0	0	46358	2	65.6996
577	592	0	0	44586	0	4	0	0	75	1218	0	0	0	478	0	0	0	46361	2	96.18
578	591	0	3	0	35626	0	14	4810	0	908	3	0	0	0	1	4993	0	46358	3	76.8864
579	590	45809	0	0	0	532	0	19	0	0	1	0	0	0	0	0	0	46361	2	99.9569
580	589	46331	0	0	0	2	0	0	0	0	1	0	1	25	2	0	0	46362	2	99.9374
598	606	0	0	0	46322	0	19	6	0	0	0	7	0	0	5	0	0	46359	2	99.9612
599	605	38356	0	124	0	885	0	454	0	16	12	0	0	6493	0	0	0	46340	3	84.9482
617	639	2	20918	2	10250	0	10432	3	25	7	17	480	1509	4	1844	749	105	46347	5	89.7663
618	638	3	0	0	42199	0	3702	3	1	7	4	325	0	0	108	3	0	46355	3	99.0271
619	637	41883	0	0	6	1247	3	3155	0	0	55	0	3	0	4	0	0	46356	4	93.0602
620	636	0	0	0	21066	0	8	6454	2	18425	4	0	0	0	0	394	0	46353	2	45.4642
621	635	25422	1	4	0	6051	1	2989	4	0	11869	0	0	7	0	0	1	46349	5	67.9173
622	634	0	0	46349	0	1	0	0	0	0	0	10	0	1	0	0	1	46362	2	99.9741
663	689	0	0	0	39511	0	1031	1	0	3	0	1818	1	0	3980	2	1	46348	2	87.473
664	688	46346	0	0	0	7	0	0	0	0	0	0	0	0	2	0	0	46355	2	99.9957
665	687	0	0	41279	0	5066	0	0	0	0	0	0	0	2	0	0	0	46347	2	99.9957
668	683	12831	1	15617	38	5644	83	65	6	278	17	5241	89	5128	536	2	768	46344	6	73.8262
669	682	46187	0	0	0	166	0	6	0	0	0	0	2	0	0	0	0	46361	2	99.9827
670	681	0	0	0	46355	0	0	4	0	0	0	1	0	0	0	3	0	46363	1	99.9827
671	680	22147	0	626	0	1140	0	860	741	14611	52	0	0	6176	0	0	0	46353	3	51.5889
672	679	0	1	0	22221	0	24121	0	0	0	0	18	0	0	0	0	0	46361	3	99.9612
673	678	0	0	0	46360	0	1	1	0	2	0	0	0	0	0	1	0	46365	2	99.9914
693	781	0	31280	0	0	0	0	0	1	0	1	0	0	0	0	15052	7	46341	1	67.4996
695	779	415	0	19507	0	16656	0	183	4574	205	4431	0	0	354	0	0	0	46325	3	78.9595
696	778	0	3	0	39419	0	6875	0	0	0	2	15	0	0	5	21	0	46340	3	99.9072
697	777	0	0	0	46325	0	0	12	0	1	0	0	0	0	2	1	0	46341	1	99.9655
698	776	23430	0	13922	0	5424	3	43	1	7	20	140	17	2390	930	0	0	46327	4	92.3414
700	775	0	0	0	46054	0	1	11	0	1	0	24	0	0	2	239	9	46341	2	99.3828
701	774	0	38330	0	1	0	7996	0	0	0	0	0	2	0	5	0	0	46334	3	99.9849
702	773	0	0	0	35219	0	4179	0	0	0	0	5248	0	0	1690	2	0	46338	2	85.0231
703	772	0	46329	0	0	0	1	0	0	0	1	0	0	0	0	9	3	46343	2	99.9719
704	771	0	46337	0	0	0	0	0	0	0	1	0	2	0	0	1	2	46343	1	99.9871
705	770	0	19463	0	0	0	0	0	1	0	0	0	221	0	0	24590	2056	46331	1	42.0086
715	730	1	0	46087	0	216	0	0	0	1	0	2	0	35	0	0	17	46359	3	99.8814
716	729	0	0	0	29279	0	3	307	0	185	0	0	0	0	0	16582	0	46356	2	63.1677
717	728	2	0	1	0	43200	0	305	1	0	2850	0	0	0	0	0	0	46359	3	93.1923
718	727	0	0	46340	0	1	0	1	1	3	0	3	0	10	0	0	0	46359	2	99.9612
719	726	0	19686	4	84	3	24878	0	1520	0	43	1	5	0	0	128	0	46352	5	96.3389
732	763	46291	0	0	0	54	0	0	0	0	0	0	0	1	1	0	0	46347	2	99.9957
733	762	0	0	0	46322	0	0	10	0	2	0	0	0	0	1	13	0	46348	1	99.9439
734	761	0	36678	3	1063	0	870	1	92	13	2	5	88	0	14	6818	697	46344	4	83.3204
735	760	0	0	46347	0	0	0	0	0	1	0	0	0	1	0	0	0	46349	1	99.9957
798	818	0	0	0	20968	0	25359	1	0	0	0	0	0	0	0	2	0	46330	2	99.9935
799	817	0	46169	0	0	0	6	0	0	0	0	7	0	0	0	1	153	46336	2	99.6525
845	983	21638	0	5944	1	1004	0	139	1037	638	243	1	0	15633	13	0	0	46291	4	61.755
846	982	0	42947	0	41	0	1504	0	8	0	2	0	1	0	0	1796	0	46299	3	96.0971
848	865	44108	0	0	0	1	0	0	0	0	0	0	48	1709	465	0	0	46331	2	95.2041
849	864	46313	0	0	0	1	0	1	0	0	0	0	2	19	4	0	0	46340	2	99.9439
850	863	0	0	29855	1	20	0	0	769	13605	0	2	0	2069	1	0	15	46337	3	64.4755
851	862	32759	0	7	0	10	0	0	4	0	0	0	0	13551	0	0	0	46331	3	70.7431
852	861	0	0	0	46325	0	1	0	0	7	0	1	0	0	2	3	0	46339	2	99.9719
853	860	13	0	26714	0	6	0	0	32	771	0	0	0	18790	0	0	0	46326	3	57.7063
870	895	0	0	0	46065	0	3	4	0	1	0	17	0	0	0	230	0	46320	2	99.456
871	894	0	2	0	0	0	46306	0	0	0	12	1	0	0	0	0	0	46321	2	99.9719
872	893	9145	0	9763	0	22338	0	55	429	112	63	0	0	4404	0	0	0	46309	3	89.0669
873	892	0	27169	0	0	0	1	0	0	0	0	0	1	0	0	4443	14701	46315	2	58.6635
874	891	0	0	0	46308	0	1	0	0	8	0	0	0	0	4	1	0	46322	2	99.9719
875	890	35834	0	609	1	3427	0	143	0	10	28	71	15	5743	318	0	111	46310	4	86.0959
876	889	0	0	46020	0	15	0	0	278	0	0	1	0	6	0	0	2	46322	2	99.3804
900	978	0	0	0	46260	0	5	3	0	5	0	4	0	0	0	32	0	46309	2	99.905
901	977	0	23015	0	16	0	4	1	0	0	1	7	1	0	0	23255	2	46302	3	49.7495
902	976	1	13574	0	9	0	22997	1035	7950	28	670	13	0	0	18	0	9	46304	4	79.0018
903	975	10	0	422	0	44711	0	1121	0	0	7	30	2	0	4	0	1	46308	3	97.4842
905	972	215	0	9528	0	36441	0	3	6	0	23	0	0	90	0	0	0	46306	3	99.7365
906	971	0	23802	0	451	1	266	3	2	0	3	0	8	0	0	21749	20	46305	4	52.9532
909	969	46292	0	0	0	0	0	3	0	0	1	0	3	11	0	0	0	46310	1	99.9611
910	968	46298	0	0	0	0	0	1	0	0	0	0	0	3	8	0	0	46310	1	99.9741
911	967	25217	0	0	0	1	0	0	1	0	0	0	14	20832	237	0	0	46302	2	54.4642
912	966	46262	0	0	0	9	0	0	0	0	0	0	5	33	0	0	0	46309	2	99.9179
920	931	16584	0	3	0	0	0	0	2	0	0	0	68	16455	13207	0	0	46319	2	35.8104
921	930	46305	0	0	0	0	0	1	0	0	0	0	2	0	12	0	0	46320	1	99.9676
922	929	11124	0	117	0	33757	0	1154	0	1	125	2	2	19	0	0	2	46303	3	97.1816
940	957	0	32584	0	0	0	0	0	0	0	1	0	10	0	0	61	13656	46312	1	70.3576
941	956	0	40559	0	0	0	0	0	0	0	0	0	106	0	0	4818	828	46311	1	87.5796
942	955	0	0	46293	0	0	0	0	1	5	0	0	0	17	0	0	1	46317	1	99.9482
943	954	0	0	0	46295	0	12	2	0	3	0	1	0	0	0	2	0	46315	2	99.9827
944	953	0	22792	218	5814	158	4911	6600	183	356	543	60	1	0	1	4553	118	46308	5	73.1904
989	1023	0	0	0	29833	0	3	1157	0	1713	0	0	0	0	0	13599	0	46305	2	64.4336
990	1022	46298	0	0	0	0	0	0	0	0	0	0	0	5	6	0	0	46309	1	99.9762
991	1021	0	46241	0	0	0	12	0	25	7	1	0	0	0	0	21	0	46307	2	99.8834
992	1020	3	0	42995	0	3254	0	0	1	0	2	31	0	0	0	0	10	46296	3	99.905
993	1019	0	12	0	30499	0	15745	1	1	1	2	2	0	0	0	36	0	46299	3	99.9071
994	1018	0	46030	0	0	0	274	0	0	0	5	0	0	0	0	0	0	46309	2	99.9892
996	1015	0	242	0	147	0	45916	0	0	0	0	1	0	0	0	4	0	46310	3	99.9892
997	1014	0	0	0	46309	0	3	0	0	0	0	1	0	0	0	0	0	46313	2	99.9978
998	1013	0	1764	0	1958	0	26725	1	0	6	3	632	190	0	158	14330	527	46294	3	65.7688
999	1012	0	2	0	35488	0	10813	0	0	1	2	2	0	0	1	0	0	46309	3	99.987
1001	1010	27836	0	13030	0	1170	0	210	0	11	2	0	0	4047	2	0	0	46308	3	90.7748
1002	1009	0	0	46187	0	5	0	0	119	1	0	1	0	0	0	0	1	46314	2	99.7366
1025	1071	37136	0	0	0	2	0	0	0	0	0	0	147	2894	6119	0	0	46298	2	80.2151
1026	1070	14867	0	1	0	31353	0	48	0	0	30	1	0	0	2	0	0	46302	3	99.8251
1027	1069	46125	0	0	0	26	0	2	0	0	0	0	0	14	138	0	0	46305	2	99.6674
1028	1068	28403	0	0	0	3	0	3	1	3	0	0	0	17887	0	0	0	46300	2	61.3521
1029	1067	0	1	0	28716	0	17149	1	1	0	0	328	0	0	91	8	0	46295	3	99.0733
1088	1186	41148	0	8	0	23	0	32	0	24	0	0	2	5044	11	0	0	46292	3	88.9549
1089	1185	0	46259	0	0	0	9	0	1	0	2	0	5	0	7	9	8	46300	2	99.9309
1090	1184	1	0	45042	0	408	0	92	22	252	0	132	0	310	27	0	10	46296	3	98.1748
1091	1183	1	0	41153	0	5027	0	0	3	2	0	17	0	2	1	0	84	46290	3	99.7645
1092	1182	0	4	0	4	0	46284	0	2	0	0	4	0	0	2	0	0	46300	3	99.9827
1093	1181	0	41090	0	1	0	12	0	0	0	0	1	6	0	0	4983	198	46291	3	88.7926
1099	1159	46099	0	0	0	188	0	10	0	0	0	0	2	0	0	0	0	46299	2	99.9741
1100	1158	1	0	0	44830	0	28	267	0	71	0	0	0	0	0	1100	0	46297	3	96.894
1101	1157	19844	0	0	0	25836	0	331	0	0	281	0	0	0	0	0	0	46292	2	98.678
1102	1156	0	0	46205	0	8	0	0	0	9	0	23	0	54	0	0	1	46300	2	99.8121
1103	1155	24220	0	2	0	16	0	0	0	0	2	0	1	22057	2	0	0	46300	3	52.3499
1110	1146	0	0	46285	0	3	0	0	9	1	0	0	0	7	0	0	0	46305	2	99.9633
1111	1145	0	2	0	4996	0	41247	2	7	0	4	27	0	0	1	0	0	46286	3	99.9114
1112	1144	33541	0	0	3	9	18	0	0	0	1	0	1178	1082	10465	0	5	46302	4	72.5044
1113	1142	22139	0	1	0	21652	0	1902	0	4	590	0	4	5	0	1	0	46298	3	94.5872
1114	1141	5	46274	0	0	0	4	0	11	0	1	0	6	2	0	0	0	46303	3	99.9568
1118	1140	0	0	26558	0	14103	1	1	1	0	0	5628	0	0	3	0	5	46300	3	87.8229
1122	1135	1	0	45790	0	67	0	0	9	1	0	0	0	439	0	0	0	46307	3	99.0304
1123	1134	0	0	0	45933	0	46	23	0	40	0	1	0	0	0	262	0	46305	2	99.296
1124	1133	0	2409	11	19899	1	4749	353	33	127	97	17612	0	0	9	765	230	46295	5	58.4707
1125	1132	45928	0	0	0	108	0	81	2	5	6	0	2	178	1	0	0	46311	2	99.4062
1126	1131	0	44979	0	0	0	56	2	11	5	2	0	0	0	0	1252	1	46308	2	97.251
1168	1179	46009	0	0	0	292	0	6	0	0	0	0	0	0	1	0	0	46308	2	99.9849
1169	1178	13659	0	18164	0	10068	0	1	0	1	0	146	0	4182	67	0	0	46288	3	90.5008
1193	1214	20725	7	22	27	3554	18	13	0	0	9	1869	3302	96	16337	1	302	46282	6	52.6187
1194	1213	0	0	37713	0	1	0	0	8517	0	0	1	0	76	0	0	0	46308	2	81.4417
1195	1212	27661	0	473	0	15812	0	5	1	16	0	24	12	2116	186	0	2	46308	3	94.8994
1196	1211	2557	0	24609	1	2640	0	1	0	6	0	15131	1	1202	139	0	11	46298	4	64.3808
1197	1210	0	0	46100	0	16	0	0	170	3	0	1	0	22	0	0	1	46313	2	99.5746
1199	1208	1158	0	30443	0	10189	0	11	3	11	0	778	11	3600	21	0	82	46307	3	90.2455
1200	1207	46286	0	0	0	1	0	26	0	0	1	0	1	0	0	0	0	46315	2	99.9395
1201	1206	0	46300	0	0	0	7	0	5	0	0	0	1	0	0	1	1	46315	2	99.9827
1223	1237	0	0	0	45470	0	23	74	0	122	0	5	0	0	0	607	0	46301	2	98.2549
1224	1236	29	0	15	0	46183	0	70	0	0	1	7	0	0	0	0	0	46305	3	99.8316
1225	1235	0	9	0	44472	0	1798	2	0	1	0	0	0	0	1	23	0	46306	3	99.9417
1226	1234	44537	0	0	0	1	0	0	0	0	0	0	0	1745	18	0	0	46301	2	96.1923
1227	1233	0	0	46302	0	2	0	0	0	0	0	0	0	2	0	0	0	46306	2	99.9957
1239	1271	0	28075	0	2	0	2	0	0	0	0	0	1	0	0	18212	0	46292	3	60.6563
1240	1270	0	46233	0	0	0	2	0	1	0	2	0	1	0	0	56	3	46298	2	99.8639
1241	1269	0	1	0	20160	0	11	4	0	20	0	0	0	0	0	26098	0	46294	3	43.5737
1242	1268	0	11	0	8858	0	36023	36	19	49	2	78	0	1	1214	7	0	46298	3	96.9632
1243	1267	0	46217	0	0	0	55	0	0	0	29	0	1	0	0	0	2	46304	2	99.9309
1244	1266	0	0	45161	0	1125	0	0	0	1	0	1	0	2	0	0	13	46303	2	99.9633
1247	1263	0	6840	0	16	0	39308	0	98	0	29	1	0	0	1	0	3	46296	3	99.7149
1248	1262	0	0	45978	0	5	0	0	54	31	0	0	0	233	0	0	1	46302	2	99.311
1249	1261	0	16332	0	568	0	198	1	1	18	0	0	1	0	0	29145	31	46295	3	36.9327
1274	1396	45167	0	0	0	2	0	1	0	0	0	0	83	694	333	0	0	46280	2	97.5994
1275	1395	0	46281	0	0	0	0	0	0	0	1	0	0	0	0	1	0	46283	1	99.9957
1276	1394	0	19659	0	0	0	1	1	0	0	0	0	191	0	0	25256	1172	46280	2	42.4806
1278	1393	46191	0	0	0	92	0	0	0	0	0	0	0	0	1	0	0	46284	2	99.9978
1279	1392	0	0	0	46269	0	3	2	0	1	0	1	0	0	2	7	0	46285	2	99.9719
1282	1389	428	0	34	0	45810	0	1	0	0	2	9	0	0	0	0	0	46284	3	99.9741
1283	1388	0	21609	0	559	0	189	66	115	7496	86	1	18	0	2	16046	93	46280	3	48.3081
1293	1351	0	0	0	46242	0	3	2	0	1	0	9	0	0	0	33	0	46290	2	99.9028
1294	1350	0	46263	0	0	0	18	0	0	0	1	0	7	0	0	2	0	46291	2	99.9784
1295	1349	1	7323	0	20427	0	14503	18	6	322	22	868	27	0	391	2033	337	46278	4	91.3047
1296	1348	0	1	0	28323	0	6	26	0	16	0	0	0	0	1	17903	0	46276	3	61.2196
1297	1347	0	0	0	46200	0	5	41	0	0	0	0	0	0	0	42	0	46288	2	99.8207
1298	1346	0	16638	0	2240	0	23777	2	18	4	13	1	1	0	0	3592	0	46286	3	92.1553
1304	1340	1	83	0	31658	1	1943	2802	437	8884	303	0	0	1	1	175	0	46289	5	72.7732
1305	1339	46286	0	0	0	1	0	1	0	0	1	0	0	3	1	0	0	46293	2	99.987
1307	1337	2	2350	813	18061	17	1961	465	4	110	1	8898	127	12	280	12624	561	46286	6	50.1318
1308	1336	46144	0	0	0	84	0	0	0	0	0	0	3	56	5	0	0	46292	2	99.8617
1314	1329	0	45906	0	0	0	308	0	1	0	0	7	1	0	0	57	16	46296	2	99.8229
1315	1328	0	16	0	26970	0	4762	1	0	0	0	14485	0	0	41	16	4	46295	3	68.5776
1353	1364	38031	0	2	5	7862	2	52	0	0	328	0	0	3	0	0	0	46285	5	99.1725
1354	1363	0	0	46245	0	12	0	0	28	0	0	8	0	2	0	0	0	46295	2	99.9179
1355	1362	36461	0	230	0	231	0	0	0	4	0	0	0	9362	2	0	0	46290	3	79.7624
1374	1383	46294	0	0	0	0	0	2	0	0	0	0	0	2	0	0	0	46298	1	99.9914
1375	1382	0	44417	0	0	0	3	0	52	1	3	0	0	0	0	1811	0	46287	2	95.9665
1407	1450	47	0	51	0	46171	0	1	0	0	0	3	0	0	0	0	16	46289	3	99.9568
1408	1449	0	0	0	46275	0	0	6	0	5	0	0	0	0	0	6	0	46292	1	99.9633
1409	1448	5	62	0	30675	0	1162	512	6	575	3	559	0	0	1	12717	9	46286	4	68.928
1410	1447	46233	0	0	0	32	0	7	0	0	3	0	0	7	9	0	0	46291	2	99.9438
1411	1446	46238	0	0	0	3	0	0	0	0	11	0	0	37	2	0	0	46291	2	99.892
1412	1445	185	0	14643	0	3035	0	1845	1250	6154	15674	0	0	3477	0	0	0	46263	3	38.6118
1421	1439	317	0	35488	0	2549	0	14	47	1836	3	82	5	5905	4	1	39	46290	3	82.8559
1422	1438	0	0	44868	0	0	0	0	1264	66	0	1	0	95	0	0	0	46294	1	96.9197
1423	1437	39510	0	1	0	6620	0	65	1	0	9	3	0	22	57	0	0	46288	3	99.6608
1424	1436	22136	0	2129	0	1541	0	7	5	2	5	137	1	20133	176	0	0	46272	3	55.7702
1425	1435	0	0	45924	0	12	0	0	4	351	0	1	0	3	0	0	1	46296	2	99.2224
1426	1434	0	0	0	46198	0	1	9	0	9	0	1	0	0	1	77	0	46296	2	99.7905
1427	1433	44037	0	1	0	25	4	3	0	0	0	3	3	2166	52	0	0	46294	4	95.1894
1455	1601	21949	0	0	0	13607	1	1163	0	0	9557	0	0	0	1	0	0	46278	3	76.8335
1456	1600	0	0	0	46269	0	3	2	0	0	0	15	0	0	3	1	0	46293	2	99.9546
1457	1599	40136	0	0	0	0	0	0	0	0	6	0	2	6130	16	0	0	46290	1	86.7056
1458	1598	0	32022	0	5	0	9	4	0	0	3	0	2	0	0	14242	0	46287	3	69.2117
1459	1597	0	0	0	45315	0	3	1	0	0	0	0	0	0	2	967	0	46288	2	97.9044
1460	1596	39374	0	0	0	0	0	0	0	1	4	0	0	6886	22	0	0	46287	1	85.0649
1462	1593	4	0	54	0	46216	0	1	0	0	1	19	0	0	0	0	0	46295	3	99.9546
1463	1592	22650	0	3303	0	18754	0	2	0	0	0	0	0	1580	0	0	1	46290	3	96.5803
1464	1591	0	46296	0	0	0	0	0	0	0	0	0	0	0	0	0	0	46296	1	100
1466	1583	0	44284	0	1	0	32	0	1	0	0	0	0	0	0	1976	0	46294	3	95.7295
1467	1582	0	0	46274	0	5	0	0	6	2	0	0	0	10	0	0	1	46298	2	99.959
1468	1581	0	5	0	4	0	46244	0	1	0	10	31	0	0	3	0	0	46298	3	99.9028
1470	1580	1	0	0	37512	4	3900	4	0	1	0	4576	0	0	291	3	0	46292	4	89.469
1471	1579	0	46272	0	0	0	3	0	7	0	3	0	0	0	0	9	3	46297	2	99.9525
1472	1578	0	43241	0	0	0	2930	0	11	0	99	0	0	0	0	0	1	46282	2	99.7602
1473	1577	0	0	39308	0	5	0	0	116	1879	0	0	0	4969	0	0	4	46281	2	84.9441
1475	1575	15927	0	0	0	0	0	0	0	0	0	0	3101	2442	24818	0	0	46288	1	34.4085
1476	1574	0	0	26025	0	2	0	0	3030	16108	0	0	0	1126	0	0	0	46291	2	56.2248
1478	1571	230	0	29322	112	587	14	29	18	23	4	4521	3467	5319	1763	43	830	46282	5	65.3926
1479	1570	45507	0	0	0	773	0	0	0	0	0	0	0	13	2	0	0	46295	2	99.9676
1480	1569	0	0	35160	0	2	0	0	3	8	0	1	3	11102	0	0	17	46296	2	75.9504
1497	1555	46285	0	0	0	1	0	10	0	0	0	0	0	0	0	0	0	46296	2	99.9784
1502	1532	0	2550	29	24320	0	16686	32	28	272	21	267	0	0	0	2063	8	46276	4	94.1849
1503	1531	45087	0	0	0	3	0	0	0	0	1	0	0	1201	0	0	0	46292	2	97.4034
1504	1530	0	27365	0	2	0	18888	0	35	0	0	0	0	0	0	1	1	46292	3	99.9201
1505	1529	10619	7	562	28454	1011	1894	111	10	1875	4	500	2	313	497	326	102	46287	6	91.92
1506	1528	46224	0	0	0	4	0	67	0	0	1	0	0	0	0	0	0	46296	2	99.8531
1507	1527	0	46240	0	0	0	1	0	54	0	0	0	0	0	0	1	1	46297	2	99.879
1508	1526	0	773	0	19332	0	24547	0	0	0	0	816	95	0	29	633	58	46283	3	96.476
1537	1547	0	271	0	7336	0	38654	0	0	0	0	4	0	0	1	33	0	46299	3	99.9179
1538	1546	0	25529	0	0	0	20689	0	69	0	1	7	0	0	0	0	5	46300	2	99.8229
1539	1545	0	0	46294	0	0	0	0	1	0	0	1	0	16	0	0	1	46313	1	99.959
1603	1718	0	12	0	33267	0	12441	0	0	3	4	313	0	0	22	238	0	46300	3	98.7473
1604	1717	0	22160	0	0	0	23861	0	224	0	48	0	0	0	0	1	1	46295	2	99.4081
1605	1716	0	46298	0	0	0	1	0	0	0	0	0	0	0	0	8	1	46308	2	99.9806
1606	1715	0	29516	0	2	0	1	0	0	0	1	0	135	0	0	16155	488	46298	3	63.7587
1607	1714	0	2571	0	31193	0	941	4	0	10	0	8	0	0	0	11572	2	46301	3	74.9552
1610	1709	19636	0	67	0	4	0	1	0	1	0	0	19	25021	1548	0	0	46297	3	42.5665
1611	1708	46120	0	0	0	159	0	19	0	0	4	0	0	1	2	0	0	46305	2	99.9439
1612	1707	0	0	0	46288	0	3	0	0	2	0	1	0	0	1	10	0	46305	2	99.9698
1616	1703	9496	0	27812	0	7202	0	179	278	708	12	2	0	595	0	0	0	46284	3	96.1671
1617	1702	0	0	0	46292	0	15	1	0	2	0	0	0	0	0	1	0	46311	2	99.9914
1618	1701	3	0	0	0	46303	0	3	0	0	0	0	0	0	0	0	0	46309	2	99.9935
1619	1700	0	29801	0	654	0	14828	0	135	5	4	0	0	0	0	862	1	46290	3	97.8246
1620	1699	0	0	46301	0	1	0	0	0	1	1	1	0	2	0	0	2	46309	2	99.9849
1657	1696	0	22204	0	158	0	47	1	1	1	0	0	4	0	0	23900	3	46319	3	48.3797
1658	1695	1	0	0	32440	0	0	102	0	488	0	0	1	0	0	13281	0	46313	2	70.0473
1659	1694	11338	0	0	0	34935	0	23	0	0	21	0	0	0	0	0	0	46317	2	99.905
1660	1693	46315	0	0	0	4	0	0	0	0	1	0	1	3	0	0	0	46324	2	99.9892
1662	1690	0	0	45913	0	0	0	0	412	0	0	0	0	1	0	0	0	46326	1	99.1085
1663	1689	45728	0	0	0	11	0	0	0	0	0	0	4	579	3	0	0	46325	2	98.735
1664	1688	4258	0	30011	0	9823	0	1	1	1	0	0	0	2215	0	0	0	46310	3	95.2105
1671	1681	46252	0	0	0	53	0	0	0	0	2	0	2	15	8	0	0	46332	2	99.9417
1672	1680	0	0	0	46311	0	6	3	0	1	0	0	0	0	1	11	0	46333	2	99.9655
1673	1679	0	3762	0	5535	0	21845	3	1	1	0	2337	56	0	9027	3706	51	46324	3	67.2265
1727	1759	0	0	22274	0	24068	0	0	2	0	1	0	1	3	0	0	1	46350	2	99.9827
1728	1758	0	46326	0	0	0	3	0	4	0	2	0	0	0	0	18	1	46354	2	99.9461
1729	1757	1	0	26951	0	0	0	0	4412	12377	0	0	0	2605	0	0	2	46348	2	58.1514
1730	1756	2	0	34390	0	11370	0	0	11	0	7	294	0	20	0	0	254	46348	3	98.7357
1764	1866	45896	0	0	0	3	0	4	0	0	3	0	2	373	73	0	0	46354	2	99.0184
1765	1865	0	9736	1	20506	0	14671	1	12	7	0	677	9	0	78	622	12	46332	4	96.9395
1766	1864	0	25531	0	1	0	20660	0	126	0	3	4	0	0	1	2	17	46345	3	99.6699
1767	1863	0	0	46329	0	5	0	0	1	0	0	9	0	2	0	0	7	46353	2	99.959
1768	1861	30008	0	20	0	48	0	105	0	100	0	1	1	15741	316	0	0	46340	3	64.9029
1769	1860	0	25632	0	43	0	20640	0	1	0	0	12	0	0	0	13	3	46344	3	99.9374
1773	1858	46317	0	0	0	26	0	4	0	0	4	0	1	2	0	0	0	46354	2	99.9763
1774	1857	0	0	46293	0	12	0	0	2	0	0	28	0	9	0	0	11	46355	2	99.8921
1775	1855	0	27715	0	7	0	18454	0	28	4	10	1	1	0	0	4	120	46344	3	99.6375
1776	1854	0	0	0	46343	0	1	1	0	0	0	1	0	0	0	10	0	46356	2	99.9741
1777	1853	0	43362	0	0	0	4	0	0	0	0	0	34	0	0	2620	333	46353	2	93.556
1786	1795	36954	0	1	0	2	0	1	1	1	1	0	0	9323	64	0	0	46348	3	79.7381
1787	1794	0	23	0	0	0	46007	0	220	0	108	0	0	0	0	0	0	46358	2	99.2925
1788	1793	4	0	14326	0	27	0	15	21212	5980	4	0	0	4785	0	0	0	46353	3	30.9732
1797	1811	0	31058	0	0	0	1	0	0	0	1	0	1	0	0	15294	0	46355	2	67.0025
1798	1810	0	46347	0	0	0	7	0	0	0	0	0	2	0	0	3	2	46361	2	99.9849
1799	1809	0	39008	1	0	0	2209	0	4644	0	489	0	0	0	1	0	0	46352	3	88.9239
1800	1808	1	0	31438	0	2	0	0	12964	1614	0	0	0	343	0	0	0	46362	3	67.8163
1837	1851	46015	0	0	0	318	0	11	0	0	17	0	1	0	8	0	0	46370	2	99.9202
1838	1850	0	46	4	40379	0	1786	66	0	46	1	1	0	0	2	4034	1	46366	4	91.0473
1839	1849	45941	0	0	0	121	0	286	0	0	20	0	1	0	0	0	0	46369	2	99.3379
1840	1848	0	46265	0	0	0	5	0	0	0	2	0	2	0	0	81	16	46371	2	99.7822
1841	1847	0	33856	0	6965	0	3411	1	5	21	1	361	4	0	232	1351	157	46365	3	95.3995
1868	1885	0	1345	33002	0	450	434	0	1630	0	37	4798	0	0	0	0	4659	46355	4	76.0026
1869	1884	46272	0	0	0	81	0	5	0	0	5	0	0	2	2	0	0	46367	2	99.9698
1870	1883	15524	0	2	0	30835	0	3	0	0	0	2	0	0	1	0	0	46367	3	99.9871
1871	1882	40448	0	1	0	6	0	0	0	0	0	0	0	5905	3	0	0	46363	3	87.2571
1910	2018	28490	0	0	0	1	0	0	1	1	0	0	1	17884	0	0	0	46378	2	61.4321
1911	2017	0	0	46368	0	1	0	0	2	0	0	6	0	5	0	0	0	46382	2	99.972
1912	2016	0	0	46377	0	0	0	0	0	4	0	1	0	1	0	0	0	46383	1	99.9871
1915	2013	46326	0	0	0	12	0	0	0	0	0	0	0	31	11	0	0	46380	2	99.9094
1916	2012	26349	0	7739	0	2548	0	0	1	0	0	1258	436	5872	2102	0	62	46367	3	79.0131
1917	2011	0	0	46342	0	4	0	0	8	4	0	0	0	22	0	0	1	46381	2	99.9245
1920	2008	46372	0	0	0	1	0	2	0	0	2	0	0	0	3	0	0	46380	2	99.9849
1921	2007	46375	0	0	0	0	0	1	0	0	3	0	1	1	1	0	0	46382	1	99.9849
1923	2005	0	46365	0	0	0	1	0	0	0	1	0	0	0	0	9	5	46381	2	99.9677
1924	2004	0	46346	0	0	0	1	0	0	0	0	0	0	0	0	17	18	46382	2	99.9245
1925	2003	2607	0	15121	0	13517	0	203	11688	420	10	0	0	2788	0	0	2	46356	3	67.4023
1926	2002	1	0	31643	0	0	0	0	13	10	0	7	0	14703	1	0	0	46378	2	68.2306
1927	1997	0	0	43566	0	1	0	0	90	2293	0	0	0	431	0	0	0	46381	2	93.9329
1928	1996	1297	0	1282	1	42374	0	4	0	0	3	1263	0	109	38	0	9	46380	4	96.9254
1929	1995	41387	0	6	0	4749	0	14	0	1	24	1	1	148	51	0	0	46382	3	99.4826
1930	1994	0	17	0	39315	0	6925	0	0	9	0	12	0	0	11	74	0	46363	3	99.7714
1931	1993	0	0	12886	0	402	5	0	0	0	0	22889	136	7	509	1	9536	46371	3	28.6666
1932	1992	0	46343	0	0	0	1	0	0	0	1	0	1	0	0	40	0	46386	2	99.9095
1946	1960	0	0	0	44768	0	1	66	0	40	0	0	0	0	1	1502	0	46378	2	96.5307
1947	1959	0	0	0	46244	0	0	14	0	14	0	0	0	0	0	112	0	46384	1	99.6982
1948	1958	0	31360	0	62	0	72	4	0	0	3	0	1	0	0	14880	1	46383	3	67.8999
1949	1957	33406	0	4	0	21	0	0	0	0	0	0	95	12546	297	0	0	46369	3	72.0977
1964	1991	177	106	21377	380	4994	52	31	17	1383	58	4787	36	12768	68	66	80	46380	6	58.4002
1965	1990	43681	0	1	0	2577	0	38	0	0	6	1	2	44	36	0	0	46386	3	99.7262
1966	1989	0	0	0	46144	0	72	95	0	22	0	1	0	0	6	40	0	46380	2	99.6464
1967	1988	0	3014	0	22364	0	19331	1	0	1	1	171	4	0	73	1399	21	46380	3	96.3972
1968	1987	0	466	0	11	0	45897	0	2	0	1	8	0	0	0	0	0	46385	3	99.9763
1973	1984	0	1	0	22099	0	4	8597	0	3441	1	0	0	0	0	12242	0	46385	3	47.6533
1974	1983	0	0	46386	0	2	0	0	0	3	0	1	0	2	0	0	0	46394	2	99.9871
1975	1982	0	30117	0	1387	0	182	1	1	0	0	0	0	0	0	14702	0	46390	3	68.3035
1976	1981	0	27735	0	27	0	18571	0	7	0	2	2	0	0	2	32	9	46387	3	99.8836
2020	2151	0	0	46367	0	1	0	0	1	15	0	2	0	6	0	0	1	46393	2	99.9461
2021	2150	0	18817	0	0	0	0	0	1	2	0	0	0	0	0	27570	1	46391	1	40.5617
2022	2149	0	46377	0	0	0	0	0	0	0	0	0	3	0	0	15	1	46396	1	99.959
2025	2146	27	0	2	0	46342	0	1	0	0	25	0	0	0	0	0	0	46397	3	99.944
2026	2145	0	0	0	46384	0	3	1	0	4	0	1	0	0	3	3	0	46399	2	99.9741
2027	2144	0	5823	0	16228	5	13119	92	10	49	62	354	1	0	0	10605	36	46384	4	75.8343
2028	2143	0	0	46317	0	5	0	0	6	4	0	0	0	62	0	0	5	46399	2	99.834
2029	2142	0	46162	0	0	0	214	0	0	0	0	0	10	0	0	3	5	46394	2	99.9612
2030	2141	4135	0	15896	572	10034	27	73	154	12392	79	1115	2	651	1094	6	158	46388	5	66.1033
2031	2140	46391	0	0	0	0	0	3	0	0	2	0	0	3	0	0	0	46399	1	99.9828
2032	2139	0	46360	0	0	0	10	0	8	0	1	0	9	0	0	0	4	46392	2	99.9526
2034	2138	0	0	27217	0	0	3	6	101	15302	0	4	0	3760	0	1	0	46394	2	58.6714
2035	2137	32560	0	12	7	178	0	0	0	0	4	0	1	13605	27	0	0	46394	4	70.6061
2036	2136	1	0	36905	0	9237	4	1	3	1	5	120	0	23	0	0	94	46394	4	99.4676
2037	2130	45721	0	1	0	642	0	4	0	0	2	0	0	27	2	0	0	46399	3	99.9246
2038	2047	95	0	67	0	46179	0	13	0	0	12	36	0	0	0	0	4	46406	3	99.8599
2039	2046	0	0	0	41861	0	13	1015	1	2547	0	1	0	0	3	957	0	46398	2	90.2496
2040	2045	46263	0	0	0	117	0	26	0	0	0	0	2	0	1	0	0	46409	2	99.9375
2048	2073	0	27139	1	155	1	3370	0	243	17	13	1	1	0	0	15443	12	46396	5	66.0962
2049	2072	1	0	30946	0	9	0	0	79	411	0	2	0	14953	0	0	1	46402	3	66.7126
2052	2069	0	18074	0	43	0	3	0	3	0	0	0	8	0	0	28227	45	46403	3	39.0492
2053	2068	24712	0	0	0	1	1	0	0	0	0	0	4	0	21688	0	0	46406	3	53.256
2054	2067	0	0	15359	0	31005	0	2	0	0	0	35	0	0	0	0	4	46405	2	99.9116
2055	2066	0	9	0	45492	0	879	2	0	1	0	0	0	0	1	22	0	46406	3	99.944
2056	2064	0	46211	0	0	0	179	0	1	0	0	0	0	0	0	10	1	46402	2	99.9741
2057	2063	2	536	49	30378	60	8783	24	53	134	13	408	8	0	33	5824	85	46390	6	85.8116
2058	2062	46396	0	0	0	1	0	0	0	0	0	0	7	1	1	0	0	46406	2	99.9806
2080	2114	0	8	0	31984	0	14149	1	1	7	0	195	0	0	6	43	6	46400	3	99.4418
2081	2113	0	46401	0	0	0	2	0	0	0	0	0	2	0	0	1	2	46408	2	99.9892
2082	2112	0	46400	0	0	0	0	0	2	1	0	0	0	0	0	1	4	46408	1	99.9828
2083	2111	0	0	14053	0	1	0	0	1548	18074	0	1	1	12720	1	0	0	46399	2	30.2894
2084	2110	20953	0	9	0	3	0	1	0	0	24	3	1021	9868	14521	0	0	46403	3	45.1803
2085	2109	0	0	46362	0	1	0	0	3	6	0	0	0	34	0	0	0	46406	2	99.9073
2086	2108	28726	0	786	0	16719	0	4	0	0	2	1	1	157	4	0	0	46400	3	99.6358
2087	2106	22857	0	25	0	64	0	2	0	0	0	13	2537	17027	3864	2	6	46397	3	49.4558
2088	2105	23123	0	1182	0	21431	0	3	0	0	3	36	5	541	60	0	7	46391	3	98.5881
2091	2102	0	0	1	44603	0	1790	1	0	0	0	1	0	0	2	2	1	46401	3	99.9849
2092	2101	46385	0	0	0	8	0	0	1	0	2	0	0	0	13	0	0	46409	2	99.9655
2174	2213	0	42912	0	2	0	17	0	1	0	0	0	0	0	0	3461	0	46393	3	92.5377
2175	2212	0	0	46384	0	5	0	0	8	4	0	3	0	3	0	0	0	46407	2	99.9612
2177	2209	0	2	0	21380	0	1	1	0	0	0	19	0	0	0	24993	12	46408	3	46.0761
2178	2208	0	46390	0	0	0	2	0	3	0	3	0	7	0	0	3	0	46408	2	99.9655
2180	2204	1852	0	5594	0	25322	2	48	3	17	97	241	50	12926	57	0	193	46402	4	70.622
2181	2203	0	0	46370	0	2	0	0	37	0	0	0	0	2	0	0	0	46411	2	99.916
2182	2202	46168	0	0	0	8	0	1	0	0	1	0	2	228	5	0	0	46413	2	99.4894
2184	2201	20844	0	2	0	25548	0	0	0	0	4	1	0	0	0	0	0	46399	3	99.9892
2185	2200	0	31778	1	0	0	16	0	14611	0	2	0	1	0	0	0	1	46410	3	68.5089
2186	2199	1	0	12704	0	19056	0	4	0	1	1	1665	1	0	0	2	12969	46404	3	68.4445
2187	2198	22115	0	3	0	24290	0	1	0	0	0	0	0	0	0	0	0	46409	3	99.9978
2188	2197	46409	0	0	0	2	0	0	0	0	0	0	0	1	0	0	0	46412	2	99.9978
2189	2196	2	0	6903	0	39497	0	0	0	0	1	1	0	1	0	0	0	46405	3	99.9935
2228	2240	39883	2	12	19	1804	0	2340	0	27	4	131	44	666	1472	0	0	46404	5	89.906
2229	2239	46402	0	0	0	0	0	0	0	0	0	1	1	8	2	0	0	46414	1	99.9741
2230	2237	0	45605	0	1	0	9	0	17	0	4	0	0	0	0	773	1	46410	3	98.287
2231	2236	0	46389	0	0	0	17	0	4	0	0	0	0	0	0	1	2	46413	2	99.9849
2243	2293	0	27	31150	1	507	12928	0	427	0	43	1264	0	1	2	0	59	46409	5	96.1301
2244	2292	46340	0	0	0	52	0	10	0	0	0	0	3	0	4	7	0	46416	2	99.9483
2253	2284	6	0	55	0	46292	0	9	0	0	1	44	0	0	0	0	4	46411	3	99.875
2254	2283	0	0	0	46363	0	0	1	4	5	0	0	0	0	1	40	0	46414	1	99.8901
2260	2275	0	0	0	46278	0	103	0	0	0	0	8	0	0	2	22	0	46413	2	99.9311
2261	2274	0	46327	0	0	0	62	0	4	0	0	0	0	0	0	18	1	46412	2	99.9504
2262	2273	0	27	0	27679	0	18687	0	0	0	0	0	0	0	8	8	0	46409	3	99.9655
2263	2272	0	46402	0	0	0	0	0	0	0	0	0	3	0	0	10	0	46415	1	99.972
2264	2271	46297	0	1	1	7	0	0	0	0	0	0	15	21	72	0	0	46414	4	99.7673
2265	2270	0	46372	0	0	0	15	0	1	0	1	0	1	0	0	18	7	46415	2	99.9397

## Sheet: Table 2. vRNA2 in virio
Table 2. Base-pairing conservation (BP) calculation across type A influenza in vRNA2 local MEA structure in virio
i	j	GC	CG	AU	UA	GU	UG	GA	AG	AA	GG	UU	CC	AC	UC	CA	CU	Total Pairs	BP Types	% Canonical	Avg % Canonical		91.387
24	68	0	1	0	27900	0	16	13	0	4	0	6	0	0	0	889	0	28829	3	96.8365
25	67	28887	0	0	0	14	0	1	0	0	0	0	5	35	6	0	0	28948	2	99.8376
26	66	0	0	29001	0	17	0	0	0	0	0	8	0	1	0	0	11	29038	2	99.9311
27	65	0	0	29037	0	25	0	0	0	0	0	5	0	34	0	0	17	29118	2	99.8077
28	64	29713	0	0	0	17	0	0	0	0	0	1	10	22	18	0	0	29781	2	99.8287
29	63	33	0	417	0	29604	0	5	2	0	3	3	0	4	0	0	5	30076	3	99.9269
30	62	26	0	17285	0	9	0	12	964	220	0	2	3	11592	151	0	4	30268	3	57.2221
31	61	0	29737	0	1	0	31	0	44	0	11	0	4	0	0	330	166	30324	3	98.1698
33	58	0	0	30577	0	27	0	0	13	0	0	6	0	146	0	0	9	30778	2	99.4347
34	57	31087	0	0	0	91	0	3	0	0	0	0	11	26	3	0	0	31221	2	99.8623
70	177	0	0	0	46270	0	1	6	0	1	0	1	0	0	1	2	0	46282	2	99.9762
71	176	46268	0	0	0	8	0	1	0	0	0	0	2	1	3	0	0	46283	2	99.9849
72	175	46068	0	0	0	200	0	7	0	0	3	0	0	1	0	0	0	46279	2	99.9762
74	173	41688	0	4	2	3797	0	281	0	1	3	2	0	460	41	0	2	46281	4	98.293
75	172	46035	0	0	0	0	0	0	0	0	1	0	21	170	50	0	0	46277	1	99.4771
79	93	0	0	46265	0	4	0	0	1	0	0	1	0	12	0	0	0	46283	2	99.9698
80	92	46210	0	0	0	24	0	13	0	0	1	0	1	11	22	0	0	46282	2	99.8963
81	91	0	0	45331	0	937	0	0	0	1	0	1	0	13	0	0	0	46283	2	99.9676
82	90	0	0	0	46232	0	29	1	0	2	0	0	0	0	0	16	0	46280	2	99.9589
83	89	0	46219	3	1	0	34	0	0	0	0	1	2	0	0	14	7	46281	4	99.9481
97	111	0	15	25195	0	2	0	0	6	1	0	463	109	323	1	10	20157	46282	3	54.4747
98	110	26671	0	195	0	313	0	33	3	160	3	0	15	18871	14	0	0	46278	3	58.7299
99	109	0	0	46208	0	2	0	0	8	1	0	19	0	41	4	0	2	46285	2	99.838
100	108	1	0	45493	0	44	0	0	3	4	0	4	1	724	0	0	6	46280	3	98.3967
120	141	0	46245	0	0	0	27	0	2	0	0	0	0	0	0	13	0	46287	2	99.9676
121	140	0	25565	0	4	3	8	0	0	0	0	8	7284	0	8	552	12853	46285	4	55.2663
122	139	0	9	24211	0	1547	17	0	20206	0	190	98	0	0	0	0	7	46285	4	55.707
123	138	46259	0	0	0	0	0	0	0	0	1	0	1	24	2	0	0	46287	1	99.9395
126	135	0	0	0	46236	0	47	0	0	0	0	0	0	0	1	1	0	46285	2	99.9957
127	134	0	9581	0	2	0	0	2	0	0	0	0	2	0	0	36610	87	46284	2	20.7048
128	133	39656	0	5	0	11	0	2	0	0	2	0	1	6599	4	0	0	46280	3	85.7217
152	170	45193	0	27	2	238	0	12	0	1	2	0	0	742	64	0	0	46281	4	98.2261
153	169	46226	0	0	0	0	0	19	0	0	2	0	34	2	0	0	0	46283	1	99.8768
154	168	0	46254	0	0	0	8	0	18	0	0	0	2	0	0	0	0	46282	2	99.9568
155	167	0	43914	0	1193	0	316	0	1	0	0	7	0	0	0	274	574	46279	3	98.1503
179	252	1	0	4637	0	41631	0	0	0	0	0	6	0	0	0	0	1	46276	3	99.9849
180	251	0	34266	0	2	0	6	1	2	2	21	0	0	0	0	11974	0	46274	3	74.0675
181	250	0	2	0	0	0	46247	0	3	0	3	26	0	0	0	0	0	46281	2	99.9309
182	249	18	0	26553	3	18194	0	2	1	1	1	1490	0	4	1	0	11	46279	4	96.735
183	248	34704	0	0	0	11546	0	17	0	0	2	0	2	1	4	0	0	46276	2	99.9438
184	247	0	0	46267	0	4	0	0	1	0	0	1	0	4	0	0	3	46280	2	99.9806
189	196	0	46270	0	0	0	0	0	0	0	0	0	1	0	0	11	0	46282	1	99.9741
190	195	0	46280	0	0	0	1	0	0	0	0	0	1	0	0	0	1	46283	2	99.9957
210	242	0	39144	0	0	0	0	1	2	1	3	0	1	0	0	7123	1	46276	1	84.5881
211	241	0	0	0	46259	0	2	0	0	9	0	0	0	0	1	5	0	46276	2	99.9676
212	240	23694	0	8	0	3	0	0	0	0	0	0	0	22564	1	0	0	46270	3	51.2319
213	239	0	44795	0	0	0	2	0	0	0	2	0	0	0	0	1480	0	46279	2	96.7977
216	229	46262	0	0	0	4	0	0	0	0	2	0	0	1	4	0	0	46273	2	99.9849
217	228	22	0	3	0	46247	0	2	0	0	1	2	1	0	0	0	0	46278	3	99.987
218	227	38992	0	272	0	5478	0	1	0	0	0	0	0	1516	0	0	0	46259	3	96.7206
219	226	0	0	46264	0	4	0	0	2	0	0	0	0	7	1	0	0	46278	2	99.9784
262	271	0	46194	0	0	0	2	0	0	0	4	0	2	0	0	27	53	46282	2	99.8142
277	284	0	42265	0	0	0	0	0	0	0	0	0	1	0	0	4003	5	46274	1	91.3364
278	283	0	44036	0	0	0	2235	0	0	0	0	1	0	0	0	1	1	46274	2	99.9935
290	391	33043	0	15	0	85	0	7	0	0	0	0	2	13101	5	0	0	46258	3	71.6481
291	390	0	0	0	7	0	46266	0	0	0	1	3	0	0	2	0	0	46279	2	99.987
292	389	0	0	0	41611	0	1896	2	0	1	0	2085	0	0	667	0	0	46262	2	94.0448
293	388	31098	0	32	0	1167	0	4	0	0	2	27	1890	644	11370	0	32	46266	3	69.8072
304	320	46250	0	0	0	0	0	0	0	0	1	0	0	1	29	0	0	46281	1	99.933
305	319	899	0	15713	0	27941	0	3	2	1	27	1	0	1682	0	0	1	46270	3	96.2892
306	318	0	0	0	45841	0	421	1	0	2	0	2	0	0	14	1	0	46282	2	99.9568
307	317	0	1	0	33003	0	12934	6	0	1	1	310	0	0	12	1	0	46269	3	99.2846
308	316	0	42224	0	10	0	3989	0	0	0	2	0	1	0	0	45	2	46273	3	99.8919
309	315	0	46253	0	0	0	11	0	0	0	1	0	3	0	0	6	1	46275	2	99.9762
310	314	0	4	0	16799	2	28307	36	0	0	6	1092	0	0	25	2	0	46273	4	97.491
321	330	0	46279	0	0	0	0	0	0	0	0	0	0	0	0	3	0	46282	1	99.9935
335	381	0	4	0	28225	0	66	2214	0	11192	1	0	0	1	2	4569	0	46274	3	61.1466
336	380	46118	0	0	0	81	0	11	0	0	62	0	5	5	0	0	0	46282	2	99.8207
337	379	0	46133	0	0	0	83	0	14	0	0	0	0	0	0	41	10	46281	2	99.8596
341	377	173	0	14002	0	28600	6	33	84	239	190	828	0	2046	42	0	25	46268	4	92.4635
342	376	45402	0	0	0	140	0	722	0	0	6	0	1	2	2	0	0	46275	2	98.416
343	375	0	46231	0	0	0	2	0	14	0	1	0	1	0	0	26	1	46276	2	99.9071
346	373	0	46275	0	0	0	0	0	0	0	3	0	0	0	0	1	0	46279	1	99.9914
347	372	0	0	45591	0	689	0	0	0	0	0	0	0	0	0	0	0	46280	2	100
351	368	0	2	0	27855	0	18160	0	0	0	0	158	0	0	94	1	0	46270	3	99.4532
352	367	0	46276	0	0	1	3	0	1	0	0	0	0	0	0	1	0	46282	3	99.9957
353	366	0	46069	0	0	0	193	0	17	0	2	0	0	0	0	2	0	46283	2	99.9546
354	365	7	0	30562	0	13	0	0	357	1328	1	1	0	14005	0	0	0	46274	3	66.0889
356	364	29566	0	16	0	128	0	120	0	10	1	0	5	16413	7	0	0	46266	3	64.2156
357	363	0	43249	0	24	0	2060	3	86	0	353	0	1	0	0	492	2	46270	3	97.9749
405	423	0	0	0	46193	0	32	1	0	0	0	0	0	0	3	45	0	46274	2	99.8941
406	422	0	39159	0	0	0	13	0	2	0	0	0	4683	0	4	1157	1255	46273	2	84.6541
407	421	1	1	37472	3	384	1	0	0	19	1	8305	0	70	2	0	15	46274	6	81.8213
409	419	0	141	0	16386	0	29557	3	17	4	3	1	0	0	1	139	3	46255	3	99.6303
410	418	0	23097	0	2	0	23142	0	4	0	11	3	0	0	1	7	0	46267	3	99.9438
427	557	0	0	42829	0	1	0	0	44	2104	0	0	0	1270	0	0	0	46248	2	92.6094
428	556	24861	0	0	0	0	1	0	0	0	0	0	10921	799	9653	0	2	46237	2	53.7708
429	555	46253	0	0	0	1	0	0	0	0	1	0	0	2	1	0	0	46258	2	99.9914
430	554	14271	0	0	0	31690	0	211	0	0	71	1	0	0	0	0	0	46244	2	99.388
433	458	0	0	0	36261	0	9992	0	0	0	0	0	0	0	0	1	0	46254	2	99.9978
434	457	0	41245	33	0	46	2108	0	219	0	121	84	1	0	0	1	2409	46267	4	93.8725
436	456	26041	0	1988	0	15577	0	2	0	0	1	1795	0	660	181	0	11	46256	3	94.271
437	455	31508	0	3129	0	905	0	5	1	4	0	132	267	8712	1571	0	22	46256	3	76.8376
438	454	46233	0	0	0	18	0	2	0	0	1	0	0	2	12	0	0	46268	2	99.9633
439	453	46201	0	0	0	17	0	1	0	0	2	0	0	42	7	0	0	46270	2	99.8876
440	452	1922	1	26841	0	7233	0	238	5667	2463	673	0	0	1217	0	0	0	46255	4	77.8229
443	449	3462	0	25571	0	4560	0	1268	3	2	12	0	0	11375	0	0	0	46253	3	72.6288
444	448	0	42261	0	1	0	0	0	0	0	0	0	4	0	0	3967	25	46258	2	91.3615
485	525	0	18	0	26735	0	10	2	0	46	0	0	0	0	0	19445	0	46256	3	57.8584
486	524	0	0	41236	0	4	0	0	10	67	0	1	0	4929	0	0	0	46247	2	89.1734
488	522	0	0	2460	0	43776	0	16	0	1	0	0	0	0	0	0	0	46253	2	99.9632
489	521	0	42526	0	0	0	1	0	1	0	0	0	0	0	0	3728	0	46256	2	91.9383
498	513	46256	0	0	0	1	0	0	0	0	1	0	0	1	4	0	0	46263	2	99.987
499	512	40328	0	1	0	5825	0	64	0	0	24	1	0	9	0	0	0	46252	3	99.7881
500	511	1	0	27923	0	18145	0	0	0	0	0	165	0	2	0	0	1	46237	3	99.6367
501	510	0	0	46258	0	4	0	0	1	0	0	0	0	5	0	0	0	46268	2	99.987
502	509	0	4	0	42067	0	4137	16	0	0	2	1	0	0	1	25	0	46253	3	99.9027
530	539	0	33	0	40751	0	1460	1418	65	240	30	0	0	0	0	2257	0	46254	3	91.3305
531	538	46263	0	0	0	0	0	0	0	0	0	0	0	1	1	0	0	46265	1	99.9957
532	537	46186	0	0	0	0	0	0	0	0	0	0	1	75	2	0	0	46264	1	99.8314
562	583	0	0	0	8931	0	37264	1	0	0	1	48	0	0	1	0	0	46246	2	99.8897
563	582	0	1	0	42317	0	0	1113	0	549	0	1	0	0	0	2255	0	46236	2	91.5261
564	581	35707	0	0	0	10112	0	394	0	0	21	0	0	4	1	0	0	46239	2	99.0917
567	580	0	0	0	27366	0	0	32	0	23	0	0	1	0	0	18822	0	46244	1	59.1774
568	579	46151	0	0	0	0	0	0	0	0	1	0	0	14	79	0	0	46245	1	99.7967
569	578	44839	5	0	0	0	0	0	0	0	0	0	26	1341	31	0	0	46242	2	96.9768
570	577	45952	0	0	0	135	0	4	0	0	30	0	121	6	0	0	0	46248	2	99.6519
621	638	30223	0	199	0	15080	2	302	0	0	368	7	0	31	19	0	0	46231	4	98.4275
622	637	0	0	0	46104	0	1	1	0	40	0	2	0	0	3	87	0	46238	2	99.7124
623	636	37939	0	0	0	0	0	0	0	0	2	0	0	8288	1	0	0	46230	1	82.0658
624	635	0	2	0	11352	0	34878	0	0	0	0	0	0	0	1	2	0	46235	3	99.9935
625	634	0	46205	0	0	0	25	0	1	0	3	0	0	0	0	4	0	46238	2	99.9827
678	705	4	0	4	0	46216	0	0	0	0	3	1	0	0	0	0	2	46230	3	99.987
679	704	0	32079	0	0	0	1	0	5	0	0	0	1	0	0	14126	7	46219	2	69.4087
680	703	0	46198	0	0	0	1	0	1	0	0	0	0	0	0	28	1	46229	2	99.9351
684	701	0	0	0	43520	0	2075	1	0	0	0	319	0	0	309	0	0	46224	2	98.6392
685	700	46229	0	0	0	1	0	0	0	0	0	0	0	0	1	0	0	46231	2	99.9978
686	699	25099	0	0	0	0	0	0	0	0	0	0	18	20218	868	0	0	46203	1	54.3233
687	698	4354	0	0	0	39861	0	593	0	0	1406	0	0	0	0	0	2	46216	2	95.6703
688	697	0	46223	0	0	0	0	0	6	0	0	0	0	0	0	1	2	46232	1	99.9805
689	696	0	10250	0	0	0	34034	0	1798	0	146	0	0	0	0	0	1	46229	2	95.7927
715	760	0	0	0	45986	0	2	0	0	1	0	3	0	0	13	218	0	46223	2	99.4916
716	759	0	46218	0	0	0	5	0	0	0	0	0	0	0	0	0	1	46224	2	99.9978
717	758	0	0	30119	0	0	0	0	177	8481	0	0	0	7435	1	0	0	46213	1	65.1743
768	791	29	0	13833	0	14	0	1	114	2143	0	4	0	30063	2	1	0	46204	3	30.032
769	790	0	11963	0	3	0	34235	0	7	0	0	1	4	0	2	1	0	46216	3	99.9675
771	789	0	46212	0	0	0	1	0	0	0	1	0	1	0	0	3	0	46218	2	99.9892
772	788	0	34465	0	0	0	2	0	0	0	1	0	228	0	0	2111	9402	46209	2	74.5894
773	787	1	0	43375	1	2188	0	0	1	2	0	465	0	6	0	2	157	46198	4	98.6298
774	786	46180	0	0	0	22	0	4	0	1	3	0	2	3	2	0	0	46217	2	99.9675
793	801	37636	0	0	0	0	0	0	3	0	1	0	1	8554	2	0	0	46197	1	81.4685
794	800	0	33308	0	1379	0	2506	1	15	2	1	0	0	0	0	8996	0	46208	3	80.4904
973	982	45124	0	0	0	4	0	3	0	1	0	0	0	977	2	0	0	46111	2	97.8682
974	981	1	0	25420	0	20034	0	0	1	0	0	626	0	0	0	0	25	46107	3	98.5859
986	1101	18381	0	1	1	1	0	0	0	0	0	0	81	16584	11037	0	0	46086	4	39.8906
987	1100	14921	0	2	0	30906	0	42	0	0	189	1	0	1	0	0	0	46062	3	99.4942
988	1099	0	0	46082	0	2	0	0	0	1	0	0	0	4	0	0	0	46089	2	99.9892
989	1098	2	0	0	9428	0	0	32366	1	2796	1	0	0	0	0	1483	0	46077	2	20.4657
990	1097	46084	0	0	0	1	0	0	0	0	0	0	2	1	0	0	0	46088	2	99.9935
991	1096	0	0	46080	0	2	0	0	0	3	0	1	0	2	0	0	0	46088	2	99.987
994	1004	46109	0	0	0	0	0	0	0	0	0	0	0	0	0	0	0	46109	1	100
995	1003	42543	0	0	0	5	0	0	0	0	0	0	314	2957	290	0	0	46109	2	92.277
996	1002	0	0	46110	0	0	0	0	0	0	0	0	0	3	0	0	0	46113	1	99.9935
1017	1066	45948	0	0	0	20	0	1	0	0	0	0	57	0	69	0	0	46095	2	99.7245
1018	1043	0	0	0	43219	0	2873	2	0	0	1	1	0	0	2	1	0	46099	2	99.9848
1019	1042	0	27437	0	176	0	18415	0	0	0	1	34	0	0	2	24	8	46097	3	99.8503
1020	1041	0	0	0	42725	0	0	1	0	0	0	0	0	0	2	3375	0	46103	1	92.6729
1021	1040	0	0	0	34358	4	3101	17	0	0	1	7684	0	0	929	2	0	46096	3	81.2717
1022	1039	43546	0	0	0	1	0	3	0	0	0	0	249	1596	708	0	0	46103	2	94.4559
1023	1038	46081	0	0	0	2	0	0	0	0	1	0	1	15	2	0	0	46102	2	99.9588
1075	1089	41163	0	0	0	1	0	1	0	0	0	0	1	4912	1	0	0	46079	2	89.3335
1076	1088	0	43960	0	0	0	1	0	0	0	0	0	126	0	0	1334	663	46084	2	95.3932
1077	1087	0	0	46095	0	1	0	0	1	1	0	1	0	1	0	0	1	46101	2	99.9892
1078	1086	0	0	0	46091	0	2	1	0	1	0	0	0	0	2	3	0	46100	2	99.9848
1079	1085	41640	0	0	0	2	0	1	0	1	0	0	0	4438	5	0	0	46087	2	90.3552
1080	1084	0	0	0	46094	0	1	3	0	0	0	2	0	0	0	2	0	46102	2	99.9848
1104	1182	539	0	2	0	45539	0	1	0	0	3	0	0	0	0	0	0	46084	3	99.9913
1105	1181	28190	0	0	0	17875	0	8	0	0	1	0	0	1	0	0	0	46075	2	99.9783
1106	1179	0	0	18589	0	27474	0	0	0	1	1	3	0	0	0	0	1	46069	2	99.987
1107	1178	0	14996	0	0	0	1	0	0	0	3	0	0	0	0	31058	1	46059	2	32.5604
1108	1177	0	0	0	46084	0	5	1	0	0	0	0	0	0	0	0	0	46090	2	99.9978
1109	1175	0	42023	0	301	0	2933	0	19	2	2	0	0	0	0	794	6	46080	3	98.214
1110	1174	0	0	46070	0	1	0	0	10	6	0	0	0	3	0	0	0	46090	2	99.9588
1111	1173	2	0	33186	0	12890	0	0	4	1	2	1	0	0	0	1	1	46088	3	99.9783
1112	1172	0	158	0	39091	0	5465	248	18	485	56	0	0	0	0	552	0	46073	3	97.0503
1113	1171	44333	0	0	0	1736	0	0	0	0	18	0	0	0	0	0	0	46087	2	99.9609
1114	1170	0	0	45911	0	5	0	0	11	9	0	0	0	48	0	0	105	46089	2	99.6246
1121	1139	27079	0	3839	0	6133	2	0	0	0	1	1402	170	6085	1056	0	311	46078	4	80.4136
1122	1138	0	46025	0	0	0	38	0	0	0	1	0	2	0	0	27	9	46102	2	99.9154
1123	1137	0	45963	0	0	0	107	0	3	0	2	0	1	0	0	10	13	46099	2	99.9371
1125	1136	0	0	0	40783	0	1995	13	0	2	0	2879	0	0	380	42	4	46098	2	92.798
1126	1135	0	44474	0	1	0	222	0	7	0	1	2	3	0	0	1257	125	46092	3	96.9734
1127	1134	0	0	0	38293	0	1	249	0	2024	0	1	0	0	0	5519	0	46087	2	83.0907
1159	1168	0	6	0	43030	0	395	129	0	1	1	355	0	0	26	2147	4	46094	3	94.2227
1160	1167	0	29037	0	1498	0	15419	0	1	0	0	45	0	0	1	49	42	46092	3	99.7006
1186	1274	39921	0	2	0	4	0	0	0	3	0	0	1	6141	21	0	0	46093	3	86.6227
1187	1273	30567	0	3	0	5	0	0	0	0	1	0	12	15340	166	0	0	46094	3	66.3318
1189	1272	0	45848	0	0	0	237	0	0	0	0	0	4	0	0	10	1	46100	2	99.9675
1190	1271	186	0	36182	2	1334	0	3	124	584	2	46	2	6491	1121	0	2	46079	4	81.8247
1191	1270	0	0	46040	0	2	0	0	55	0	0	0	0	3	0	0	1	46101	2	99.872
1193	1268	1688	0	8275	0	34561	0	0	0	0	0	20	0	1536	2	0	2	46084	3	96.6149
1194	1267	0	30406	0	7831	0	5840	331	11	4	139	2	0	0	0	1492	31	46087	3	95.6387
1195	1266	0	0	0	44438	0	0	10	0	116	0	0	0	0	0	1535	0	46099	1	96.3969
1196	1215	0	0	0	44159	0	3	1194	0	92	0	1	0	0	0	653	0	46102	2	95.7919
1197	1214	40	0	361	0	45326	0	210	0	0	32	128	0	0	0	2	3	46102	3	99.1866
1198	1213	0	43778	0	10	0	360	0	1720	7	2	0	5	1	1	208	6	46098	3	95.7699
1199	1212	0	911	4	1	2	34971	1	7256	0	2940	13	0	1	0	0	0	46100	5	77.8503
1200	1211	0	0	23876	0	2	0	0	1530	12723	0	1	0	7969	0	0	0	46101	2	51.795
1201	1210	45691	0	1	0	34	0	40	0	0	0	0	2	201	137	0	0	46106	3	99.1758
1202	1209	0	45674	0	0	0	392	0	24	0	3	0	2	0	0	12	1	46108	2	99.9089
1203	1208	0	0	43817	0	39	0	0	92	292	0	6	0	1843	0	0	5	46094	2	95.1447
1219	1252	0	0	0	0	46106	0	0	0	0	1	3	0	0	0	0	0	46110	1	99.9913
1220	1251	0	0	0	42971	0	1	55	0	1791	0	2	0	0	1	1283	0	46104	2	93.2067
1221	1250	46106	0	0	0	1	0	1	0	0	0	0	0	3	1	0	0	46112	2	99.9892
1222	1249	0	0	0	46025	0	4	2	0	1	0	1	0	0	2	78	0	46113	2	99.8178
1223	1248	0	1	0	28542	0	0	71	0	45	0	1	0	0	0	17442	0	46102	2	61.9127
1224	1247	0	40070	0	1	0	0	1	3	1	0	0	2	0	0	6025	0	46103	2	86.9163
1225	1246	42318	0	0	0	21	0	1	0	0	2	4	3	0	3752	0	0	46101	2	91.8397
1280	1322	32757	0	0	0	2	0	1	0	0	0	0	0	13352	1	0	0	46113	2	71.0407
1281	1321	0	0	0	46074	0	32	0	0	0	0	0	0	0	1	8	0	46115	2	99.9805
1282	1320	0	0	0	46107	0	2	0	1	2	0	0	0	0	1	3	0	46116	2	99.9848
1283	1319	0	493	0	16941	0	25623	22	12	31	62	38	0	0	1	2888	1	46112	3	93.3748
1284	1318	1	0	0	0	44100	0	1	0	0	2012	0	0	0	0	0	0	46114	2	95.6347
1286	1316	8692	0	2141	0	34960	0	0	0	0	0	0	0	318	0	0	0	46111	3	99.3104
1287	1315	0	0	46105	0	4	0	0	0	0	0	1	0	7	0	0	0	46117	2	99.9827
1288	1314	0	0	46114	0	1	0	0	1	0	0	0	0	2	0	0	0	46118	2	99.9935
1289	1313	0	26765	0	3	0	3	0	0	0	0	0	0	0	0	19342	0	46113	3	58.0552
1290	1312	0	0	26559	0	0	0	0	5	2	0	0	0	19551	0	0	0	46117	1	57.5905
1291	1311	0	0	0	46037	0	76	3	0	0	0	0	0	0	0	0	0	46116	2	99.9935
1294	1308	0	0	0	46022	0	1	4	0	2	0	0	0	0	0	88	0	46117	2	99.7962
1295	1307	13990	0	5834	24	365	3	27	2	1	0	1735	116	10598	13193	0	215	46103	5	43.8496
1296	1306	6	0	1	0	46092	0	21	0	0	0	0	0	0	0	0	0	46120	3	99.9545
1297	1305	46063	0	0	0	31	0	5	0	0	13	0	0	2	2	0	0	46116	2	99.9523
1298	1304	0	850	3	974	1	32114	803	3180	1671	6469	1	0	0	0	47	0	46113	5	73.6061
1324	1411	0	0	46109	0	1	0	0	0	1	0	3	0	1	0	0	0	46115	2	99.9892
1325	1410	0	18294	0	2	0	27486	0	254	0	63	0	0	0	0	0	0	46099	3	99.3123
1326	1409	0	0	0	44181	0	826	2	0	15	0	328	0	0	681	79	0	46112	2	97.6037
1328	1407	13056	0	1	0	0	0	0	0	0	0	1	586	28855	3590	0	1	46090	2	28.3294
1329	1406	26211	0	0	0	19747	0	108	0	0	22	1	0	0	0	0	1	46090	2	99.7136
1330	1405	46114	0	0	0	1	0	0	0	0	0	0	0	3	0	0	0	46118	2	99.9935
1332	1368	0	0	0	46014	0	64	1	0	0	0	1	0	0	1	38	0	46119	2	99.9111
1333	1367	44684	0	0	0	790	0	631	0	0	13	0	0	0	2	0	0	46120	2	98.5993
1335	1366	0	0	0	45940	0	1	15	0	1	0	2	0	0	0	164	0	46123	2	99.6054
1336	1365	0	0	0	45843	0	2	18	0	10	0	0	0	0	0	250	0	46123	2	99.3973
1337	1364	0	468	0	14340	0	16436	0	0	1	0	0	0	0	0	14857	0	46102	3	67.7715
1338	1363	0	29188	0	12780	0	1340	0	1	0	3	1	0	0	0	2752	51	46116	3	93.911
1339	1362	0	0	0	45954	0	1	150	0	1	0	0	0	0	1	17	0	46124	2	99.6336
1340	1361	12911	0	28	169	807	5	36	0	3	0	3501	138	458	27977	0	78	46111	5	30.188
1341	1360	45619	0	0	0	496	0	2	0	0	3	0	0	1	0	0	0	46121	2	99.987
1342	1359	0	0	0	16	0	46097	0	1	0	3	1	0	0	3	0	0	46121	2	99.9827
1343	1358	23631	32	297	409	11157	1210	117	3	1	26	8482	1	374	351	2	17	46110	6	79.6704
1344	1357	0	0	46121	0	2	0	0	0	1	0	0	0	1	0	0	0	46125	2	99.9957
1345	1356	0	0	0	46108	0	0	1	0	1	0	0	0	0	1	15	0	46126	1	99.961
1346	1354	49	0	19699	0	26244	0	0	0	0	0	1	1	126	1	0	0	46121	3	99.7203
1347	1353	0	0	0	46105	0	3	1	0	18	0	1	0	0	0	1	0	46129	2	99.9545
1372	1387	33496	0	0	0	0	0	0	0	0	0	0	1	2	12629	0	0	46128	1	72.6153
1373	1386	0	0	32636	0	12950	0	0	0	0	0	466	0	0	0	0	71	46123	2	98.8357
1374	1385	11035	0	4	0	35087	0	3	0	0	0	0	1	0	0	0	0	46130	3	99.9913
1375	1384	0	0	3	0	46131	0	0	0	0	1	0	0	0	0	0	0	46135	2	99.9978
1376	1383	0	0	20800	0	25323	0	0	0	0	0	1	0	0	0	0	0	46124	2	99.9978
1438	1453	3	0	0	0	46111	0	0	0	0	0	21	0	0	0	0	2	46137	2	99.9501
1439	1452	0	0	0	42082	0	2	1472	0	454	0	0	0	0	1	2124	0	46135	2	91.2192
1440	1451	46134	0	0	0	1	0	0	0	0	0	0	0	3	1	0	0	46139	2	99.9913
1441	1450	0	0	46129	0	3	0	0	1	0	0	1	0	2	0	0	2	46138	2	99.987
1470	1480	46127	0	0	0	1	0	1	0	0	2	0	4	3	0	0	0	46138	2	99.9783
1471	1479	0	46126	0	0	0	2	0	1	0	2	0	8	0	0	0	0	46139	2	99.9762
1472	1478	0	28279	0	768	0	171	1	19	27	1	1186	29	0	11	15072	563	46127	3	63.3425
1473	1477	0	0	46138	0	0	0	0	1	0	0	0	0	1	0	0	1	46141	1	99.9935
1493	1508	9799	1634	13499	28	10572	34	12	4	8	8	1753	1649	347	1333	82	5362	46124	6	77.1095
1494	1507	0	44623	0	0	0	0	0	0	2	0	0	0	0	0	1511	5	46141	1	96.7101
1496	1505	184	13897	31	2071	6	14895	2	172	8	14	479	141	96	1332	12744	55	46127	6	67.3879
1497	1504	0	46139	0	0	0	0	0	0	0	0	0	0	0	0	2	0	46141	1	99.9957
1498	1503	0	46139	0	0	0	2	0	1	0	0	0	0	0	0	0	1	46143	2	99.9957
1521	1544	0	0	41539	0	0	0	0	37	315	0	0	0	4250	0	0	0	46141	1	90.0262
1522	1543	46123	0	0	0	2	0	2	0	0	2	0	1	4	14	0	0	46148	2	99.9502
1523	1542	0	33762	0	1	0	12376	0	2	0	1	0	0	0	1	0	0	46143	3	99.9913
1524	1541	1	0	0	25555	0	334	0	0	0	0	9428	9	0	10804	6	3	46140	3	56.1118
1529	1536	24445	0	137	0	139	0	5	185	4	39	0	0	21192	0	0	0	46146	3	53.5713
1530	1535	0	42431	0	0	0	0	0	0	0	0	0	110	0	0	3208	386	46135	1	91.9714
1579	1591	3	0	0	0	46156	0	0	0	0	0	1	0	0	0	0	0	46160	2	99.9978
1580	1590	0	46133	0	0	0	5	0	22	0	0	0	0	0	0	0	1	46161	2	99.9502
1581	1589	0	0	43624	0	1	0	0	1900	129	0	2	0	491	0	0	2	46149	2	94.5308
1582	1588	0	5	0	1	0	46152	0	0	0	0	0	0	0	2	0	0	46160	3	99.9957
1583	1587	0	33415	0	0	0	12512	0	217	0	9	0	0	0	0	1	0	46154	2	99.5082
1593	1600	46158	0	0	0	1	0	2	0	0	1	0	0	0	0	0	0	46162	2	99.9935
1594	1599	0	46157	0	0	0	1	0	0	0	1	0	1	0	0	0	1	46161	2	99.9935
1616	1627	40390	0	0	1	0	0	0	0	0	3	0	1650	3146	975	0	0	46165	2	87.4927
1617	1626	0	46158	0	0	0	1	0	0	0	0	0	9	0	0	1	0	46169	2	99.9783
1656	1671	45094	0	0	0	1032	0	29	0	0	12	0	3	7	0	0	0	46177	2	99.8896
1657	1670	0	38421	0	43	0	96	0	9	37	0	0	26	0	0	7465	73	46170	3	83.5174
1658	1669	0	0	0	43583	0	5	13	0	3	0	0	0	0	0	2568	0	46172	2	94.4035
1659	1666	0	39407	0	3	0	64	0	1	0	0	0	95	0	0	6377	221	46168	3	85.5008
1660	1665	0	0	0	46078	0	1	99	0	0	0	0	0	0	0	1	0	46179	2	99.7835
1714	1737	100	0	0	0	46066	0	0	0	0	11	2	0	0	0	0	0	46179	2	99.9718
1715	1736	0	9732	0	1661	0	33095	853	188	218	83	6	0	0	0	310	1	46147	3	96.405
1716	1735	1346	0	16	0	44633	0	31	0	0	155	0	0	1	0	0	1	46183	3	99.5929
1717	1734	0	0	0	46071	0	87	2	0	2	0	4	0	0	9	8	0	46183	2	99.9459
1718	1733	41081	1	10	11	102	2	30	2	1	1	209	493	287	2743	19	1188	46180	6	89.2313
1719	1732	0	0	46159	0	9	0	0	2	10	0	0	0	4	0	0	0	46184	2	99.9654
1720	1731	0	43640	0	0	0	2474	0	6	0	1	0	48	0	5	5	3	46182	2	99.8528
1721	1730	0	43696	0	0	0	18	0	1	0	0	0	58	0	0	1924	484	46181	2	94.658
1722	1729	0	0	46174	0	2	0	0	8	0	0	2	0	2	0	0	0	46188	2	99.974
1768	1787	33595	0	4	0	11372	0	179	0	0	1046	0	0	2	0	0	0	46198	3	97.344
1769	1786	9749	1	1	2	7	1	0	0	1	0	189	6713	1364	28164	0	8	46200	6	21.1277
1770	1785	624	0	14	0	45514	0	35	0	0	10	0	0	1	0	0	2	46200	3	99.8961
1837	1848	0	46045	0	0	0	3	0	0	0	0	0	35	0	0	66	70	46219	2	99.63
1855	1889	22816	0	12063	0	10377	0	204	0	8	0	32	1	679	24	0	0	46204	3	97.9482
1856	1888	13171	0	11	0	0	0	3	2	7	0	2	169	21467	11382	0	0	46214	2	28.5238
1857	1887	0	40479	0	0	0	5731	0	0	0	1	0	3	0	0	4	0	46218	2	99.9827
1858	1886	0	36259	0	107	0	1448	0	33	6	0	18	14	0	0	7228	1104	46217	3	81.8184
1893	1900	46219	0	0	0	2	0	10	0	0	1	0	0	5	1	0	0	46238	2	99.9632
1894	1899	0	46228	0	0	0	2	0	4	0	0	0	1	0	0	1	0	46236	2	99.987
1905	1930	46235	0	0	0	0	0	2	0	0	0	0	1	1	4	0	0	46243	1	99.9827
1906	1929	2	1	5	0	46214	0	0	0	0	0	6	0	0	0	0	9	46237	4	99.9676
1907	1928	0	5385	0	27571	0	5703	0	0	0	0	0	0	0	0	7571	1	46231	3	83.6214
1908	1927	0	0	0	46237	0	0	0	0	5	0	3	0	0	0	1	0	46246	1	99.9805
1909	1926	46243	0	0	0	0	0	0	0	0	0	0	0	0	1	0	0	46244	1	99.9978
1938	2043	0	0	0	46246	0	0	0	0	1	0	1	0	0	0	2	0	46250	1	99.9914
1939	2042	46231	0	0	0	16	0	4	0	0	0	0	0	0	1	0	0	46252	2	99.9892
1940	2041	35149	0	1	3	6	0	0	0	1	0	2	349	8885	1852	0	0	46248	4	76.0227
1941	2040	0	46221	0	0	0	16	0	1	0	0	0	2	0	0	7	5	46252	2	99.9676
1944	2036	0	44262	0	0	0	0	0	0	0	3	0	2	0	0	1925	59	46251	1	95.6996
1945	2035	0	46244	0	0	0	4	0	0	0	0	0	1	0	0	2	1	46252	2	99.9914
1946	2034	0	0	0	44025	0	1	9	0	3	0	0	0	0	3	2208	0	46249	2	95.1934
1947	2033	0	0	0	45640	0	486	0	0	1	0	99	0	0	16	10	0	46252	2	99.7276
1948	2032	46232	0	0	0	9	0	0	0	0	0	0	3	0	9	0	0	46253	2	99.9741
1949	2031	11	0	15031	0	29182	0	0	1	1	1	1736	0	5	0	0	277	46245	3	95.6298
1950	2030	3357	0	2	0	42861	0	9	0	0	17	1	1	0	0	0	3	46251	3	99.933
1952	1962	0	4	0	24281	0	1	11	0	64	0	1	0	0	0	21884	1	46247	3	52.5137
1953	1961	0	0	11139	0	0	0	0	5	320	0	0	0	34786	0	0	0	46250	1	24.0843
1954	1960	40608	0	0	0	3	0	0	0	0	0	0	1	5624	15	0	0	46251	2	87.8057
1973	1995	0	2	0	37259	0	0	3	0	1	0	5	1	0	3	8978	1	46253	2	80.5591
1974	1994	0	0	0	43717	0	2407	1	0	7	0	76	0	0	26	1	0	46235	2	99.7599
1975	1993	46259	0	0	0	0	0	0	0	0	0	0	1	1	1	0	0	46262	1	99.9935
1976	1992	2	0	39119	0	6990	0	0	0	0	1	89	0	3	0	0	47	46251	3	99.6973
1977	1991	1	0	44011	0	24	0	0	1	1	0	2	0	2202	0	0	14	46256	3	95.2006
1978	1989	0	45663	0	0	0	567	0	14	0	5	0	0	0	0	9	0	46258	2	99.9395
1979	1988	2304	0	14561	0	12836	0	30	29	483	2	167	131	15556	10	0	111	46220	3	64.2601
1980	1987	0	0	35087	0	11139	0	2	6	2	0	2	0	21	0	0	1	46260	2	99.9265
2000	2009	0	63	0	21961	0	265	6276	16	3989	10	0	1	0	0	13670	0	46251	3	48.1914
2001	2008	46251	0	0	0	13	0	0	0	0	0	0	1	1	0	0	0	46266	2	99.9957
2002	2007	0	0	45982	0	1	0	0	3	3	0	0	0	166	0	0	102	46257	2	99.4077
2015	2026	0	1	1	18897	0	0	466	0	12803	0	36	11	0	2	14023	20	46260	3	40.8539
2016	2025	0	46252	0	0	0	12	0	0	0	1	0	1	0	0	2	1	46269	2	99.9892
2017	2024	0	43268	0	0	0	6	1	1	0	1	0	3	0	0	2676	303	46259	2	93.5472
2018	2023	0	582	0	1	0	43609	0	1105	0	968	2	0	0	0	0	0	46267	3	95.5152
2053	2147	658	0	9276	0	33855	0	150	7	28	376	29	0	1878	0	0	1	46258	3	94.6625
2054	2146	1	0	10684	0	25448	2	1	2	0	1	6119	0	0	0	0	4008	46266	4	78.1027
2055	2145	0	0	46232	0	0	0	0	0	0	0	0	0	35	0	0	1	46268	1	99.9222
2056	2144	0	30386	0	0	0	1	0	0	0	0	0	0	0	0	15882	0	46269	2	65.6746
2057	2143	12	0	37322	0	4106	0	53	24	4729	1	0	0	8	0	0	1	46256	3	89.5884
2058	2142	0	46234	0	0	0	1	0	0	0	0	0	2	0	0	26	9	46272	2	99.92
2059	2141	0	0	42643	0	2	0	0	2037	822	0	0	0	763	0	0	2	46269	2	92.1675
2060	2140	35865	0	2	0	2	0	0	0	0	1	0	3	10356	43	0	0	46272	3	77.5177
2063	2135	0	1253	2	35736	1	1559	11	102	39	6	155	11	0	430	6909	48	46262	5	83.3319
2064	2134	46040	0	0	0	214	0	9	0	0	1	0	3	8	2	0	0	46277	2	99.9503
2068	2133	46031	0	0	0	243	0	0	0	0	1	0	0	1	0	0	0	46276	2	99.9957
2069	2132	152	0	1145	9138	1723	34	151	1	13	1	16248	205	65	17049	12	323	46260	5	26.3554
2070	2131	46243	0	0	0	9	0	11	0	0	0	0	6	3	0	0	0	46272	2	99.9568
2071	2130	0	46242	0	0	0	1	0	20	0	1	0	4	0	0	8	1	46277	2	99.9265
2072	2129	25	0	35053	0	1248	0	13	32	1609	0	1	0	8290	0	0	0	46271	3	78.5071
2073	2128	0	0	0	92	0	46162	0	1	0	2	7	0	0	9	0	0	46273	2	99.9589
2075	2127	0	15118	0	86	0	28759	1	986	6	1180	19	0	0	1	101	9	46266	3	95.0223
2076	2126	0	39639	0	0	0	0	0	0	0	0	0	1226	0	0	4233	1175	46273	1	85.6633
2077	2125	0	46277	0	0	0	1	0	0	0	0	0	0	0	0	0	0	46278	2	100
2078	2124	1	0	40698	0	5561	0	1	5	2	1	2	0	2	0	0	3	46276	3	99.9654
2079	2122	0	45859	0	0	0	50	22	22	0	252	0	6	0	0	61	5	46277	2	99.2048
2080	2121	0	0	0	46256	0	2	0	0	16	0	0	0	0	0	2	0	46276	2	99.9611
2081	2108	1	164	0	34960	0	6464	1917	23	277	14	0	0	0	1	2426	0	46247	4	89.928
2082	2107	46275	0	0	0	0	0	1	0	0	0	0	0	0	3	0	0	46279	1	99.9914
2083	2106	46269	0	0	0	1	0	0	0	0	2	0	0	3	3	0	0	46278	2	99.9827
2085	2104	0	12	0	9	0	46255	0	1	0	0	0	0	0	0	0	0	46277	3	99.9978
2086	2103	0	46262	0	0	0	11	0	0	0	2	0	0	0	0	3	1	46279	2	99.987
2087	2102	474	0	38940	0	5224	0	4	373	21	12	0	0	1207	0	0	1	46256	3	96.5021
2088	2101	0	7	0	9929	0	36302	1	2	1	3	15	0	0	2	12	0	46274	3	99.9222
2089	2100	0	0	0	46205	0	1	24	0	0	0	2	0	0	0	44	0	46276	2	99.8487
2090	2099	8777	0	29715	0	6329	1	197	16	5	28	4	0	1183	4	0	0	46259	4	96.8936
2091	2098	0	59	0	9	0	46205	0	1	0	2	0	0	0	1	0	0	46277	3	99.9914
2092	2097	0	45879	0	0	1	389	0	1	0	2	0	0	0	0	0	2	46274	3	99.9892
2165	2292	0	1	0	31580	0	5	13	0	6	0	2	0	0	0	14667	0	46274	3	68.2586
2166	2291	0	19	0	798	0	45449	0	1	0	5	7	0	0	0	0	0	46279	3	99.9719
2167	2290	0	16233	0	28	0	17	1	2	0	1	0	3	0	0	29956	30	46271	3	35.1797
2168	2289	0	0	0	45042	0	8	205	0	59	0	2	0	0	0	959	0	46275	2	97.3528
2169	2288	16045	0	1	0	30196	0	10	0	0	4	0	0	1	0	0	0	46257	3	99.9676
2170	2287	0	0	46211	0	1	0	0	0	1	0	2	0	36	0	0	18	46269	2	99.8768
2171	2286	27	0	19945	0	26252	0	0	2	3	0	0	0	26	0	0	0	46255	3	99.933
2179	2278	46199	0	0	0	59	0	8	0	0	3	0	0	1	2	0	0	46272	2	99.9697
2180	2277	0	611	0	3980	0	41575	9	9	5	39	1	0	0	1	24	0	46254	3	99.8097
2181	2276	37470	0	0	0	8630	0	166	0	0	5	0	2	0	1	0	0	46274	2	99.624
2201	2209	35544	0	0	0	1	0	3	0	0	1	0	50	10146	537	0	0	46282	2	76.8009
2202	2208	46275	0	0	0	0	0	5	0	0	0	0	2	4	0	0	0	46286	1	99.9762
2212	2254	0	0	0	46275	0	1	3	0	0	0	1	0	0	0	2	0	46282	2	99.987
2213	2253	0	0	0	32038	0	1	2	0	10	0	0	0	0	0	14224	0	46275	2	69.2361
2214	2252	0	44201	0	0	0	1	0	0	0	1	0	1	0	0	2078	0	46282	2	95.5058
2215	2251	0	46277	0	0	0	1	0	0	0	0	0	2	0	0	1	1	46282	2	99.9914
2216	2250	0	3693	0	2	0	42255	0	141	0	183	0	0	0	0	0	0	46274	3	99.2998
2219	2234	0	415	0	41136	0	2015	3	3	25	0	31	0	0	14	2631	3	46276	3	94.1438
2220	2233	0	46280	0	0	0	0	0	1	0	0	0	0	0	0	3	0	46284	1	99.9914
2221	2232	0	46281	0	0	0	1	0	1	0	0	0	0	0	0	1	0	46284	2	99.9957
2222	2231	0	0	43622	0	131	0	3	568	1595	26	1	0	337	0	0	0	46283	2	94.5336
2223	2230	0	0	0	46252	0	26	1	0	0	0	0	0	0	0	6	0	46285	2	99.9849
2224	2229	1	0	1	0	46280	0	1	0	0	3	0	0	0	0	0	0	46286	3	99.9914
2235	2242	46281	0	0	0	0	0	0	0	0	0	0	1	1	1	0	0	46284	1	99.9935
2236	2241	46281	0	0	0	1	0	0	0	0	1	0	1	0	0	0	0	46284	2	99.9957
2259	2271	75	0	508	0	45684	0	0	0	0	1	3	0	3	0	0	3	46277	3	99.9784
2260	2270	0	0	0	46076	0	160	2	0	9	0	3	0	0	5	21	0	46276	2	99.9136
2261	2269	37452	0	1	0	1	0	0	1	1	0	0	0	8813	0	0	0	46269	3	80.9484
2262	2268	0	46257	0	0	0	3	0	4	0	1	0	3	0	0	5	0	46273	2	99.9719
2263	2267	0	1	0	11569	0	34594	0	1	2	0	85	0	0	8	2	0	46262	3	99.7882
2301	2311	46169	0	8	0	23	0	10	0	0	0	0	1	52	15	0	1	46279	3	99.8293
2302	2310	0	0	0	46214	0	7	0	0	2	1	3	0	0	9	43	0	46279	2	99.8747
2303	2309	0	46112	0	1	0	81	0	6	3	3	0	1	0	0	54	18	46279	3	99.8163
2304	2308	2	1	4	0	46194	0	9	0	0	60	2	0	0	2	0	7	46281	4	99.8271
2314	2325	0	24171	0	0	0	2	0	0	0	1	0	4	0	0	3	7	24188	2	99.938
2315	2324	0	25662	0	0	0	0	0	0	0	0	0	3	0	0	662	5	26332	1	97.4556
2316	2323	0	0	27142	0	0	0	0	9	16	0	0	0	2	0	0	0	27169	1	99.9006

## Sheet: Table 3. vRNA3 in virio
Table 3. Base-pairing conservation (BP) calculation across type A influenza in vRNA3 local MEA structure in virio
i	j	GC	CG	AU	UA	GU	UG	GA	AG	AA	GG	UU	CC	AC	UC	CA	CU	Total Pairs	BP Types	% Canonical	Avg % Canonical		89.962
14	30	0	1	0	19053	0	22	98	0	243	0	3	0	1	5	19	0	19445	3	98.1023
15	29	0	0	19160	0	9	0	0	2	0	0	1060	0	29	0	0	249	20509	2	93.4663
16	28	0	15367	0	130	0	206	0	1023	22	28	0	4	0	0	3868	2	20650	3	76.0436
17	27	0	0	0	20574	1	6	6	0	9	0	4	0	0	3	506	0	21109	3	97.4987
19	25	0	1	0	22358	0	11	7	0	2	0	2	0	0	7	82	0	22470	3	99.555
20	24	0	5	0	114	0	22616	0	0	0	1	3	0	0	0	1	0	22740	3	99.978
32	93	29660	0	0	0	1	0	1	0	0	0	0	3	9	1	0	0	29675	2	99.9528
33	92	29655	0	0	0	1	0	2	0	0	0	0	4	30	60	0	0	29752	2	99.6773
37	53	20155	0	13	0	14	0	4	1	8	0	0	2	9992	18	0	0	30207	3	66.8123
38	52	0	29623	0	2	0	569	0	37	0	12	0	3	0	1	3	20	30270	3	99.7489
39	51	0	0	29909	0	197	0	0	0	0	1	126	0	5	0	0	47	30285	2	99.4089
40	50	11	0	20779	0	68	0	0	5	230	0	15	0	9481	0	1	6	30596	3	68.1723
56	89	0	22971	0	12	0	9822	0	45	0	4	3	0	0	0	236	27	33120	3	99.0489
57	88	0	0	33016	0	138	0	0	0	0	0	9	0	1	0	0	23	33187	2	99.9006
58	87	0	0	31995	0	1199	0	0	0	0	0	10	0	1	0	0	7	33212	2	99.9458
59	86	0	45520	0	0	0	1296	0	0	0	0	0	0	0	0	0	2	46818	2	99.9957
60	85	0	0	0	46800	0	2	0	0	1	0	1	0	0	1	16	0	46821	2	99.9594
62	83	0	11901	1	3	0	34737	0	142	0	30	3	0	0	0	2	0	46819	4	99.6219
63	82	0	5	0	41584	0	166	2	0	13	0	0	1	0	0	5041	0	46812	3	89.1972
64	81	0	0	0	46088	0	7	319	0	6	0	1	0	0	0	396	0	46817	2	98.4578
65	80	0	31184	0	1	0	15575	0	17	0	28	0	0	0	0	5	0	46810	3	99.8932
68	77	0	1	0	2439	0	30939	0	2	0	1	1672	2	2	11760	0	0	46818	3	71.2952
69	76	1432	0	22	0	45325	0	2	0	0	4	1	1	28	0	0	0	46815	3	99.9231
70	75	0	44993	0	5	0	12	0	2	0	2	0	14	0	1	1671	119	46819	3	96.1362
98	108	0	0	0	26593	0	1	6	0	1428	0	0	0	0	5	18778	0	46811	2	56.8114
99	107	46782	0	0	0	24	0	5	0	0	1	0	0	4	1	0	0	46817	2	99.9765
100	106	0	46801	0	0	0	0	0	2	0	0	0	2	0	0	5	9	46819	1	99.9616
110	249	0	0	46782	0	24	0	0	1	0	0	5	0	1	0	0	4	46817	2	99.9765
111	248	0	0	44666	0	5	0	0	0	0	0	0	0	2140	0	0	5	46816	2	95.4182
112	247	0	32659	0	1	0	1	0	0	0	2	0	0	0	0	14121	31	46815	3	69.7661
115	243	0	0	46816	0	2	0	0	0	0	0	0	0	0	0	0	0	46818	2	100
116	242	30974	0	27	0	15288	0	0	0	0	0	3	1	469	51	0	0	46813	3	98.8807
117	241	46817	0	0	0	1	0	0	0	0	0	0	0	1	1	0	0	46820	2	99.9957
118	240	46803	0	0	0	0	0	0	0	0	0	0	0	15	0	0	0	46818	1	99.968
120	210	0	0	0	46813	0	2	0	0	0	0	1	0	0	1	1	0	46818	2	99.9936
121	209	0	31474	0	5	0	31	0	0	0	0	0	25	0	0	13508	1771	46814	3	67.3089
122	208	26	0	37680	0	3751	0	1	5	1	0	5	0	5339	0	0	1	46809	3	88.5663
123	207	0	0	0	46766	0	4	1	0	0	0	2	0	0	0	45	0	46818	2	99.8975
128	202	0	46455	0	0	0	312	0	47	0	5	0	0	0	0	1	0	46820	2	99.8868
129	201	0	0	46812	0	3	0	0	0	1	0	0	0	3	0	0	2	46821	2	99.9872
130	200	42734	0	11	0	720	0	1	0	0	2	4	6	3328	12	0	0	46818	3	92.8382
131	199	46549	0	0	0	0	0	3	0	0	1	0	1	265	0	0	0	46819	1	99.4233
132	198	0	46814	0	0	0	1	0	0	0	1	0	0	0	0	4	0	46820	2	99.9893
133	197	0	0	29828	0	1	0	0	219	14472	0	0	1	2287	1	1	2	46812	2	63.7208
134	196	0	45867	0	15	0	499	0	2	0	0	0	1	0	0	424	7	46815	3	99.0729
135	195	0	0	0	46809	0	2	0	0	1	0	4	0	0	0	3	0	46819	2	99.9829
136	171	0	46810	0	0	0	2	0	0	0	0	0	5	0	0	2	0	46819	2	99.985
137	170	0	44463	0	1	0	22	0	1	0	1	5	3	0	0	1858	454	46808	3	95.0393
138	169	0	0	0	46818	0	0	0	0	0	0	0	0	0	0	2	0	46820	1	99.9957
139	167	0	25140	0	1	0	1	0	0	0	0	0	3	0	0	21664	0	46809	3	53.7119
140	166	16244	0	37	0	34	0	2	1	3	0	0	2	30364	122	0	0	46809	3	34.8544
141	165	0	0	46797	0	11	0	0	2	1	0	0	0	5	0	0	1	46817	2	99.9808
142	164	0	3	0	46066	0	627	1	0	2	0	0	0	0	1	117	0	46817	3	99.7415
143	163	0	102	0	16	0	46211	2	7	0	4	474	0	0	0	0	1	46817	3	98.9576
144	155	44159	0	0	0	2611	0	24	0	0	17	0	0	0	0	0	0	46811	2	99.9124
145	154	0	44879	0	0	0	2	0	62	453	1	0	12	2	0	1399	4	46814	2	95.8709
146	153	0	0	0	44927	0	0	217	0	1422	0	2	0	0	0	249	0	46817	1	95.963
183	193	0	0	46697	0	1	0	0	103	1	0	0	0	15	0	0	1	46818	2	99.7437
184	192	44061	0	5	0	84	0	15	0	0	0	0	0	2647	4	0	0	46816	3	94.3054
185	191	36009	0	89	0	272	0	3	0	0	0	11	1959	2857	5602	0	16	46818	3	77.6838
218	238	0	1	0	38838	0	12	0	0	1	0	0	1	0	0	7953	0	46806	3	83.0043
219	237	0	0	0	46730	0	1	0	0	0	0	5	0	0	1	80	0	46817	2	99.8163
220	236	0	0	0	42864	0	3941	0	0	0	0	1	0	0	3	1	0	46810	2	99.9893
221	235	0	1	0	40443	0	0	0	0	0	0	1	0	0	2	6361	0	46808	2	86.404
222	234	0	46806	0	0	0	2	0	1	0	0	0	1	0	0	8	0	46818	2	99.9786
251	347	0	30	9	30656	1	14063	29	1	20	19	313	0	0	16	1547	88	46792	5	95.6552
252	346	46812	0	0	0	0	0	0	0	0	0	0	0	1	0	0	0	46813	1	99.9979
253	345	45354	0	0	0	0	0	1	0	0	1	0	24	1425	7	0	0	46812	1	96.8854
254	344	1275	0	25296	35	948	0	4	2	461	0	221	373	7428	10663	0	94	46800	4	58.8761
255	343	46801	0	0	0	8	0	0	0	0	0	0	0	2	0	0	0	46811	2	99.9957
256	342	0	0	46784	0	0	0	0	13	0	0	2	0	13	0	0	1	46813	1	99.9381
258	286	46772	0	0	0	16	0	24	0	0	0	0	0	0	0	0	0	46812	2	99.9487
259	285	0	46717	0	0	0	18	0	76	0	0	0	1	0	0	1	0	46813	2	99.8334
260	284	246	0	26002	0	4906	0	97	515	13328	2	0	0	1705	0	0	0	46801	3	66.567
267	279	0	46626	0	0	0	175	0	0	0	7	0	1	0	0	3	0	46812	2	99.9765
268	278	0	0	277	31633	0	753	1	0	9	0	12228	1	2	1885	11	6	46806	3	69.7838
269	277	30679	0	4	0	9	0	7	0	0	4	0	0	16102	1	0	0	46806	3	65.5728
270	276	0	0	0	46781	0	25	4	0	1	0	0	0	0	1	8	0	46820	2	99.9701
292	320	184	0	27629	0	17760	0	1	46	154	8	13	0	1003	0	0	1	46799	3	97.3803
293	319	24530	0	274	2	82	0	5	0	2	0	1385	317	16338	3835	0	30	46800	4	53.1795
294	318	46781	0	0	0	2	0	6	0	0	5	0	1	15	0	0	0	46810	2	99.9423
295	317	0	1058	0	18295	0	26132	0	1	0	1	1102	4	0	128	37	47	46805	3	97.1798
297	315	0	46769	0	0	0	3	0	0	0	3	0	2	0	0	25	7	46809	2	99.921
298	314	1	3	0	17110	21	28910	31	0	0	186	475	0	0	71	0	0	46808	5	98.3699
326	339	0	38572	0	0	0	7886	0	335	0	1	0	0	0	4	0	0	46798	2	99.2735
327	338	0	2	28195	0	7	0	0	17477	647	1	0	0	477	0	0	2	46808	3	60.2547
328	337	0	46616	0	0	0	132	0	46	0	15	0	0	0	0	2	1	46812	2	99.8633
330	336	0	46787	0	0	0	20	0	0	0	1	0	2	0	0	1	1	46812	2	99.9893
351	478	46743	0	0	0	57	0	3	0	0	1	0	0	0	1	0	0	46805	2	99.9893
352	477	46766	0	0	0	1	0	1	0	0	4	0	1	16	14	0	0	46803	2	99.9231
353	476	0	20278	0	0	0	0	1	0	0	0	0	598	0	0	10876	15040	46793	1	43.3355
386	419	16553	0	407	0	23689	0	9	0	0	0	1355	56	3634	1089	0	7	46799	3	86.8587
387	418	46638	0	0	0	89	0	74	0	0	2	0	1	1	0	0	0	46805	2	99.8334
388	417	0	6	0	70	0	46723	0	7	0	0	1	0	0	3	0	0	46810	3	99.9765
389	416	1	35160	1	33	0	19	0	3	12	0	9	1180	0	1	8497	1887	46803	5	75.2388
392	413	38323	0	410	0	6960	0	5	0	0	1	1	0	1095	2	0	0	46797	3	97.6409
393	412	0	0	0	46803	0	2	0	0	0	0	0	0	0	2	4	0	46811	2	99.9872
394	411	0	46780	0	0	0	16	0	1	0	1	0	5	0	0	6	0	46809	2	99.9722
395	410	0	1417	0	18971	0	17818	0	0	0	1	397	20	0	72	8049	49	46794	3	81.6472
396	409	0	0	0	46309	0	1	2	0	1	0	0	0	0	13	478	0	46804	2	98.9445
397	405	0	0	0	46775	0	29	1	0	0	0	0	0	0	0	2	0	46807	2	99.9936
398	404	0	26044	0	2406	0	5370	0	3	0	0	221	51	0	3	12125	572	46795	3	72.2727
424	452	0	25	0	40674	0	5397	0	0	0	0	542	0	0	25	127	0	46790	3	98.5168
425	451	0	46660	0	0	0	129	0	6	0	6	0	0	0	0	0	0	46801	2	99.9744
426	450	0	0	46791	0	9	0	0	1	1	0	0	0	2	0	0	0	46804	2	99.9915
429	447	0	46683	0	0	0	114	0	1	0	1	0	0	0	0	1	0	46800	2	99.9936
430	446	0	8	0	22735	0	11109	1	0	0	0	12403	1	0	523	16	0	46796	3	72.3395
431	445	0	40175	0	4	0	6542	0	1	0	0	3	0	0	0	33	39	46797	3	99.8376
432	443	0	0	0	28037	0	17030	0	0	0	0	1264	0	0	472	1	0	46804	2	96.2888
433	442	0	46804	0	0	0	0	0	0	0	0	0	0	0	0	0	0	46804	1	100
434	441	0	0	32672	0	12800	0	0	2	0	1	1317	0	3	0	0	5	46800	2	97.1624
454	467	46728	1	0	0	36	0	6	0	0	0	0	1	19	10	0	0	46801	3	99.9231
456	466	0	0	46777	0	6	0	0	21	0	0	0	0	0	0	0	0	46804	2	99.9551
457	465	46755	0	0	0	3	0	0	0	0	2	0	1	36	7	0	0	46804	2	99.9017
458	464	25168	0	687	0	17149	0	0	0	0	0	0	0	3780	0	0	1	46785	3	91.9183
459	463	0	46702	0	0	0	0	0	0	0	1	0	3	0	0	3	95	46804	1	99.7821
501	527	46564	0	1	0	109	0	37	0	0	2	0	5	76	3	0	0	46797	3	99.7372
502	526	0	0	0	46775	0	5	1	0	2	0	0	0	0	1	12	0	46796	2	99.9658
503	525	0	0	1	36141	0	2	74	0	390	0	41	0	0	1	10123	13	46786	3	77.2539
504	524	0	40962	0	0	0	2	0	0	0	0	0	0	0	0	5824	0	46788	2	87.5524
505	523	0	29380	0	0	0	0	1	0	0	0	0	0	0	0	17411	4	46796	1	62.7831
506	521	13830	0	16384	0	741	0	18	13	297	0	0	0	15507	2	0	0	46792	3	66.1545
507	520	0	0	0	46797	0	0	0	0	2	0	0	0	0	0	0	0	46799	1	99.9957
530	548	208	45	3400	1359	31032	5	329	6	103	41	707	3	7	34	42	9464	46785	6	77.0525
531	547	46520	0	0	0	223	0	3	0	0	1	0	0	5	41	0	0	46793	2	99.8931
532	546	46366	0	0	0	2	0	2	0	0	0	0	39	337	46	0	0	46792	2	99.0939
533	545	0	31042	0	566	0	7482	0	26	0	0	64	90	0	29	7231	240	46770	3	83.5792
534	544	0	46683	0	0	0	89	0	0	0	1	4	0	0	0	0	19	46796	2	99.9487
586	607	0	46125	0	1	0	372	0	0	0	0	9	0	0	10	223	49	46789	3	99.3781
587	606	2	0	42880	0	3877	0	0	8	4	0	0	0	11	0	0	1	46783	3	99.9487
588	605	0	28856	0	0	0	1	0	0	0	0	0	11	0	0	17879	35	46782	2	61.684
609	625	46212	0	0	0	34	0	1	0	0	0	0	0	450	82	0	0	46779	2	98.8606
610	624	2	0	129	0	46633	0	1	0	0	1	16	0	0	0	0	1	46783	3	99.9594
611	623	0	18202	0	12918	0	8476	27	13	3	4	0	0	0	0	7126	4	46773	3	84.6557
613	622	0	46775	0	0	0	5	0	0	0	0	0	1	0	0	5	0	46786	2	99.9872
614	621	0	26497	0	1	0	6041	0	13680	0	565	0	2	0	0	0	0	46786	3	69.5486
629	640	35040	0	1	0	0	0	0	0	0	0	1	11	11405	327	0	0	46785	2	74.8979
630	639	0	0	46786	0	0	0	0	0	1	0	0	0	1	0	0	0	46788	1	99.9957
631	638	34841	0	15	0	11914	0	2	0	0	0	0	0	6	3	0	0	46781	3	99.9765
632	637	0	0	0	10885	0	2	7866	0	27983	0	0	0	0	0	43	0	46779	2	23.2733
701	716	715	0	208	0	29078	0	2344	53	74	14287	4	0	4	0	0	0	46767	3	64.1499
702	715	0	0	46743	0	0	0	0	1	0	0	30	0	0	0	0	0	46774	1	99.9337
703	714	0	0	46738	0	5	0	0	1	2	0	2	0	24	0	0	1	46773	2	99.9359
704	713	0	15049	0	18863	0	2704	2663	116	1302	36	1	0	0	0	6022	1	46757	3	78.3113
705	712	0	31543	0	0	0	0	0	0	0	0	0	0	0	0	15230	3	46776	1	67.4342
737	764	26046	1	13708	21	1002	4	44	2	2	9	156	98	470	4143	1	1040	46747	6	87.2398
738	763	12	0	36	0	46663	0	1	0	0	1	42	0	0	0	0	1	46756	3	99.9038
739	762	0	0	0	46735	0	3	3	0	6	0	0	0	0	1	12	0	46760	2	99.953
740	761	0	9594	0	22955	0	5441	0	0	0	0	33	1	0	1	8659	44	46728	3	81.3003
741	760	0	46707	0	0	0	37	0	6	0	2	0	2	0	0	4	2	46760	2	99.9658
742	759	0	4	0	0	0	46418	0	1	0	333	3	0	0	0	0	0	46759	2	99.2793
743	758	904	0	18023	0	14069	0	105	1392	63	12033	0	0	140	0	0	1	46730	3	70.6099
766	803	36888	0	3149	0	1804	0	172	48	2	1059	2	6	3592	17	4	0	46743	3	89.5129
767	802	0	21997	0	5571	0	18772	1	0	0	0	1	1	0	1	399	6	46749	3	99.1251
768	801	0	0	0	46743	0	2	6	0	1	0	2	0	0	2	1	0	46757	2	99.9743
770	799	0	0	31512	0	15225	0	0	2	0	0	1	0	0	0	0	1	46741	2	99.9914
771	798	0	0	46703	0	4	0	0	5	1	0	39	0	5	0	0	0	46757	2	99.8931
773	796	25362	0	0	4	1	0	272	0	98	0	0	28	20621	350	0	0	46736	3	54.2772
775	795	0	46716	0	0	0	36	0	3	0	0	0	2	0	0	2	1	46760	2	99.9829
776	794	20	2	29934	0	12790	0	38	192	3276	6	50	1	403	0	0	42	46754	4	91.4275
777	793	0	0	0	46742	0	0	0	0	1	0	1	0	0	9	7	0	46760	1	99.9615
778	792	0	46708	0	0	0	35	0	0	0	0	0	9	0	0	6	1	46759	2	99.9658
779	791	0	31307	0	0	0	0	0	1	0	0	1	388	0	0	14568	487	46752	1	66.964
781	790	0	0	0	46636	0	1	4	0	0	0	115	0	0	2	2	0	46760	2	99.737
782	789	26829	0	0	0	1	0	0	0	0	0	0	264	1321	18334	0	0	46749	2	57.3916
810	821	24403	0	1	0	18794	0	793	0	2	2746	0	0	1	3	0	0	46743	3	92.416
811	820	0	0	0	46699	0	49	3	0	3	0	0	0	0	4	2	0	46760	2	99.9743
812	819	0	0	26110	0	20620	0	1	1	0	2	4	0	1	0	0	4	46743	2	99.9722
813	818	0	39	0	4271	0	42434	1	1	1	1	1	0	0	0	13	0	46762	3	99.9615
843	916	44347	0	0	0	2269	0	53	0	0	71	0	1	1	0	0	0	46742	2	99.7304
844	915	0	0	0	46694	0	32	3	0	14	0	0	0	0	0	1	0	46744	2	99.9615
846	913	46715	0	0	0	0	0	1	0	0	1	0	7	8	11	0	0	46743	1	99.9401
847	912	0	46712	0	0	0	2	0	25	0	0	0	0	0	0	2	1	46742	2	99.9401
848	911	0	19841	0	2992	0	13645	0	0	0	0	15	6	0	0	9476	742	46717	3	78.0829
849	910	0	46726	0	0	0	3	0	1	0	6	0	1	0	0	5	0	46742	2	99.9722
850	909	0	1	0	5	1	46551	0	0	0	187	0	0	0	0	0	0	46745	4	99.6
851	908	18566	0	12454	0	14351	0	367	15	47	135	0	0	801	0	0	0	46736	3	97.0793
852	870	0	46739	0	0	0	1	0	1	0	2	0	1	0	0	2	3	46749	2	99.9807
853	869	0	0	44666	0	0	0	0	612	861	0	9	0	596	1	0	0	46745	1	95.5525
854	868	18854	0	68	0	46	0	36	0	18	0	1	8	27690	16	0	0	46737	3	40.5845
855	867	0	37	0	6	0	46588	0	1	0	0	105	0	0	7	0	0	46744	3	99.7583
856	866	7665	0	26	0	34582	0	4253	0	27	166	1	0	9	4	0	0	46733	3	90.4564
857	865	39223	0	1	0	5	0	2	0	0	1	0	17	7360	131	0	0	46740	3	83.9303
858	864	2	1	13	0	46726	0	3	0	0	0	1	0	1	0	0	1	46748	4	99.9872
887	894	0	46459	0	0	0	262	0	24	0	0	0	0	0	0	4	0	46749	2	99.9401
888	893	42	2	41373	1	75	0	0	114	291	0	192	2	4585	0	0	71	46748	5	88.7589
896	904	8308	0	0	0	0	0	0	1	0	0	0	4	33348	5084	0	0	46745	1	17.773
897	903	0	0	46728	0	14	0	0	1	1	0	2	0	1	0	0	2	46749	2	99.985
934	951	0	46746	0	0	0	0	0	0	0	0	0	0	0	0	1	1	46748	1	99.9957
970	989	0	26109	2	4	0	3	0	3	1	1	1	381	0	0	8182	12023	46710	4	55.9152
971	988	0	40587	0	1	0	6138	0	0	0	1	0	0	0	0	0	0	46727	3	99.9979
991	1012	0	13539	0	19069	0	12170	0	0	0	0	1422	9	0	145	238	131	46723	3	95.8372
992	1011	0	27367	0	0	0	1	0	0	0	0	0	24	0	0	15745	3601	46738	2	58.5562
993	1010	0	15412	0	0	0	0	0	0	0	0	0	1327	0	0	13152	16837	46728	1	32.9824
994	1009	0	0	46603	0	1	0	0	129	0	0	1	0	5	0	0	1	46740	2	99.709
995	1008	38943	0	100	0	370	0	6	0	0	0	0	1	7298	10	0	0	46728	3	84.3456
996	1005	0	46521	0	0	0	68	0	30	0	112	0	0	0	0	2	4	46737	2	99.6833
997	1004	0	0	1803	13769	0	136	0	1	3	0	21555	100	27	9284	31	26	46735	3	33.6108
998	1003	0	447	1	3319	0	41689	2	22	41	11	1174	0	0	5	16	8	46735	4	97.2633
1016	1031	0	52	0	25470	0	2139	391	105	16705	100	0	0	0	0	1759	0	46721	3	59.2046
1017	1030	45476	0	0	0	1164	0	11	0	0	64	0	0	2	2	0	0	46719	2	99.8309
1018	1029	148	0	1	0	46566	0	15	0	0	4	4	0	0	0	0	1	46739	3	99.9487
1019	1028	0	20282	0	14146	1	7561	2	11	1	3	54	4	0	13	4607	38	46723	4	89.8701
1033	1044	0	0	46727	0	6	0	0	1	0	0	0	0	5	0	0	0	46739	2	99.9872
1034	1043	0	13260	0	15856	0	754	0	1	2	0	0	0	0	0	16850	1	46724	3	63.9286
1035	1042	0	0	0	19126	0	27589	0	0	0	0	2	0	0	2	0	0	46719	2	99.9914
1048	1058	0	12242	0	2796	0	26689	5	26	2	5	0	0	0	1	4959	0	46725	3	89.3034
1049	1057	1	0	23000	0	9000	2	0	7	0	0	14352	0	3	2	0	358	46725	4	68.4922
1050	1056	86	0	33596	0	206	0	0	1	2	0	1	0	12848	0	0	1	46741	3	72.5017
1082	1100	2	1939	19	27793	0	12864	42	1307	1736	7	276	2	2	49	621	63	46722	5	91.214
1083	1099	46733	0	0	0	4	0	0	0	0	0	0	1	2	1	0	0	46741	2	99.9914
1084	1098	46736	0	0	0	0	0	1	0	0	0	0	0	4	0	0	0	46741	1	99.9893
1085	1097	5	3	3	44880	0	246	358	4	254	4	105	0	1	159	706	9	46737	5	96.5766
1086	1096	46735	0	0	0	2	0	0	0	0	0	0	1	1	1	0	0	46740	2	99.9936
1108	1209	0	0	46689	0	2	0	0	1	3	0	0	0	9	0	0	0	46704	2	99.9722
1109	1208	0	31098	0	1592	0	1939	0	1	1	1	0	0	0	0	12061	0	46693	3	74.1632
1110	1207	0	665	1	176	0	45737	0	65	0	0	35	0	0	2	1	14	46696	4	99.7494
1111	1206	0	0	0	46694	0	1	3	0	0	0	1	0	0	2	0	0	46701	2	99.9872
1112	1205	0	20014	3	1081	0	5986	0	7	0	3	778	9006	68	2792	3024	3928	46690	4	58.0081
1113	1204	0	0	11105	0	1	0	0	33199	2365	2	0	0	3	0	0	0	46675	2	23.7943
1116	1203	0	0	0	46169	0	3	295	0	2	1	213	0	0	15	3	0	46701	2	98.8673
1117	1202	44341	0	6	0	1946	0	388	0	0	5	0	1	6	0	0	0	46693	3	99.1433
1118	1201	26430	0	228	0	2750	0	148	0	13663	1	1	3	3458	4	0	1	46687	3	62.9897
1119	1200	0	46129	0	7	0	277	0	89	0	5	0	3	0	0	173	8	46691	3	99.4046
1120	1199	0	3	2	31185	0	460	0	0	12	0	14003	1	0	670	335	22	46693	4	67.7832
1177	1183	31700	0	2	22	893	0	1050	0	11785	1	9	7	650	579	0	0	46698	4	69.8467
1186	1193	37392	0	468	0	3735	0	4	0	0	5	42	2	4634	401	0	1	46684	3	89.099
1187	1192	0	28874	0	0	0	17269	0	482	0	66	0	1	0	0	0	2	46694	2	98.82
1214	1310	16656	0	339	0	11295	0	3	0	0	2	12560	853	2638	2266	0	70	46682	3	60.6015
1215	1309	46584	0	0	0	3	0	2	0	0	0	0	0	99	10	0	0	46698	2	99.7623
1216	1308	33666	0	0	0	0	0	1	0	0	0	0	8	12452	566	0	0	46693	1	72.1007
1217	1307	8154	0	13385	0	3485	0	1915	612	1737	459	0	0	16938	0	0	0	46685	3	53.6018
1221	1306	0	0	46526	0	126	0	0	4	1	0	0	0	39	0	0	1	46697	2	99.9036
1222	1305	0	0	0	41136	0	2	0	0	4	0	0	0	0	0	5556	0	46698	2	88.0937
1223	1304	3	94	2484	438	28424	11271	56	7	4	111	3435	0	0	0	0	365	46692	6	91.4803
1224	1303	0	46688	0	0	0	2	0	1	0	6	0	1	0	0	3	0	46701	2	99.9764
1225	1302	0	46694	0	0	0	2	0	1	0	0	0	0	0	0	3	0	46700	2	99.9914
1230	1242	0	5	0	45818	0	163	7	0	305	0	3	0	0	0	397	0	46698	3	98.4753
1231	1241	1	38802	0	78	22	192	0	0	0	1	178	1354	1	4	1133	4934	46700	5	83.7152
1232	1240	0	0	32799	0	13899	0	0	0	0	0	3	0	2	0	0	0	46703	2	99.9893
1251	1264	46705	0	0	0	9	0	0	0	0	0	0	0	2	0	0	0	46716	2	99.9957
1252	1263	46676	0	0	0	12	0	0	0	0	2	0	7	15	1	0	0	46713	2	99.9465
1253	1262	1	24413	26	57	2	1555	7	367	6	12	13308	1980	2	553	1241	3163	46693	6	55.7985
1254	1261	0	0	0	46690	0	3	0	0	2	0	1	0	0	4	10	0	46710	2	99.9636
1268	1277	16892	0	57	0	12021	0	8	0	5	1	0	0	17728	0	0	0	46712	3	62.0183
1269	1276	0	0	46701	0	3	0	0	4	1	0	0	0	10	0	0	0	46719	2	99.9679
1279	1292	0	0	0	46040	0	599	41	0	18	2	0	0	0	1	11	0	46712	2	99.8437
1280	1291	44139	0	0	0	1	0	57	0	0	0	0	0	2514	0	0	0	46711	2	94.4959
1281	1290	0	46713	0	0	0	1	0	0	0	0	0	2	0	0	0	0	46716	2	99.9957
1282	1289	1	0	32348	0	0	0	0	223	289	0	0	0	13840	0	0	0	46701	2	69.2683
1312	1412	0	30212	0	1	0	9	1	0	0	1	1	486	0	0	1595	14384	46690	3	64.7291
1313	1411	1	23151	0	147	1	18593	19	742	22	3181	3	2	3	0	816	6	46687	5	89.7316
1314	1410	0	46265	0	0	0	3	0	0	0	0	0	1	0	0	367	54	46690	2	99.0962
1315	1409	0	12733	0	8	0	2	0	0	1	0	0	501	0	0	18010	15422	46677	3	27.3004
1316	1408	0	24630	0	100	0	7977	0	25	1	2	13652	4	0	11	126	156	46684	3	70.0604
1320	1352	0	0	0	45352	0	1335	1	0	4	0	2	0	0	0	2	0	46696	2	99.9807
1321	1351	45106	0	1	0	4	0	1465	0	7	0	0	0	113	1	0	0	46697	3	96.6036
1323	1350	0	45343	0	0	0	1225	0	10	0	23	0	90	0	0	1	1	46693	2	99.7323
1324	1349	0	14	2	34958	0	10473	0	1	2	1	691	0	0	259	286	3	46690	4	97.3378
1325	1348	0	23606	0	15695	0	4029	11	491	636	51	18	1	0	0	2122	23	46683	3	92.8175
1327	1346	32758	0	0	0	7340	0	5776	0	0	807	0	0	0	0	0	0	46681	2	85.8979
1328	1345	0	0	4865	0	41740	0	0	0	0	1	79	0	0	0	0	5	46690	2	99.8179
1354	1382	0	29030	0	0	0	15	0	0	0	1	1	1	0	0	17636	0	46684	2	62.2162
1355	1381	0	11091	0	4	0	0	0	0	2	0	1	69	0	0	35223	310	46700	2	23.758
1356	1380	0	0	23229	0	0	10	0	21330	1995	4	0	0	125	0	0	1	46694	2	49.7687
1357	1379	0	0	0	42925	0	3573	1	3	2	1	167	0	0	21	1	0	46694	2	99.5802
1358	1378	0	45172	0	0	0	1255	0	260	0	7	0	0	0	0	0	4	46698	2	99.4197
1359	1377	0	0	46695	0	2	0	0	0	1	0	0	0	1	0	0	3	46702	2	99.9893
1360	1376	42137	0	379	0	3449	0	4	1	0	0	8	1	598	113	0	3	46693	3	98.4409
1361	1375	0	29338	137	0	55	3142	0	863	0	11843	401	0	1	0	1	905	46686	4	69.9824
1363	1374	31366	0	32	0	68	0	0	1	0	0	0	1	15216	19	0	0	46703	3	67.3747
1364	1373	32433	0	530	0	9035	0	88	110	8	249	0	0	4237	0	0	0	46690	3	89.9507
1390	1400	13238	0	39	3	19541	2	13663	0	13	102	4	44	35	4	0	5	46693	5	70.2953
1391	1399	0	24673	0	4	1	20474	1	640	1	872	2	2	0	0	14	18	46702	4	96.6811
1392	1398	0	46695	0	0	0	3	0	0	1	0	0	3	0	0	4	6	46712	2	99.97
1419	1557	46712	0	0	0	0	0	2	0	0	2	0	1	0	3	0	0	46720	1	99.9829
1420	1556	0	0	0	43492	0	3217	1	1	1	0	1	0	0	0	4	0	46717	2	99.9829
1421	1555	1	10565	0	5	0	35482	1	519	2	120	13	0	1	1	2	2	46714	4	98.585
1423	1553	0	1624	0	1271	0	43377	1	39	0	8	301	1	0	8	35	54	46719	3	99.0432
1424	1552	0	41778	0	0	0	4868	0	46	0	9	0	0	0	0	4	1	46706	2	99.8715
1425	1551	0	13896	0	1	0	32787	0	6	0	14	0	0	0	0	0	0	46704	3	99.9572
1438	1461	0	46671	0	0	0	23	0	12	0	3	0	4	0	0	12	4	46729	2	99.9251
1439	1460	11	0	24884	8	1475	87	221	19224	234	210	79	0	272	1	0	0	46706	5	56.663
1468	1481	45645	0	0	0	925	0	159	0	0	1	0	2	1	1	0	2	46736	2	99.6448
1469	1480	10906	0	303	0	29	0	0	0	0	1	1	10	35263	220	0	0	46733	3	24.0472
1470	1479	46708	4	0	0	2	0	1	0	0	10	0	0	8	1	0	0	46734	3	99.9572
1489	1500	0	0	46626	0	29	0	0	2	28	0	32	0	22	1	0	1	46741	2	99.816
1490	1499	10948	0	115	3	34200	0	3	0	0	2	670	3	210	572	0	13	46739	4	96.8485
1491	1498	0	46707	0	0	0	4	0	1	0	0	0	5	0	0	13	14	46744	2	99.9294
1492	1497	0	46586	0	0	1	138	0	2	0	2	0	1	0	1	4	7	46742	3	99.9636
1501	1548	0	45607	0	2	0	1113	0	0	0	7	0	2	0	0	5	6	46742	3	99.9572
1502	1547	38074	0	87	0	6640	0	223	2	31	36	0	0	1640	2	0	0	46735	3	95.8618
1503	1546	0	0	46700	0	1	0	0	22	8	0	5	0	9	0	0	2	46747	2	99.9016
1504	1545	0	0	46678	0	1	0	0	7	0	0	1	1	59	0	0	0	46747	2	99.8545
1505	1544	0	1349	4	697	0	44551	0	31	0	3	26	1	0	0	78	5	46745	4	99.6919
1509	1542	0	0	0	46732	0	4	4	0	0	0	3	0	0	1	4	0	46748	2	99.9743
1510	1541	0	46434	0	0	0	165	0	6	0	0	0	0	0	0	148	0	46753	2	99.6706
1511	1540	0	115	0	13212	0	43	84	0	13	0	3	0	0	1	33237	37	46745	3	28.602
1517	1537	73	0	121	12	32466	0	13958	0	4	4	109	1	0	3	0	0	46751	4	69.8851
1518	1536	46341	0	4	0	202	0	0	0	0	3	0	1	200	1	0	0	46752	3	99.5615
1519	1535	0	45768	0	2	1	166	0	10	4	1	0	1	0	0	800	0	46753	4	98.2547
1520	1534	0	114	0	820	0	44633	0	0	0	0	1137	0	0	1	28	6	46739	3	97.4925
1560	1665	0	0	0	46753	0	1	2	0	5	0	1	0	0	0	4	0	46766	2	99.9743
1561	1664	46570	0	0	0	8	0	0	0	0	1	0	0	184	1	0	0	46764	2	99.6023
1562	1663	45164	0	0	0	6	0	6	0	0	4	0	7	1494	76	0	0	46757	2	96.6059
1563	1662	0	28	0	27	0	46698	0	3	0	3	2	0	0	2	0	0	46763	3	99.9786
1564	1661	0	41093	0	19	0	2553	0	4	0	1	31	16	0	0	988	2043	46748	3	93.4051
1565	1660	215	0	3355	0	42350	0	1	3	2	13	771	0	5	3	2	27	46747	3	98.2309
1566	1659	32274	0	0	0	12992	0	1428	0	1	61	0	0	4	0	0	2	46762	2	96.8008
1570	1577	46540	0	0	0	116	0	30	2	0	4	0	2	33	44	0	0	46771	2	99.7541
1571	1576	0	45107	0	2	0	1576	0	19	0	4	8	0	0	0	46	5	46767	3	99.8247
1620	1629	0	46758	0	0	0	10	0	0	0	0	0	0	0	0	5	3	46776	2	99.9829
1621	1628	0	45371	0	0	0	15	0	3	0	0	0	12	0	0	1183	167	46751	2	97.0803
1639	1657	0	0	46749	0	3	0	0	11	0	0	0	0	7	0	0	1	46771	2	99.9594
1640	1656	46476	0	1	0	127	0	6	0	0	5	2	1	48	105	0	0	46771	3	99.6429
1641	1655	26757	0	3	0	19995	0	7	0	0	0	0	0	5	3	0	0	46770	3	99.9679
1642	1654	81	0	10926	0	0	0	0	0	1	0	0	0	35753	10	0	1	46772	2	23.5333
1644	1652	0	1	0	27952	0	18284	1	0	2	0	212	0	0	309	5	0	46766	3	98.8688
1645	1651	0	44383	0	1	0	8	0	0	0	1	0	2	0	0	2183	194	46772	3	94.9115
1687	1705	45487	0	0	0	3	0	1	0	0	5	0	2	1262	10	0	0	46770	2	97.2632
1707	1730	0	40650	0	2	0	2	1	1	0	2	0	13	0	0	5867	233	46771	3	86.9214
1708	1729	0	0	0	46511	0	40	222	0	0	0	4	0	0	0	2	0	46779	2	99.5126
1709	1728	2	0	5077	0	41647	0	28	0	23	1	0	0	0	0	0	0	46778	3	99.8888
1710	1727	0	42465	0	1	0	2	0	1	0	2	0	2	0	0	4306	0	46779	3	90.7843
1712	1725	0	21711	0	47	0	24951	0	0	0	0	1	1	0	1	44	3	46759	3	99.8931
1713	1724	0	0	0	22815	0	23212	0	0	0	0	746	0	0	2	2	0	46777	2	98.3966
1714	1723	0	46601	0	0	0	8	0	0	0	0	0	0	0	1	64	105	46779	2	99.6366
1732	1743	0	46690	0	0	0	50	0	1	0	1	0	2	0	0	35	1	46780	2	99.9145
1733	1742	11	18285	21	3006	335	19864	21	1832	170	1058	618	6	1	40	670	820	46758	6	88.8019
1734	1741	33	0	7	1	46622	0	84	0	0	2	33	0	0	0	0	1	46783	4	99.7435
1735	1740	0	46683	0	0	0	22	0	68	0	0	0	2	0	1	1	3	46780	2	99.8397
1779	1790	0	2	2	30603	0	9933	0	0	0	0	5885	0	0	343	1	0	46769	4	86.6813
1782	1789	46754	0	0	0	23	0	0	0	0	0	0	1	17	1	0	0	46796	2	99.9594
1804	1953	0	0	0	46764	0	7	5	0	2	0	2	0	0	3	14	0	46797	2	99.9444
1805	1952	44087	0	9	2	207	0	74	0	6	2	8	11	694	1684	0	0	46784	4	94.7012
1806	1951	46782	0	0	0	0	0	4	0	0	0	0	1	7	2	0	0	46796	1	99.9701
1807	1950	0	46742	0	0	0	9	0	34	0	1	0	2	0	0	5	1	46794	2	99.9081
1808	1949	0	16948	0	2454	0	23771	0	0	0	1	1066	5	0	13	628	1898	46784	3	92.2815
1817	1848	36541	0	0	0	0	0	0	0	0	0	0	1	10253	0	0	0	46795	1	78.0874
1822	1843	0	0	46791	0	2	0	0	0	2	0	0	0	1	0	0	1	46797	2	99.9915
1823	1842	0	244	0	0	0	46197	0	67	0	284	0	0	0	0	0	0	46792	2	99.2499
1824	1841	24	0	39074	2	1263	0	14	3035	133	11	2	0	3225	0	0	0	46783	4	86.2771
1828	1836	46772	0	0	0	2	0	0	0	0	0	0	4	8	11	0	0	46797	2	99.9509
1829	1835	15570	0	2551	0	20349	0	0	0	0	0	16	19	8195	88	0	1	46789	3	82.2202
1872	1885	0	24	0	36391	1	10283	1	1	0	0	2	0	0	1	85	0	46789	4	99.8076
1873	1884	0	0	0	46789	0	3	2	0	0	0	0	0	0	1	2	0	46797	2	99.9893
1874	1883	37238	0	1699	0	6229	0	45	1	8	35	0	0	1528	1	0	0	46784	3	96.5416
1875	1882	0	0	0	46790	0	4	3	0	1	0	0	0	0	1	2	0	46801	2	99.985
1890	1947	46795	0	0	0	0	0	1	0	0	1	0	2	2	0	0	0	46801	1	99.9872
1891	1946	46794	0	0	0	0	0	2	0	0	2	0	1	2	0	0	0	46801	1	99.985
1902	1913	19501	0	2	0	27085	0	194	0	0	16	0	0	1	0	0	1	46800	3	99.547
1903	1912	41046	0	0	0	5714	0	27	0	0	8	0	0	6	0	0	0	46801	2	99.9124
1920	1932	46653	0	0	0	1	0	3	4	1	9	0	13	53	71	0	0	46808	2	99.671
1921	1931	0	53	0	39324	0	7327	0	2	10	0	5	0	0	1	73	0	46795	3	99.8055
1922	1930	145	0	2209	0	44266	0	0	0	0	71	108	0	2	0	0	0	46801	3	99.6133
1923	1929	0	0	0	46757	0	1	6	0	3	0	2	0	0	0	38	0	46807	2	99.8953
1960	1969	30936	0	0	0	3	0	0	0	0	1	0	0	1	15864	0	0	46805	2	66.1019
1961	1968	39794	0	0	0	0	0	1	0	0	0	0	4	7004	2	0	0	46805	1	85.0208
1985	2049	0	0	0	44183	0	6	35	0	291	0	1	0	0	1	2286	0	46803	2	94.4149
1986	2048	0	24182	0	2	0	0	0	0	0	0	0	9	0	0	21254	1335	46782	2	51.6951
1987	2047	29943	0	0	0	349	0	0	0	0	1	14321	1	0	2181	0	0	46796	2	64.732
1988	2046	2	0	3330	0	43456	0	1	0	0	0	0	0	0	0	0	2	46791	3	99.9936
1990	2002	46720	0	0	0	72	0	14	0	0	0	0	1	1	0	0	0	46808	2	99.9658
1991	2001	0	30023	0	609	0	15723	0	1	0	1	1	4	0	1	426	0	46789	3	99.0724
2007	2014	45787	0	1	0	915	0	3	0	0	0	0	0	60	38	0	0	46804	3	99.7842
2008	2013	32305	0	7	0	14102	0	5	0	0	11	0	2	366	4	0	4	46806	3	99.1625
2016	2035	33396	0	8	0	405	0	0	1	0	0	1	1	12787	201	0	1	46801	3	72.2399
2017	2034	0	0	32309	0	14231	0	1	4	5	0	113	0	101	0	0	42	46806	2	99.4317
2019	2032	0	0	0	46728	0	52	6	0	0	0	9	0	0	5	3	0	46803	2	99.9509
2020	2031	0	46801	0	0	0	4	0	0	0	1	0	0	0	0	2	1	46809	2	99.9915
2056	2135	39664	0	0	0	7116	0	12	0	0	10	1	0	0	5	0	0	46808	2	99.9402
2057	2134	39981	0	0	0	3	0	0	0	0	1	0	1	6815	5	0	0	46806	2	85.4249
2058	2133	0	0	46800	0	1	0	0	0	0	0	0	0	10	0	0	1	46812	2	99.9765
2059	2132	3	0	31116	0	35	0	0	1	2	0	0	0	15652	0	0	1	46810	3	66.5542
2060	2130	327	0	43942	0	2159	0	0	16	8	0	0	0	354	0	0	0	46806	3	99.1924
2061	2129	0	0	0	39270	0	7500	0	0	1	0	33	0	0	3	1	0	46808	2	99.9188
2062	2128	0	44693	0	0	0	0	0	0	0	3	0	1	0	0	2091	26	46814	1	95.4693
2063	2127	0	23579	0	13763	0	6152	2	3064	1	197	5	2	0	1	30	4	46800	3	92.9359
2064	2126	34309	0	1	0	7686	0	101	4	0	4690	0	0	11	0	0	0	46802	3	89.7312
2065	2125	0	0	46788	0	1	0	0	5	1	0	5	0	8	0	0	3	46811	2	99.953
2066	2124	2	0	44214	0	2464	0	0	1	3	0	0	0	117	0	0	0	46801	3	99.7415
2071	2120	0	2	0	16675	0	29714	0	1	0	0	401	0	0	5	0	0	46798	3	99.1303
2072	2119	46447	0	0	0	12	0	0	0	0	0	0	0	338	2	0	0	46799	2	99.2735
2073	2118	0	0	46794	0	2	0	0	2	5	0	1	0	5	0	0	0	46809	2	99.9722
2074	2117	1	0	42714	0	6	0	0	11	0	0	0	0	4067	0	0	1	46800	3	91.2842
2075	2116	6	0	39635	0	7121	0	0	4	18	0	0	0	18	0	0	1	46803	3	99.9124
2076	2115	0	46710	0	0	0	0	0	0	0	3	0	17	0	0	54	25	46809	1	99.7885
2078	2113	1	0	11068	0	16409	0	0	0	0	2	5311	0	0	0	0	14014	46805	3	58.7074
2079	2112	0	0	46761	0	43	0	0	0	0	0	0	0	1	0	0	2	46807	2	99.9936
2080	2111	0	39549	0	69	0	466	0	1	0	1	0	0	0	0	6706	3	46795	3	85.6587
2090	2105	0	1814	0	19589	0	6865	1983	3079	12867	304	34	0	0	2	256	2	46795	3	60.4082
2091	2104	46716	0	0	0	45	0	11	0	0	0	0	0	36	1	0	0	46809	2	99.8975
2092	2102	0	2	0	24863	0	4016	0	0	1	0	17624	5	0	285	4	4	46804	3	61.7063
2093	2101	44168	0	1	0	6	0	1749	0	0	0	0	0	884	0	0	0	46808	3	94.3749
2094	2100	0	46799	0	0	0	0	0	0	0	5	0	6	0	0	2	0	46812	1	99.9722
2095	2099	0	0	45609	0	1	0	0	53	87	0	4	0	1054	0	0	1	46809	2	97.4385
2161	2191	0	46788	0	0	0	6	0	6	0	1	0	2	0	0	1	11	46815	2	99.9551
2164	2187	46744	0	0	0	54	0	5	0	0	4	4	0	1	6	0	0	46818	2	99.9573
2165	2186	0	33564	0	94	0	12754	0	14	0	1	0	3	0	0	386	0	46816	3	99.137
2170	2183	0	45674	0	123	0	683	0	4	0	4	0	0	0	0	326	1	46815	3	99.2844
2171	2182	1	0	19817	0	26902	0	0	1	1	5	85	0	1	0	1	1	46815	3	99.7971
2172	2181	0	0	46652	0	106	0	0	4	7	0	0	0	49	0	0	2	46820	2	99.8676
2173	2180	0	24	0	33988	0	11834	1	3	0	1	1	0	0	0	958	0	46810	3	97.9406
2174	2179	0	46712	0	0	0	76	0	21	0	1	0	1	0	0	5	0	46816	2	99.9402
2205	2215	0	0	0	26403	0	23	0	0	0	0	1365	0	0	12	10	0	27813	2	95.0131
2206	2214	0	13683	0	0	0	3	0	0	0	1	0	1	0	0	14468	20	28176	2	48.5733
2207	2213	0	28356	0	0	0	0	0	0	0	0	0	6	0	0	128	86	28576	1	99.2301

## Sheet: Table 4. vRNA4 in virio
Table 4. Base-pairing conservation (BP) calculation across type A influenza in vRNA4 local MEA structure in virio
i	j	GC	CG	AU	UA	GU	UG	GA	AG	AA	GG	UU	CC	AC	UC	CA	CU	Total Pairs	BP Types	% Canonical	Avg % Canonical		66.7746
15	86	11021	2	0	3	439	12	1620	4	4	10790	14	4	2	72	1	0	23988	5	47.8448
16	85	4	0	0	22039	11	4	211	0	10	94	1599	1	0	229	7	3	24212	4	91.1036
17	84	22341	0	0	25	4	0	2431	0	14	1	1	4	149	370	4	0	25344	3	88.2655
18	83	6	10	1	5239	0	19256	5	32	2	16	672	14	0	1805	4	1	27063	5	90.5738
19	82	1	1	0	13046	634	12203	7	0	8	1	1912	0	0	11	14	3	27841	5	92.9744
20	81	0	25	2	33	4	13370	0	5	0	3	14340	0	0	617	0	19	28418	5	47.2729
44	56	4	56	9008	15	3325	250	154	9	2936	3	13	0	0	0	265	0	16038	6	78.9251
45	55	0	0	0	13105	0	0	42	0	11	0	0	0	0	0	706	0	13864	1	94.5254
46	54	8544	0	0	0	2	0	0	0	0	0	4	2452	79	1326	1	0	12408	2	68.8749
47	53	0	3327	0	29682	0	35703	0	1	0	1	5	0	0	10	2189	0	70918	3	96.8894
58	72	1	892	355	33	12	40251	0	218	1	43	28650	60	0	90	0	293	70899	6	58.596
59	71	138	1633	33	22259	1403	1096	6124	3972	971	21281	3139	61	2	6522	480	1786	70900	6	37.464
60	70	338	18788	5	7087	3227	87	789	1	200	18	25271	6	0	77	13261	1732	70887	6	41.6607
61	69	9	0	0	61086	0	17	1738	0	0	0	19	47	0	7928	56	2	70902	3	86.1922
62	68	9665	20	16548	0	7783	4	23365	313	1126	8743	0	3	3330	0	0	2	70902	5	47.9817
63	67	0	39304	5	0	5	1	0	631	0	6	17	7	0	0	4	30923	70903	4	55.449
98	244	48910	0	2237	5	7019	3	6	1	1	5	483	2415	4442	4917	0	475	70919	5	82.0288
99	243	0	0	70140	0	186	0	0	7	15	0	5	0	59	0	0	509	70921	2	99.161
100	242	5	368	18	5248	15	22368	2304	30179	3945	5975	38	0	21	10	408	9	70911	6	39.5171
101	241	4	23068	0	27773	6368	3124	209	1170	5485	3065	19	0	0	2	636	0	70923	5	85.074
102	240	6130	1	14	0	28794	0	100	0	0	10	15	1	1	0	0	7385	42451	4	82.3043
103	239	0	24692	2	9	0	4	0	67	8	1	0	2236	0	0	11256	4173	42448	4	58.2053
104	238	43	26814	6616	3	79	885	0	6726	34	10	14	3	347	0	74	802	42450	6	81.1307
105	237	5601	27529	1340	0	2340	4	139	2057	185	6092	0	1332	187	1	499	23613	70919	5	51.9099
109	172	6849	0	37	3646	19226	2	5808	74	19308	19	179	3408	6256	6067	34	5	70918	5	41.964
110	171	25785	519	1802	12	1835	0	60	0	2	2	3916	12655	1114	484	52	22679	70917	5	42.2367
111	170	20693	311	4769	0	5441	1	90	28294	2231	1590	3	734	1099	5	86	5568	70915	5	44.0175
112	169	1843	4	37759	3	7166	12	1	20	124	0	6985	20	6986	982	6	9006	70917	6	65.9743
116	166	2675	35	86	36770	4	969	11	0	10	0	66	11	23994	1694	4591	2	70918	6	57.1632
117	165	96	0	52001	0	18767	0	0	1	26	0	7	0	7	0	0	18	70923	3	99.9168
118	164	1	34506	3	1055	3	280	817	1969	5416	218	0	95	1	0	26535	19	70918	6	50.5485
119	163	3	27884	8457	0	158	1188	487	4098	23074	59	2088	1036	222	762	8	1398	70922	5	53.1429
120	162	5	2	40821	0	9	0	23	9	4859	0	8	23545	1566	2	37	37	70923	4	57.5793
121	161	23374	1384	3802	1	9889	14	865	28	617	335	5227	33	24895	102	253	97	70916	6	54.2388
133	156	0	0	27	34893	0	2	2	3	35168	0	1	0	2	2	814	0	70914	3	49.2456
134	155	26069	142	18	2552	227	1814	629	2	12	5306	23289	4123	262	3767	1996	715	70923	6	43.4584
135	154	27888	0	1	1	6016	0	36923	0	78	6	1	0	4	3	1	0	70922	4	47.8075
136	153	0	39991	0	0	0	56	0	1845	1	9	0	508	28474	1	41	0	70926	2	56.4631
137	152	23664	451	1504	942	385	981	493	1311	290	4621	363	966	2403	27473	132	4931	70910	6	39.3837
138	151	3	0	65863	1	1660	0	3228	9	24	0	7	0	110	0	0	11	70916	4	95.2211
174	185	18732	7	13000	8	703	33	4	12	2	0	2690	21805	1638	6112	45	6120	70911	6	45.8081
175	184	0	32738	1	13741	0	19114	62	627	23	1220	7	11	0	1	3352	13	70910	4	92.5032
176	183	0	0	49	53705	1	5	2940	37	12278	0	1	0	6	3	1882	10	70917	4	75.8069
177	182	57020	6	54	302	5185	37	397	0	1	962	1052	1083	390	3138	13	1277	70917	6	88.2778
249	262	34344	0	27	0	36504	0	5	0	0	2	10	2	10	6	0	8	70918	3	99.9394
250	261	0	0	0	70885	0	6	4	0	10	0	2	0	0	0	17	0	70924	2	99.9535
251	260	796	18950	152	1067	2141	15360	1418	1503	112	920	14282	630	57	3416	7596	2512	70912	6	54.2447
283	292	0	64420	0	0	0	6487	0	4	0	3	0	1	0	1	0	1	70917	2	99.9859
284	291	0	0	53701	0	17201	0	0	5	4	0	0	0	4	0	0	6	70921	2	99.9732
285	290	0	63594	0	0	0	1	0	7	2	12	0	0	0	0	7304	2	70922	2	89.6689
295	338	609	0	29610	0	478	0	67	882	4573	1	9	1	34641	2	0	0	70873	3	43.3127
296	337	35	0	22613	207	14212	1820	1	522	0	85	25050	617	10	5721	9	9	70911	5	54.8392
297	336	9	0	25933	0	0	0	4	169	12	0	0	0	44737	46	0	0	70910	2	36.5844
298	335	563	0	22060	40	63	0	5023	160	450	552	4036	6	12986	24969	5	2	70915	4	32.0468
301	332	0	30047	0	192	19	835	0	0	0	6	22408	3821	0	1122	10665	1805	70920	4	43.8424
302	331	3	0	35746	0	35048	0	0	0	0	1	42	0	0	1	0	75	70916	3	99.8322
303	330	0	0	70886	0	28	0	0	0	1	0	3	0	3	0	0	0	70921	2	99.9901
308	328	21981	0	1	0	2	2	1	0	0	1	7	8270	29320	11325	0	0	70910	4	31.0055
309	327	0	70790	0	0	0	1	0	1	0	5	0	7	0	0	102	14	70920	2	99.8181
310	326	8	24143	0	2	0	3	2	0	1	1	1	4793	0	1	32315	9641	70911	4	34.0652
311	325	880	143	14375	2	21787	16	0	3	0	8	672	117	26733	5723	7	451	70917	6	52.4599
385	392	26011	375	0	23453	9147	200	1933	1	0	5353	1737	1	3	2	1857	844	70917	5	83.4581
386	391	23014	2	4	1	25	14	4	0	2	1	16	14327	10958	22539	1	2	70910	6	32.5201
415	539	38931	18258	6	5	65	13	5	17	3	2	2	4312	3398	13	417	5448	70895	6	80.7927
416	538	0	0	58684	0	2242	0	1	3	191	0	4875	2	11	1	0	4903	70913	2	85.9165
417	537	0	0	70824	0	4	0	0	8	54	0	3	0	17	0	2	1	70913	2	99.8801
421	533	29950	0	19264	12	5239	4	6866	1283	5811	559	3	19	1636	258	0	0	70904	5	76.8208
422	532	103	33448	24120	0	593	1979	0	5825	0	1839	660	791	80	191	1	1279	70909	5	84.9582
423	531	0	0	70658	0	160	0	0	10	3	56	0	0	27	0	0	1	70915	2	99.8632
424	530	23077	0	9218	0	31489	9	539	5	3	890	90	14	5521	30	0	8	70893	4	89.9849
426	528	0	0	0	62086	0	15	0	0	4	0	8728	0	0	6	75	2	70916	2	87.5698
427	525	4	26106	1	0	790	6	2	0	0	6	633	83	0	0	44	43188	70863	5	37.9705
428	524	2020	371	3148	2390	17246	637	420	1314	2661	33	11649	63	7024	1694	20045	190	70905	6	36.4036
429	523	33436	26	6	3	6485	2	4796	2	1	26119	1	8	25	1	0	1	70912	6	56.3487
430	522	4	36397	15	1	0	27	7	8	0	1	3	10	0	0	9213	25225	70911	5	51.394
431	521	17542	1	25821	25	3659	602	2070	7156	8721	500	25	19	4422	0	2	325	70890	6	67.2168
434	516	24386	0	9336	1	28149	0	4	0	3	2	0	0	9028	0	0	0	70909	4	87.2555
435	515	0	1	1	27081	1	9534	1	1	3	1	30247	0	0	4032	3	0	70906	5	51.643
436	514	0	2	59728	0	6	1	0	9528	1003	1	3	0	641	0	0	2	70915	4	84.2375
438	509	25320	0	16	0	45555	0	7	0	2	3	1	1	2	1	0	3	70911	3	99.9718
439	508	0	0	0	35085	0	4	1	2	28902	0	0	2	1	0	6911	8	70916	2	49.4797
441	506	0	60900	0	1	0	0	0	2	0	1	0	0	0	0	10006	3	70913	2	85.8813
442	505	0	0	43317	0	3	0	1	4	25853	0	2	0	1730	1	1	1	70913	2	61.0889
443	504	979	854	22903	29	4629	1970	15	2558	3	21132	3566	413	3150	7101	5	1599	70906	6	44.2332
448	500	0	25401	4	29	0	49	0	2	3	0	22	9117	3	70	3583	32618	70901	4	35.9417
449	499	284	18086	1609	11545	404	1483	20	150	84	146	1286	3268	2280	27257	2591	401	70894	6	47.1281
451	497	20341	81	1923	1626	9700	4142	6305	149	9	80	22002	26	628	3142	232	515	70901	6	53.3321
452	496	24896	0	3	0	6	1	0	2	0	2	1	4572	15163	26261	0	1	70908	4	35.1244
453	495	0	0	45556	0	6	0	0	1	2	0	25234	0	99	0	0	4	70902	2	64.2605
454	494	22	0	29078	0	184	0	0	5	1	0	33514	269	4837	1793	0	1201	70904	3	41.3009
455	493	1951	87	19256	5	1284	1585	2	924	1	29	12625	346	18510	5861	0	8436	70902	6	34.0865
568	584	0	3294	7096	2505	2	24392	0	14	8	0	7661	122	35	731	2425	22630	70915	5	52.5827
585	597	55073	0	0	0	1	1	7	2	0	15796	0	2	28	2	0	0	70912	3	77.6667
586	596	0	57699	2	3	0	5	0	2	0	4	2	1095	0	0	4304	7796	70912	4	81.3811
587	595	0	3	25887	1	1558	0	0	3	0	0	28498	2	1	2	2	14956	70913	4	38.708
588	594	0	1574	0	6	1	39629	0	1175	0	28521	0	0	0	1	0	0	70907	4	58.1184
604	624	51124	0	0	0	0	2	0	0	0	0	0	8	3494	16282	0	0	70910	2	72.0998
605	623	16688	1	25818	0	7646	0	1949	5443	481	1551	4	1	11315	0	0	0	70897	4	70.7407
606	622	0	0	0	28071	4	34	0	0	0	0	34278	5	2	8512	2	3	70911	3	39.6398
607	621	1	39828	0	2	1	6	0	3	0	1	1	20978	2	3	7773	2316	70915	5	56.1771
608	620	27	32	3151	16444	18243	866	102	47	516	10	25917	20	727	3280	1045	477	70904	6	54.6697
609	619	70885	1	0	0	0	0	3	0	0	2	0	12	4	3	0	0	70910	2	99.9662
637	657	55507	0	0	0	0	0	1	0	0	3	0	1852	6403	7142	0	1	70909	1	78.2792
638	656	884	0	22795	4	1452	0	5024	1473	33241	1161	0	0	4829	1	2	36	70902	4	35.4503
639	655	1	0	0	70881	0	4	2	0	2	0	10	0	0	3	7	0	70910	3	99.9662
640	654	70644	0	0	0	0	0	10	0	0	1	1	1	249	2	0	0	70908	1	99.6277
641	653	25605	0	0	0	0	1	0	0	0	0	0	30244	8655	6396	0	1	70902	2	36.1146
642	652	1	0	0	42410	0	3	14	0	16	0	0	0	0	3	28459	1	70907	3	59.8164
643	651	3	0	14	3	43269	0	25	0	0	1	27597	0	0	0	0	0	70912	4	61.0461
695	755	20875	7	824	11373	111	208	334	52	2074	41	821	17112	10205	5852	479	485	70853	6	47.137
696	754	70855	0	0	0	2	0	3	0	0	2	1	2	6	2	0	0	70873	2	99.9774
697	753	0	66009	0	0	0	8	1	4	2	7	0	3	1	0	4838	1	70874	2	93.147
701	715	29962	0	4	0	9	4	0	0	0	0	2	1095	8096	30880	0	1	70053	4	42.7947
702	714	70838	0	0	0	1	0	5	0	0	2	0	18	6	6	0	0	70876	2	99.9478
703	713	0	44317	5	3	2	3	0	0	0	2	1	2407	0	0	8970	15104	70814	5	62.6006
704	712	16	23181	971	4610	19870	10816	69	7648	371	401	425	29	0	1	2296	147	70851	6	83.9282
731	750	0	23618	2	290	0	7066	110	757	6451	803	1	2	3	0	51	5	39159	4	79.1031
732	749	791	3	7	54	54258	86	13120	1	43	2148	28	1	1	0	215	62	70818	6	77.9449
733	748	70858	0	0	0	8	0	4	0	0	3	0	1	1	3	0	0	70878	2	99.9831
734	747	30762	1	0	0	2	0	2	0	0	0	2	7847	8197	24050	1	3	70867	3	43.4123
735	746	113	8	47054	4	1211	0	93	548	8076	3	66	3824	9587	74	5	205	70871	5	68.279
736	745	0	11388	3	4805	9	10214	0	18	1	2	2937	8	0	2	15935	25547	70869	5	37.2786
785	797	851	7	129	22995	2491	600	12183	580	732	21986	4778	129	1104	36	1496	763	70860	6	38.2063
786	796	70857	0	0	0	4	0	1	0	0	7	0	0	4	4	0	0	70877	2	99.9774
787	795	66115	0	4	0	2	0	0	1	0	0	0	5	4748	0	0	0	70875	3	93.2924
788	794	7196	0	23268	0	10561	0	1106	127	529	41	0	1	28029	0	0	6	70864	3	57.8926
805	821	6	5030	25	27303	2	19283	1813	5866	1085	5652	1	4	223	1	4575	0	70869	6	72.8795
806	820	0	44046	0	0	0	15430	0	7979	1	3391	0	4	0	1	0	14	70866	2	83.9274
807	819	10	0	17	58	35935	7	0	0	0	4	10595	0	0	6	3	24234	70869	5	50.836
808	818	25638	0	169	77	3724	2279	572	3	1	5747	28233	3	122	4277	1	17	70863	5	44.9981
809	817	2	0	32904	0	35380	0	1	12	4	3	1113	0	46	0	0	1405	70870	3	96.3539
830	967	20232	356	6840	5980	25317	621	3055	0	2231	2	932	1	5154	9	84	41	70855	6	83.757
831	966	666	24744	1	1297	1	4554	955	27	1	7991	675	5524	5	24082	30	309	70862	6	44.1181
833	953	1303	16	24951	339	26876	276	1308	4804	1128	1385	6206	44	1257	482	24	467	70866	6	75.8629
837	843	23508	96	0	343	28	33538	1	2167	0	1722	5	10	18	7813	1629	1	70879	5	81.1425
844	855	1	41978	0	2	0	23550	1	1733	0	10	2246	31	977	4	336	8	70877	4	92.4574
845	854	19	1222	24366	23886	207	1911	233	2355	2699	325	4838	116	763	793	6218	916	70867	6	72.828
846	853	2	55373	0	0	1	0	0	1	0	0	3	9574	3	29	895	4995	70876	3	78.1308
847	852	0	56816	3	1	6	1	1	4	11	0	23	2136	0	0	1443	10432	70877	5	80.1769
857	875	481	7826	1195	3931	18314	4737	1142	1502	2335	2612	4457	209	753	1221	19749	397	70861	6	51.4867
858	874	0	0	3	45357	0	2	31	1	25459	0	7	0	0	4	11	0	70875	3	64.0028
859	873	44056	0	0	0	3	0	1	0	0	3	0	44	3230	23543	0	0	70880	2	62.16
861	872	0	53010	0	1	0	1	1	6	2	2	0	8	0	0	17847	1	70879	3	74.7923
862	871	3	0	52605	0	10	0	0	182	900	1	5	2	17160	0	0	12	70880	3	74.2353
863	870	29	1898	20246	3747	1126	4686	39	69	4	8	27410	142	334	525	2428	8183	70874	6	44.7724
879	914	155	6258	0	26341	298	200	156	2	6	8	3505	24043	22	5153	1735	2978	70860	5	46.9263
880	913	20119	6947	100	0	941	31	1	0	1	8	119	10745	118	333	182	31224	70869	5	39.7042
881	912	18936	275	33212	3	1739	8	11	30	24	4	2799	4639	2601	1031	7	5534	70853	6	76.4583
882	911	26	4347	50562	952	220	4726	11	1193	2656	8	85	16	4331	5	1703	19	70860	6	85.8496
883	909	85	21932	0	28	0	5491	0	6375	4	676	9	896	10	35343	14	9	70872	4	38.8531
884	908	814	90	1073	19427	599	1802	385	3428	953	21350	15798	145	982	529	1728	1765	70868	6	33.5906
885	907	27503	342	25	1069	2397	71	22729	126	83	1328	11295	109	17	2942	1	837	70874	6	44.3139
886	906	23534	5348	0	13	10	193	2601	188	620	26828	801	83	3254	7390	5	6	70874	5	41.056
887	905	22	117	3943	18675	343	1635	434	75	920	21	32888	505	397	2868	411	7621	70875	6	34.8995
888	904	1756	0	15117	1	49028	1	5	339	539	5	393	4	3340	36	0	307	70871	5	92.9901
889	903	0	6	15	20580	1	1	1932	9	10584	1	1	3185	26	16	34513	2	70872	5	29.0707
890	901	153	295	48255	557	1371	1291	1065	6065	1917	319	7291	9	842	49	24	1369	70872	6	73.2617
891	900	0	0	0	66242	0	7	1748	0	76	0	10	0	0	11	2784	0	70878	2	93.4691
892	899	42	21083	2	355	23	6513	38	0	1	372	119	37087	4	438	2164	2631	70872	6	39.5332
929	938	0	479	4	53815	1	2621	299	54	6314	148	632	51	0	624	2421	196	67659	5	84.1278
930	937	25174	5	2	23467	0	1693	2	1	1	6	2	929	7645	8654	88	0	67669	5	74.393
931	936	207	18786	0	21	11	15405	0	20	0	30	25215	772	321	6865	6	1	67660	5	50.8868
946	952	19609	0	22	0	49552	0	602	6	1	1062	15	2	3	0	0	2	70876	3	97.6113
990	1004	68422	0	0	0	0	0	1	0	0	3	0	177	314	1939	0	0	70856	1	96.5649
991	1003	765	0	1131	1	57315	0	8470	18	11	2304	609	2	2	166	5	63	70862	4	83.5596
992	1002	0	22189	88	37	419	42695	684	1536	1620	1378	10	50	2	121	21	5	70855	5	92.3407
994	1000	153	26238	0	52	504	294	329	1	0	637	31797	74	1	7871	632	2270	70853	5	38.4472
995	999	0	1	1	54752	0	8	1006	1	3313	10	4	7	3	5	11717	30	70858	4	77.2841
1005	1079	0	46753	2	0	0	0	1	0	0	0	0	4825	1	0	9222	10051	70855	2	65.9869
1006	1078	1	1	40657	0	4	0	0	28429	1032	1	10	0	689	0	1	2	70827	4	57.4117
1007	1077	23041	0	35313	1	11026	0	50	12	17	92	83	0	1097	1	0	111	70844	4	97.9349
1008	1076	0	0	6	8287	1	27536	316	4703	1308	285	25656	1	0	2750	2	1	70852	4	50.5702
1009	1075	5	0	33490	0	1056	3	0	31204	1831	2406	1	1	856	0	0	1	70854	4	48.7679
1010	1074	5271	0	21455	0	29049	0	297	247	1674	1412	758	28	10631	7	0	10	70839	3	78.7349
1012	1071	43	277	21214	15	1	23230	0	6491	4133	2	415	8	14791	229	0	2	70851	6	63.2031
1013	1070	17397	7	3612	30	6859	141	23436	8440	1827	2048	1015	342	2151	1262	2	2272	70841	6	39.5901
1015	1068	0	1809	0	54361	0	251	42	0	5	0	637	539	0	0	11908	1287	70839	3	79.6468
1016	1067	1002	22393	306	89	581	801	309	6689	2320	4627	22779	3352	1483	1977	571	1566	70845	6	35.5311
1030	1047	45417	1	13	0	20	0	5	1	5	0	10	3098	4936	17065	37	28	70636	4	64.3454
1031	1046	1809	0	41660	0	5790	8	14	10	9	0	3574	452	10243	1168	1	5906	70644	4	69.7398
1032	1045	2	24769	0	25	0	41294	0	1	0	12	13	8	0	4	4189	227	70544	4	93.6862
1033	1044	0	63154	0	42	0	6947	0	8	0	6	10	4	0	0	266	29	70466	3	99.5416
1034	1043	5	38050	2910	4257	377	6791	5529	1560	3571	4578	1602	161	59	156	778	261	70645	6	74.1595
1053	1064	18819	21953	788	14	4960	55	1848	261	5	7147	13	2656	56	30	3736	8480	70821	6	65.7842
1054	1063	0	67905	0	9	0	2656	0	34	0	6	0	1	0	0	198	31	70840	3	99.6189
1055	1062	0	1362	1	27	0	40201	106	5850	486	22795	10	0	0	5	13	0	70856	4	58.6979
1084	1098	0	483	1	21377	1	34962	8	133	364	4872	51	5792	3	2582	232	3	70864	5	80.1874
1085	1097	186	177	2053	30745	515	6200	185	10	58	3	26295	112	287	861	717	2454	70858	6	56.2759
1086	1096	34068	0	1	28	1398	27	1	0	0	0	2091	2966	14	30211	3	52	70860	5	50.1298
1088	1095	0	0	0	33824	0	42	24969	7	10893	141	3	0	0	1	980	0	70860	2	47.7928
1089	1094	27448	302	3	2	22859	0	8219	0	2	9105	1	275	2	1	1363	1280	70862	5	71.4262
1109	1151	187	195	21884	1050	6715	438	4930	394	5094	2274	1514	83	4000	21424	168	508	70858	6	43.0001
1110	1150	19451	65	137	16476	8299	17609	3000	3	96	152	1399	689	11	2737	48	647	70819	6	87.5994
1111	1149	418	28250	67	872	3	7148	1	1033	94	2612	5548	465	21758	1383	246	936	70834	6	51.8932
1112	1148	112	301	1206	47071	1832	3990	437	921	2017	6033	3501	13	1589	202	1415	211	70851	6	76.9389
1113	1147	4561	0	325	624	50599	1	23	0	0	19	9476	1682	690	234	2443	184	70861	5	79.1832
1114	1146	999	33386	748	28	4696	9885	0	12347	4	885	98	298	6	6	184	7278	70848	6	70.2095
1118	1140	975	22302	19147	141	3679	10150	24	769	289	608	4323	1553	3896	284	43	2653	70836	6	79.6121
1119	1139	14946	378	3307	21066	718	2778	8512	88	696	212	6852	771	1655	3900	2665	2313	70857	6	60.958
1120	1138	28637	8	2	4	1158	9	4	0	0	6	3465	28056	15	9072	4	283	70723	6	42.1617
1121	1137	2	0	53979	0	9972	0	622	654	215	5203	1	0	154	0	1	0	70803	3	90.3253
1122	1136	1	0	0	2306	0	43670	0	7	0	1	9798	0	3	15070	0	2	70858	3	64.8861
1126	1134	7	0	4825	1	64301	0	12	114	9	499	1019	0	1	1	0	34	70823	4	97.6152
1127	1133	1004	20	22490	2	29721	242	65	63	100	492	1791	4559	6962	1866	2	1477	70856	6	75.4756
1128	1132	238	19230	14328	4	9212	927	13	46	2	1538	17866	350	68	618	0	6411	70851	6	62.0161
1153	1301	12640	0	1617	0	49755	0	2253	2	8	2708	13	0	1841	9	0	1	70847	3	90.3524
1154	1300	25	0	29914	1	33967	0	3147	10	3721	0	52	2	5	0	2	2	70848	4	90.203
1155	1299	5	6	0	2	0	34312	0	2	0	2	3	3	0	36520	0	1	70856	4	48.4433
1156	1298	20293	0	3	6	9903	259	16475	1	3	23871	37	2	2	2	0	0	70857	5	42.9936
1157	1297	23975	0	9496	2	4292	0	23015	139	2278	110	1	0	7540	0	0	0	70848	4	53.3043
1163	1224	0	1	9826	45	23834	1	268	1	70	3	9657	29	0	952	135	26035	70857	5	47.5705
1164	1223	0	48081	0	1	0	1	210	1	0	2510	0	82	0	0	18898	1066	70850	3	67.8659
1165	1222	0	68241	0	0	0	2	0	1	0	1	0	2146	0	0	437	35	70863	2	96.3027
1166	1221	0	69401	0	0	0	0	0	1	0	1	0	284	0	0	44	1135	70866	1	97.9327
1168	1220	1	0	57903	2	0	0	2	1006	9675	0	2	0	2267	0	0	2	70860	3	81.7189
1170	1218	0	0	27055	0	3	0	326	29101	13850	5	0	0	504	0	0	1	70845	2	38.1932
1171	1217	17503	133	2035	3542	6424	4832	612	827	352	3383	20806	1240	438	3993	1168	324	67612	6	50.9806
1172	1216	208	17176	541	17511	132	13535	0	320	1	6643	5461	777	14	516	67	2905	65807	6	74.6167
1177	1188	25547	0	29327	0	10163	0	79	1024	800	182	202	2	3187	9	0	331	70853	3	91.7915
1178	1187	21722	0	29263	78	3940	96	613	829	498	816	2677	1437	7574	220	4	1086	70853	5	77.7652
1179	1186	7	0	35839	3	113	0	13	2603	21125	761	9	1	10385	1	6	2	70868	4	50.745
1203	1214	15	570	952	1503	611	22141	239	38	519	86	12499	21670	29	5644	66	4285	70867	6	36.3949
1204	1213	1	17	57725	5	3	3186	0	836	170	0	1702	0	7170	3	1	47	70866	6	85.989
1205	1212	15297	326	28181	18	12871	36	51	33	5	110	9856	195	926	2248	2	696	70851	6	80.068
1226	1241	181	1071	553	18508	1113	25022	248	584	6046	189	5270	2839	233	1262	1477	2428	67024	6	69.3005
1227	1240	477	101	582	326	30997	13964	2	499	1	12132	2627	9	4347	368	11	354	66797	6	69.5346
1228	1239	6	20	22915	4	659	141	358	57	2164	3	24595	1954	1791	1118	8	11190	66983	6	35.4493
1229	1238	3780	16	25193	4	25668	37	366	514	2285	76	2996	103	6127	1544	3	720	69432	6	78.7792
1267	1277	0	0	22951	0	4	0	0	1489	2795	0	0	0	8773	1	0	1	36014	2	63.7391
1268	1276	19405	3	20791	6052	8632	328	398	184	132	63	630	32	11492	348	94	18	68602	6	80.4802
1269	1275	5008	23684	1	1637	2797	32	441	2	1	7390	58	9815	2	35	2441	15265	68609	6	48.3304
1279	1296	0	30995	0	19	0	827	0	0	0	1	298	49	0	49	1727	243	34208	3	93.0806
1280	1295	80	75	22713	1491	1639	217	1667	1318	24738	138	1456	15	1718	118	149	353	57885	6	45.2881
1281	1294	41096	0	2	4875	101	0	3762	0	3	1	7	3490	496	3099	590	347	57869	4	79.6178
1282	1293	0	21526	0	0	0	7625	8	1883	0	4564	31	1	0	1	2	12	35653	2	81.7631
1283	1292	643	482	17575	148	13152	400	2580	2164	21173	1397	1347	122	286	6	453	2199	64127	6	50.5247
1284	1291	0	0	0	59387	0	1	235	0	2520	0	4	581	0	3	1697	38	64466	2	92.123
1285	1290	24672	0	3	0	0	0	1	0	0	0	0	186	9069	159	0	0	34090	2	72.3819
1320	1403	1	0	2005	31429	1	804	1	22	917	0	2	0	311	0	2	0	35495	5	96.4643
1321	1402	32003	0	0	0	1	2	1	0	0	1	0	3185	1194	84	0	5	36476	3	87.7454
1327	1397	21415	3607	3983	2563	5878	19403	4	11	1	4	2600	410	271	719	46	3033	63948	6	88.8988
1328	1396	0	54925	0	2	0	3	91	1156	673	1309	0	3	0	0	5765	30	63957	3	85.8858
1341	1356	0	198	0	62323	0	451	1812	1	3048	626	16	1	0	5	2388	1	70870	3	88.8557
1342	1355	92	6403	191	29915	452	5693	134	175	594	169	1334	22019	314	141	1653	1587	70866	6	60.3195
1343	1354	26765	105	583	7	932	6306	14	863	1	4565	339	815	22450	7088	0	40	70873	6	48.958
1344	1353	687	0	50	2	46408	2	1024	0	0	14	21327	206	0	180	0	970	70870	5	66.5289
1345	1352	26693	572	17	82	15680	1501	31	62	850	71	1566	1928	66	20301	13	1445	70878	6	62.8474
1346	1351	787	1	4437	3618	35537	27	20878	276	1289	133	1955	0	37	4	22	1881	70882	6	62.6492
1377	1390	28032	7316	2	115	739	35	5942	2	4	5	0	0	3	3	210	1	42409	6	85.4512
1378	1389	0	2	25185	202	13	6	1	8341	237	1	6993	0	2	5	755	666	42409	5	59.9118
1379	1388	18964	0	5928	5	854	9	1510	815	881	4442	1502	24	7174	20	2	275	42405	5	60.7476
1380	1387	162	38764	1	7	21	110	75	13	5	602	26	7	0	0	1839	780	42412	6	92.1084
1421	1542	588	0	1	32258	0	3	7046	0	5044	0	0	50	21669	2931	1303	0	70893	4	46.3374
1422	1541	33825	0	3	0	33053	0	1644	0	0	2365	0	1	2	1	0	0	70894	3	94.3394
1423	1540	55835	0	2	0	13172	0	1	0	0	1886	0	0	2	0	0	0	70898	3	97.3356
1424	1539	33493	0	3665	0	27450	0	316	11	43	305	0	0	5598	0	0	0	70881	3	91.15
1425	1538	0	3	4	26514	0	6958	0	0	139	0	26058	0	51	11163	3	1	70894	4	47.224
1426	1537	0	0	56323	0	2	0	0	2227	24	1	2	1	12316	0	0	0	70896	2	79.4474
1427	1536	1050	0	52760	0	7938	0	6	7207	20	816	0	0	1095	0	0	2	70894	3	87.099
1431	1446	9785	17	8280	1	15731	11	64	6934	21	2528	2441	315	2909	21846	0	6	70889	6	47.7154
1432	1445	149	141	4419	24288	110	26664	4097	709	562	1859	1523	366	737	712	2396	2161	70893	6	78.6693
1433	1444	115	159	470	17455	25703	4436	9	724	668	5395	53	2331	2245	6991	4120	23	70897	6	68.1806
1434	1443	4	39988	0	9	977	5310	0	0	0	2	2735	3139	0	34	14	18686	70898	5	65.2882
1455	1468	0	0	0	42382	0	33	0	0	3	0	5	0	0	13	4	0	42440	2	99.9411
1456	1467	0	42341	0	0	0	23	0	1	0	57	0	1	0	0	5	3	42431	2	99.8421
1457	1466	100	19358	468	2355	111	5737	428	610	136	5219	887	35	18	39	4345	2587	42433	6	66.2904
1478	1526	73	789	1791	25419	951	1595	534	1244	1570	112	3851	3443	137	1100	5314	22966	70889	6	43.1915
1479	1525	21542	0	24	2	623	3	2	2207	46	4	22948	6477	7497	8331	0	1203	70909	5	31.2993
1480	1524	0	27070	0	20572	1	5860	0	104	2247	5	589	6	1	0	5651	8796	70902	4	75.4605
1481	1523	227	62	21430	19058	4297	721	321	2130	3778	4238	7565	509	2813	1584	1100	1069	70902	6	64.5892
1482	1522	27593	0	0	5	4	1	2	0	0	0	62	7010	55	34536	1	1632	70901	4	38.9317
1487	1501	19479	1380	626	517	4723	430	937	14296	102	11467	263	7013	629	2426	5641	972	70901	6	38.2999
1488	1500	0	1	53549	34	33	1573	5	3939	6175	2513	553	0	2529	0	0	0	70904	5	77.8376
1489	1499	19918	0	4722	131	6759	478	2452	2214	9425	779	64	7	23491	451	6	4	70901	5	45.1446
1490	1498	1	1	0	38792	0	3	23854	0	2886	0	0	0	0	0	5367	0	70904	4	54.7176
1491	1497	22806	0	2	0	0	1	0	1	0	0	0	20167	15681	12248	0	0	70906	3	32.1679
1502	1519	1262	68	1433	31834	1470	83	1634	5599	2268	407	458	783	21926	1159	513	14	70911	6	50.9794
1503	1518	37194	0	0	0	0	1	7964	2	1	25745	0	2	4	1	0	0	70914	2	52.4509
1504	1517	37679	0	0	0	7451	0	23011	0	0	2768	0	0	4	0	0	0	70913	2	63.6414
1505	1516	1599	15	23196	122	8888	100	321	7211	65	27203	1230	1	892	50	1	10	70904	6	47.8393
1506	1515	0	1690	0	65957	0	20	3203	0	4	26	1	0	0	1	15	0	70917	3	95.4172
1507	1514	100	27	1	6817	804	34337	54	1	0	1290	3696	449	1	243	3	23086	70909	6	59.3521
1508	1513	57	4212	57	23868	4	25230	6103	87	337	2106	1798	245	0	227	5209	1365	70905	6	75.3515
1551	1561	35938	1	11	0	1834	0	5034	25027	193	1896	553	1	2	430	0	0	70920	4	53.2769
1552	1560	34822	671	100	6	1885	22873	6827	1188	0	504	2	137	606	1295	0	0	70916	6	85.1106
1553	1559	17698	680	1686	5745	6434	403	226	51	637	1534	2242	1651	5055	4714	17526	4611	70893	6	46.0497
1554	1558	18863	3476	314	571	10392	20446	26	20	0	8	844	1537	90	10531	1356	2433	70907	6	76.2435
1571	1589	19649	1	3082	0	8794	0	2962	1858	2291	24420	0	2	7855	0	0	0	70914	4	44.4567
1572	1588	0	41364	1	1	0	1	0	0	0	1	0	314	0	0	23388	5852	70922	4	58.3275
1598	1734	6	161	31	15418	6	27	9354	1072	25917	45	0	7	2	1	12563	4	64614	6	24.2192
1606	1620	0	5	0	26138	0	1	4	0	0	1	0	0	1	0	44767	1	70918	3	36.8651
1607	1619	5036	1059	16421	4551	4606	523	224	2985	18773	112	1017	1716	5464	6903	984	540	70914	6	45.4015
1608	1618	2246	0	29556	1	24594	0	1	0	1	0	12797	4	0	1685	0	37	70922	4	79.5198
1609	1617	0	29314	0	2290	0	31994	1655	12	0	5652	2	1	0	0	1	1	70922	3	89.6732
1610	1616	516	53	25517	2043	10617	2527	949	1933	21195	2225	1900	14	129	240	706	349	70913	6	58.2023
1622	1725	0	744	1	47039	0	180	668	89	13076	0	463	231	1	20	3328	5	65845	4	72.8438
1623	1724	25041	0	2	164	8438	2	5033	0	1	2071	476	2	5	24614	1	0	65850	5	51.0964
1624	1723	459	1692	0	9310	450	22807	612	3	0	6034	60	21580	0	795	89	1953	65844	5	52.7277
1625	1722	25	12	5	21690	0	62	7889	2515	25634	789	11	1	58	0	7152	0	65843	5	33.0999
1626	1721	0	1	26507	10	2	974	2	25172	9573	15	2	1	6813	0	0	1	69073	5	39.8043
1637	1650	0	1	1	38231	0	5	1543	2	9802	0	2	3	2	6	21316	2	70916	4	53.9201
1638	1649	29744	3	18790	1	4579	2	139	1756	13258	93	0	6	2402	1	7	131	70912	6	74.9083
1639	1648	27510	0	11	1	33	6	3	0	0	3	29048	127	1383	12723	1	37	70886	5	38.8807
1655	1677	6	2	1485	2	28228	1	10	0	0	1	16177	1	0	2	1	25001	70917	6	41.9138
1656	1676	0	1	0	25577	0	14984	6966	17	9	23355	0	0	0	1	5	0	70915	3	57.1981
1657	1675	0	39160	0	18	0	31152	0	6	0	10	3	6	0	0	562	2	70919	3	99.1695
1659	1672	33886	0	0	0	1779	0	6761	0	1	3	0	28418	4	6	49	11	70918	2	50.2905
1661	1671	9	5522	0	3	1	26498	5	7319	2	30139	0	31	20	1366	0	0	70915	5	45.171
1662	1670	17133	0	4	2636	16301	1271	2112	0	0	6890	23800	0	3	761	0	4	70915	5	52.6616
1663	1669	0	0	42407	5	3	0	0	1	14	0	24	3	14	28443	0	6	70920	3	59.8068
1683	1695	0	6	45651	0	6	1	0	25197	5	0	1	0	17	0	0	3	70887	4	64.418
1684	1694	240	2739	1461	10699	21532	29087	1931	9	55	2700	16	1	10	5	394	1	70880	6	92.7737
1685	1693	1424	0	27956	0	34311	0	5	299	0	5797	1	1	1081	0	0	6	70881	3	89.8562
1686	1692	0	49416	1	1	1	0	0	1	0	0	2	837	0	0	1806	18821	70886	4	69.7162
1697	1718	67	241	4301	19649	1171	2317	2408	1326	2783	711	1063	19878	1672	2461	1531	540	62119	6	44.6659
1698	1717	27551	13	166	2	27367	0	943	0	11	239	1650	1789	3561	62	27	5145	68526	5	80.406
1699	1716	968	28276	0	3435	2	1089	2	50	1827	2	559	18	17	1114	9443	20	46822	5	72.1242
1700	1715	25	185	30298	143	372	742	0	10	31	0	8336	881	2140	2844	191	632	46830	6	67.8305
1701	1714	19	63	24	25418	113	1626	42	2	31	1	5063	1652	39	10103	169	1837	46202	6	59.0083
1702	1713	346	2226	7	31213	0	5540	705	165	4404	29	13	1	1	261	1286	9	46206	5	85.1231
1703	1712	272	1592	233	24885	6055	2964	76	3450	999	1881	2959	211	1386	21917	729	142	69751	6	51.6136
1704	1711	11125	7	9244	0	39201	0	474	181	54	34	117	1755	321	950	273	6525	70261	4	84.7938
1705	1710	3	42577	49	2378	25	13673	549	305	13	1591	278	5308	167	103	1255	325	68599	6	85.577
1735	1756	8327	0	141	23	1069	8	823	7	243	513	9	0	32	7	0	0	11202	5	85.4133
1736	1755	0	303	0	1432	0	11848	35	52	183	17	782	1	0	4	10463	2	25122	3	54.0681
1737	1754	7	0	20814	1	1790	1	0	7	15	2	2481	0	26	1	0	52	25197	5	89.7448

## Sheet: Table 5. vRNA5 in virio
Table 5. Base-pairing conservation (BP) calculation across type A influenza in vRNA5 local MEA structure in virio
i	j	GC	CG	AU	UA	GU	UG	GA	AG	AA	GG	UU	CC	AC	UC	CA	CU	Total Pairs	BP Types	% Canonical	Avg % Canonical		87.0814
30	83	40624	0	0	0	38	1	1	0	0	1	0	54	257	225	0	0	41201	3	98.6942
32	43	0	41168	0	0	0	16	0	8	0	3	4	2	0	0	3	4	41208	2	99.9418
33	42	11	0	27899	1	12238	0	26	17	898	2	1	0	110	0	0	3	41206	4	97.4348
48	66	10466	0	17	0	30390	0	252	0	0	8	5	0	69	0	0	0	41207	3	99.1895
49	65	0	1	0	41195	0	1	0	0	3	0	4	0	0	1	3	0	41208	3	99.9733
50	64	0	41170	0	0	0	3	0	0	0	2	0	0	0	0	6	24	41205	2	99.9223
51	63	0	0	0	41029	0	135	0	0	3	0	1	0	0	10	31	0	41209	2	99.8908
87	115	2	0	11587	0	29366	0	1	0	1	0	62	0	4	0	0	185	41208	3	99.386
88	114	10423	0	16	0	30757	0	5	1	0	3	2	0	0	0	0	1	41208	3	99.9709
89	113	0	0	41195	0	7	0	0	0	0	0	0	0	5	0	0	0	41207	2	99.9879
90	112	1150	0	28928	0	11118	0	0	2	0	0	2	0	8	0	0	1	41209	3	99.9685
91	111	41141	0	0	0	62	0	1	0	0	1	0	1	1	1	0	0	41208	2	99.9879
92	110	41204	0	0	0	2	0	0	0	0	1	0	0	1	1	0	0	41209	2	99.9927
93	109	0	41164	0	0	0	31	0	12	0	0	0	1	0	0	2	0	41210	2	99.9636
94	107	0	0	36010	0	6	0	0	2	4	0	0	0	5184	0	0	0	41206	2	87.4047
95	106	0	41190	0	3	0	1	0	7	0	0	1	2	0	0	5	1	41210	3	99.9612
96	105	41132	0	0	12	25	0	15	0	1	2	0	1	11	8	0	0	41207	3	99.9078
97	104	0	0	41169	0	6	0	0	7	1	0	0	0	27	0	0	0	41210	2	99.9151
117	172	32422	0	49	0	8474	0	41	0	3	24	0	1	187	2	0	0	41203	3	99.3738
118	171	0	0	0	40520	0	671	1	0	1	0	9	0	0	5	2	0	41209	2	99.9563
120	169	0	28545	0	6	0	12295	0	312	0	21	0	1	0	0	28	2	41210	3	99.1167
123	167	8	0	569	0	40135	0	0	0	0	70	398	6	0	0	0	17	41203	3	98.8083
124	166	0	0	24796	0	2	0	0	4	3	0	0	0	16402	0	0	0	41207	2	60.1791
125	165	11343	0	191	2	29608	4	3	0	0	10	32	0	7	6	0	1	41207	5	99.8568
126	164	0	40783	0	0	0	4	0	1	0	1	0	13	0	0	378	27	41207	2	98.9808
127	163	0	8	0	15	0	41171	0	0	0	1	14	0	0	0	0	0	41209	3	99.9636
129	161	40139	0	0	0	10	0	0	0	0	3	0	4	1053	1	0	0	41210	2	97.4254
130	160	0	0	41184	0	1	0	0	0	1	0	0	0	21	0	0	1	41208	2	99.9442
131	159	0	0	35258	0	1	0	0	67	163	0	0	0	5717	0	0	0	41206	2	85.5676
132	158	30096	0	0	0	19	0	6	0	0	1	0	17	10832	234	0	0	41205	2	73.0858
133	157	0	0	41173	0	25	0	0	2	2	0	0	0	4	0	0	0	41206	2	99.9806
137	151	0	41201	0	0	0	1	0	0	0	0	0	1	0	0	7	0	41210	2	99.9806
138	150	0	14707	0	15	0	60	0	42	2	0	31	706	0	4	12656	12976	41199	3	35.8795
141	147	0	39853	0	8	0	882	1	13	0	14	0	0	0	0	429	1	41201	3	98.8884
142	146	0	40983	0	0	0	3	0	0	0	0	0	1	0	0	0	221	41208	2	99.4613
204	221	37135	0	0	0	1	0	0	0	0	0	0	2	4068	0	0	0	41206	2	90.1228
207	218	13143	0	2	1	1	0	0	0	0	1	2	307	8755	18992	0	0	41204	4	31.9071
208	217	41173	0	0	0	0	0	0	0	0	1	0	0	31	2	0	0	41207	1	99.9175
209	216	0	0	23620	0	0	0	2	13854	2499	0	5	0	1219	2	0	1	41202	1	57.3273
210	215	0	37	16313	0	1942	11328	0	22	0	20	7734	1	0	1	0	3806	41204	4	71.8862
231	239	11321	0	3	4	5	0	2	0	1	0	147	1122	14784	13817	0	2	41208	4	27.5019
232	238	0	11303	0	0	0	464	6	208	0	29222	0	0	0	0	2	0	41205	2	28.5572
241	310	41202	0	0	0	1	0	0	0	0	0	0	0	6	0	0	0	41209	2	99.9854
242	309	0	23410	1	0	0	1	0	3	0	1	0	6198	0	1	396	11193	41204	3	56.8197
243	308	0	40801	0	0	0	395	0	13	0	0	0	0	0	0	0	0	41209	2	99.9685
244	307	0	0	41203	0	2	0	0	0	0	0	1	0	2	0	0	1	41209	2	99.9903
265	274	41204	0	0	0	1	0	0	0	0	1	0	0	0	0	0	0	41206	2	99.9976
266	273	4934	0	3	0	36258	0	9	0	0	2	0	0	0	0	0	0	41206	3	99.9733
267	272	16	0	9343	0	31543	0	0	0	0	1	261	0	9	1	0	14	41188	3	99.3056
278	294	20611	0	0	0	20590	0	3	0	0	1	0	0	0	0	0	0	41205	2	99.9903
279	293	0	18354	0	0	0	22501	0	280	0	66	0	2	0	0	0	0	41203	2	99.1554
313	373	41188	0	0	0	2	0	1	0	0	3	0	0	0	0	0	0	41194	2	99.9903
314	372	0	37181	0	3	0	51	0	36	6	0	0	0	0	0	3904	5	41186	3	90.4069
315	371	10246	0	17183	0	12632	6	0	75	0	7	787	0	109	21	0	104	41170	4	97.3209
316	370	38949	0	0	0	2177	0	6	0	0	3	3	1	41	8	0	0	41188	2	99.8495
317	369	1	0	29588	2	1	0	0	1	23	0	15	0	11549	2	0	9	41191	4	71.8409
318	368	0	1	0	27751	0	8	11987	1	659	8	1	0	0	1	775	0	41192	3	67.3917
319	335	69	8	9	0	41082	0	6	0	0	23	2	0	0	0	0	2	41201	4	99.9199
320	334	0	40946	0	0	0	69	0	114	0	0	0	2	0	0	3	67	41201	2	99.5486
321	333	0	12442	0	6264	0	9296	0	0	1	0	743	5	0	14	12330	98	41193	3	67.9776
349	366	0	32373	0	31	0	50	1	0	2	0	0	0	0	0	8735	0	41192	3	78.7871
350	365	0	0	0	41151	0	1	40	0	1	0	1	0	0	1	2	0	41197	2	99.8908
351	364	36852	0	0	0	0	0	1	0	0	0	0	36	556	3754	0	0	41199	1	89.4488
352	363	41195	0	0	0	0	0	0	0	0	1	0	0	3	1	0	0	41200	1	99.9879
354	361	0	24279	0	2	0	16910	0	0	0	0	1	0	0	0	0	0	41192	3	99.9976
355	360	0	24513	0	165	0	11	0	0	0	0	10	229	0	0	15228	1042	41198	3	59.9277
382	446	0	0	0	40660	0	1	0	0	2	0	120	0	0	397	2	0	41182	2	98.7349
383	445	0	41121	0	0	0	1	0	1	0	1	0	1	0	0	48	13	41186	2	99.8446
384	444	0	9414	10598	65	411	2329	1	16674	708	255	13	5	627	1	52	28	41181	5	55.4066
385	443	0	0	41147	0	2	0	0	25	8	0	0	0	4	0	0	0	41186	2	99.9102
387	441	493	27	749	385	10692	366	146	12827	14512	859	67	0	28	11	4	4	41170	6	30.8769
393	437	27653	0	0	0	2	0	0	0	0	0	0	5125	1156	7248	0	0	41184	2	67.1499
394	436	41172	0	0	0	1	0	1	0	0	0	0	0	11	2	0	0	41187	2	99.966
396	434	23594	4	112	2	537	1	2	3	0	4	420	531	4073	11889	2	4	41178	6	58.8907
397	433	0	1	0	29215	0	45	2	0	1118	0	0	2	0	1	10800	0	41184	3	71.0494
398	432	0	6801	0	474	2	129	3	1	0	3	3	311	0	0	20246	13204	41177	4	17.9858
399	431	1	39294	0	0	0	791	0	1093	0	6	0	0	0	0	0	1	41186	3	97.3292
400	430	0	0	41177	0	5	0	0	1	7	0	1	0	0	0	0	0	41191	2	99.9782
402	408	11045	0	47	187	202	19	13	0	22	4	756	712	12895	15267	0	9	41178	5	27.9275
410	421	6	12025	0	1	0	29141	2	7	0	5	0	0	0	1	1	0	41189	4	99.9612
453	462	0	2602	3	8138	7	17318	7	28	5	54	356	63	0	5	12193	397	41176	5	68.1659
454	461	0	41162	0	0	0	2	0	0	0	0	0	0	0	0	15	4	41183	2	99.9539
455	460	0	41172	0	0	0	6	0	0	0	0	0	1	0	0	1	2	41182	2	99.9903
511	527	41155	0	0	0	4	0	11	0	0	1	0	0	11	0	0	0	41182	2	99.9442
512	526	0	41157	0	0	0	12	0	6	0	2	0	1	0	0	0	2	41180	2	99.9733
513	525	0	1	25030	177	128	43	113	43	164	2	14227	68	108	171	20	882	41177	5	61.6339
514	523	41170	0	0	0	2	0	2	1	0	0	0	2	4	0	0	0	41181	2	99.9781
515	522	0	37071	0	2	0	12	0	10	3	3	0	1	1	0	4073	1	41177	3	90.0624
544	553	0	39866	0	1	0	1	0	1	0	1	0	2	0	0	1308	0	41180	3	96.814
545	552	0	0	0	11745	1	1018	0	0	0	0	25726	2	0	2669	0	15	41176	3	30.9986
546	551	0	33328	0	0	0	7841	0	1	0	0	0	0	0	0	4	0	41174	2	99.9879
556	638	41169	0	0	0	1	0	1	0	0	5	0	0	1	1	0	0	41178	2	99.9806
557	637	41126	0	0	0	0	0	0	0	0	0	0	9	43	2	0	0	41180	1	99.8689
558	636	6968	0	20194	0	3912	0	46	89	568	33	0	0	9340	5	0	0	41155	3	75.5048
561	633	0	9455	0	2595	0	17716	0	1	0	0	0	0	0	0	11406	0	41173	3	72.295
562	632	0	0	0	41172	0	3	0	0	1	0	3	0	0	0	1	0	41180	2	99.9879
563	631	0	41171	0	0	0	5	0	0	0	0	0	0	0	0	5	0	41181	2	99.9879
566	629	0	7	0	13029	0	28135	0	0	0	1	0	0	0	1	0	0	41173	3	99.9951
567	628	0	0	0	27544	0	2	815	0	9581	0	1	0	0	1	3236	0	41180	2	66.8917
568	627	29390	0	1	1	10927	0	699	0	0	106	13	0	17	22	0	0	41176	4	97.9187
569	626	40841	0	0	0	6	0	0	0	0	1	0	3	308	19	0	0	41178	2	99.1962
570	625	0	0	0	39232	0	3	3	0	117	0	0	0	0	0	1823	0	41178	2	95.2815
571	624	0	20264	0	1	0	0	2	0	1	1	0	11100	0	0	7909	1894	41172	2	49.2203
578	593	6	0	8947	6	32174	0	2	0	0	0	41	0	0	0	0	2	41178	4	99.8907
579	592	25940	0	4	0	4	0	1	22	3	26	0	0	15177	0	0	0	41177	3	63.0158
580	591	0	25809	0	1	4	0	1	3	0	2	0	0	0	0	15354	0	41174	3	62.6949
581	590	0	2	0	2	0	41144	0	29	0	2	0	0	0	0	0	0	41179	3	99.9247
582	589	4	0	3805	0	37314	0	1	2	0	1	49	0	0	0	0	0	41176	3	99.8713
583	588	13	0	20475	2	1	1	0	0	1	0	10815	0	8452	1412	0	2	41174	5	49.7693
597	610	0	0	0	37035	0	21	1	0	0	0	10	0	0	0	4105	6	41178	2	89.9898
598	609	0	0	0	4018	0	36994	1	1	0	0	162	0	0	0	0	0	41176	2	99.6017
599	608	0	0	0	0	24148	24	3	0	0	17005	0	0	0	0	0	1	41181	2	58.697
600	607	7401	0	12520	0	11399	0	4	0	1	0	149	377	9248	79	2	1	41181	3	76.0545
614	622	41150	0	0	0	1	0	0	0	0	0	0	0	26	1	0	0	41178	2	99.9344
615	621	12198	0	11563	0	14677	0	8	9	17	2	3	1	2684	3	0	1	41166	3	93.3732
663	672	170	2	5	12842	1021	190	25138	60	844	576	86	26	4	15	195	0	41174	6	34.5606
664	671	40173	0	0	0	892	0	4	0	0	0	0	18	94	1	0	0	41182	2	99.7159
665	670	0	28972	0	0	0	169	0	10692	1	5	0	2	4	0	1335	1	41181	2	70.7632
674	693	28356	0	17	0	11926	0	785	1	3	12	1	0	16	57	0	1	41175	3	97.8725
675	692	0	13759	0	0	0	26966	0	38	0	412	0	0	0	1	1	0	41177	2	98.9023
743	779	0	40789	0	0	0	371	0	23	0	1	0	0	0	0	2	3	41189	2	99.9296
744	778	0	24596	0	1	0	10419	0	3563	0	2604	0	1	0	0	1	3	41188	3	85.0151
745	777	2	0	24421	5	339	0	6	811	15502	0	6	0	98	0	2	0	41192	4	60.1258
746	776	29094	0	1	0	2	0	0	0	0	0	0	7	11953	130	0	0	41187	3	70.6461
747	775	16285	0	2	0	3	0	0	0	3	0	0	0	24898	0	0	0	41191	3	39.5475
748	774	1	0	27122	0	0	0	0	186	193	0	0	0	13673	0	0	0	41175	2	65.8725
749	773	0	0	41189	0	0	0	0	0	0	0	0	0	3	0	0	1	41193	1	99.9903
750	772	3	0	16560	0	13446	0	0	2	0	0	11163	0	1	0	0	13	41188	3	72.8586
752	768	1	0	0	40506	6	319	52	0	8	0	245	0	0	44	12	0	41193	4	99.1236
753	767	38480	0	1	0	1	0	0	1	0	0	0	22	2363	309	0	0	41177	3	93.4551
754	766	0	0	41187	0	1	0	0	0	4	0	0	0	1	0	0	0	41193	2	99.9879
755	765	26122	0	11	0	15023	0	0	0	0	1	6	0	4	20	0	3	41190	3	99.9175
756	764	15	0	29893	0	11145	0	0	0	53	2	1	0	79	0	0	0	41188	3	99.6722
757	763	0	0	0	41167	0	20	0	0	1	0	3	0	0	0	2	0	41193	2	99.9854
792	801	0	4495	0	29108	0	6535	1	36	121	3	0	0	0	1	883	1	41184	3	97.4602
793	800	0	41172	0	0	0	16	0	0	0	2	0	1	0	0	1	2	41194	2	99.9854
809	823	0	1	0	0	0	41186	0	6	1	1	0	0	0	0	0	0	41195	2	99.9806
810	822	0	0	581	23013	9	74	15	0	321	0	16234	10	10	649	49	227	41192	4	57.4796
811	821	41101	0	0	0	8	0	54	1	0	8	0	18	5	1	0	0	41196	2	99.7888
812	820	0	41147	0	0	0	27	0	4	0	1	0	1	0	0	13	1	41194	2	99.9514
813	819	0	10471	4	49	82	137	0	0	0	0	27342	21	0	1278	97	1701	41182	5	26.0866
814	818	0	40081	0	0	0	1107	0	1	0	0	0	0	0	0	0	0	41189	2	99.9976
837	847	0	0	4	24652	0	3	28	0	20	0	2	0	0	1	16481	0	41191	3	59.865
838	846	0	24585	0	4	0	2	0	0	1	0	0	2	0	0	16455	142	41191	3	59.6999
839	845	0	41184	0	4	0	2	0	3	0	0	0	0	0	0	1	3	41197	3	99.983
852	869	40454	0	0	0	6	0	0	0	0	2	0	0	733	0	0	0	41195	2	98.2158
853	868	0	41186	0	0	0	1	0	0	0	3	0	2	0	0	2	1	41195	2	99.9806
893	903	0	31644	0	0	0	3	0	0	0	4	0	0	0	0	9539	2	41192	2	76.828
933	939	0	29758	0	0	0	1	0	1	0	1	0	0	0	0	11237	198	41196	2	72.2376
952	1064	11527	0	3	0	0	0	0	3	0	0	0	8	29656	1	0	0	41198	2	27.9868
953	1063	0	40752	0	0	0	429	0	11	0	0	0	1	0	0	1	0	41194	2	99.9684
956	1060	0	0	0	40003	0	0	966	0	47	0	2	0	0	0	179	0	41197	1	97.1017
957	1059	0	2574	31	30580	1	4984	33	178	274	24	1358	8	0	102	590	439	41176	5	92.6996
958	1058	41189	0	0	0	2	0	4	0	0	0	0	0	2	1	0	0	41198	2	99.983
959	1057	0	0	0	41190	0	1	3	0	0	0	0	0	0	2	1	0	41197	2	99.9854
960	1056	8	944	2	17692	3	278	16	2	50	0	586	6010	17	9747	5280	554	41189	6	45.9516
961	1055	0	41073	0	0	0	0	0	0	0	0	0	0	0	0	1	123	41197	1	99.699
962	1053	0	15626	0	3	0	0	1	0	1	0	0	4565	0	0	14486	6505	41187	2	37.9464
974	988	0	40518	0	0	0	667	0	3	0	3	1	1	0	0	2	2	41197	2	99.9709
975	987	107	4589	20	26491	13	7122	31	70	173	3	1532	5	257	190	551	35	41189	6	93.088
976	986	41190	0	0	0	2	0	1	0	0	0	0	2	2	0	0	0	41197	2	99.9879
977	985	0	41146	0	0	0	6	0	39	0	2	0	2	0	0	0	0	41195	2	99.8956
978	984	1	21	22327	11696	507	1735	112	162	447	0	1867	3	34	72	1459	746	41189	6	88.0988
979	983	41187	0	0	0	2	0	0	0	0	3	0	5	0	1	0	0	41198	2	99.9782
996	1004	0	26961	0	0	0	14226	0	0	0	0	0	0	0	0	4	0	41191	2	99.9903
997	1003	0	41151	0	0	0	41	0	1	0	2	0	0	0	0	1	0	41196	2	99.9903
998	1002	4	0	0	11858	8	11921	8	0	0	30	5361	0	0	12004	0	0	41194	4	57.7536
1006	1023	2	0	12696	0	0	0	0	544	386	0	0	0	27567	0	0	0	41195	2	30.8241
1007	1022	3	0	14	0	41173	0	1	0	0	2	5	0	0	0	0	1	41199	3	99.9782
1008	1021	0	0	1	11918	0	0	4052	1	25157	1	0	0	0	0	67	0	41197	2	28.9317
1009	1020	41190	0	0	0	2	0	0	0	0	5	0	0	1	1	0	0	41199	2	99.983
1010	1019	0	1	0	0	0	41193	0	2	0	2	1	0	0	0	0	0	41199	2	99.9879
1026	1037	0	0	37559	0	2247	0	1	1075	1	205	59	0	0	0	0	41	41188	2	96.6447
1027	1036	41182	0	0	0	12	0	4	0	0	2	0	1	1	0	0	0	41202	2	99.9806
1028	1035	0	0	27816	0	3	0	0	1	6	0	2	0	13371	0	0	0	41199	2	67.5235
1038	1049	38179	0	0	0	0	0	0	0	0	0	0	22	2493	504	0	0	41198	1	92.672
1039	1048	41202	0	0	0	3	0	0	0	0	0	0	0	0	0	0	0	41205	2	100
1040	1047	10090	0	0	0	30822	0	193	0	0	91	1	1	1	0	0	0	41199	2	99.3034
1074	1113	12	10260	0	59	1	97	0	0	0	2	136	16718	4	1098	1752	11052	41191	5	25.3186
1075	1111	0	0	0	41201	0	0	0	0	1	0	0	0	0	1	0	0	41203	1	99.9951
1076	1110	41203	0	0	0	0	0	0	0	0	0	0	0	1	0	0	0	41204	1	99.9976
1077	1109	3	0	18645	0	22539	0	0	2	2	0	0	0	8	0	0	0	41199	3	99.9709
1082	1106	0	0	0	41199	0	0	1	0	2	0	2	0	0	0	1	0	41205	1	99.9854
1083	1105	27621	0	0	0	0	0	1	0	0	0	0	171	940	12461	0	0	41194	1	67.051
1084	1104	41179	0	0	0	0	0	0	0	0	0	0	0	24	0	0	0	41203	1	99.9418
1085	1103	0	38373	0	0	0	2777	0	54	0	0	0	0	0	0	0	0	41204	2	99.8689
1086	1102	0	0	39428	0	1767	0	0	2	0	0	0	0	3	0	0	1	41201	2	99.9854
1087	1101	0	0	0	37684	0	3508	0	0	3	0	3	0	0	1	3	0	41202	2	99.9757
1091	1099	0	1	0	2	0	41197	0	1	0	3	0	0	0	0	0	0	41204	3	99.9903
1092	1098	0	33330	0	120	0	4901	3	225	7	391	12	3	0	2	1862	339	41195	3	93.0962
1129	1136	40616	0	0	0	36	0	513	0	0	0	0	29	5	4	0	0	41203	2	98.6627
1130	1135	0	32317	6	0	0	17	0	8811	0	40	0	4	0	0	5	2	41202	3	78.4913
1142	1160	0	41041	0	0	0	5	0	0	0	0	0	1	0	0	3	154	41204	2	99.6165
1143	1159	8581	1	3	1	2	0	0	1	0	0	21	1686	16485	14416	0	2	41199	5	20.8452
1144	1158	0	25857	0	5	0	7	0	0	1	3	0	216	0	0	13731	1371	41191	3	62.8026
1145	1157	0	41153	0	0	0	28	0	0	0	3	0	0	0	0	0	17	41201	2	99.9515
1146	1156	3	0	39210	1	1961	0	1	2	13	0	1	0	10	0	1	0	41203	4	99.932
1193	1210	40133	0	0	0	0	0	4	0	0	0	0	0	1052	7	0	0	41196	1	97.4197
1194	1209	31334	0	0	0	0	0	1	0	0	0	0	17	9744	100	0	0	41196	1	76.0608
1195	1208	45	0	31652	0	1026	0	0	269	12	1	4	3	8181	1	0	0	41194	3	79.4363
1196	1207	0	55	0	24321	0	3931	3	1	1	0	17	4	0	9	12853	7	41202	3	68.703
1197	1206	22861	11	3	40	955	0	32	2	1	1	55	14456	368	1543	371	497	41196	5	57.9425
1198	1205	0	0	41060	0	10	0	0	131	0	0	0	0	0	0	0	1	41202	2	99.6796
1199	1204	34581	0	2	0	7	0	0	0	0	5	0	3	6579	22	0	0	41199	3	83.9583
1219	1287	0	36	0	10485	0	30636	1	0	0	1	0	0	0	0	31	0	41190	3	99.9199
1220	1286	0	38863	0	5	0	173	0	1	0	0	0	0	0	0	2134	2	41178	3	94.8103
1237	1260	20019	0	0	0	21178	0	0	0	0	0	0	0	1	1	0	0	41199	2	99.9951
1238	1259	41133	0	0	0	7	0	0	0	0	0	0	0	62	0	0	0	41202	2	99.8495
1243	1256	0	41200	0	0	0	0	0	1	0	0	0	0	0	0	3	0	41204	1	99.9903
1244	1255	0	41189	0	0	0	1	0	0	0	0	0	2	0	0	4	7	41203	2	99.9684
1245	1254	674	93	2494	8858	62	104	195	13917	9723	86	74	26	4507	31	155	190	41189	6	29.8259
1262	1275	0	0	0	25481	0	15719	0	0	0	0	0	0	0	0	0	0	41200	2	100
1263	1274	0	36831	0	1	0	4261	0	92	0	10	0	0	0	0	4	0	41199	3	99.7427
1264	1273	0	41191	0	0	0	11	0	0	0	0	0	0	0	0	3	2	41207	2	99.9879
1265	1272	0	36526	0	0	0	39	0	0	0	0	0	68	0	0	514	4053	41200	2	88.75
1266	1271	0	1	20107	0	298	0	0	1	0	1	2589	2	1	0	0	18191	41191	3	49.5399
1312	1320	15226	0	0	0	12672	0	10764	0	0	2537	0	0	0	0	0	0	41199	2	67.7152
1313	1319	0	40931	0	0	0	4	0	258	1	0	0	0	0	0	10	2	41206	2	99.3423
1340	1458	0	0	0	28619	0	288	87	7	12140	4	7	0	0	3	49	0	41204	2	70.1558
1341	1457	33330	0	849	0	3944	0	22	0	2	2	1	1	3049	0	0	0	41200	3	92.5316
1342	1456	0	41159	0	0	0	5	0	0	0	1	0	0	0	0	40	1	41206	2	99.8981
1343	1455	0	0	0	7602	0	21016	0	1	0	0	12512	0	0	66	1	1	41199	2	69.4629
1344	1454	0	0	11382	0	29798	0	6	0	6	11	1	0	0	0	0	0	41204	2	99.9418
1349	1361	41185	0	0	0	8	0	12	0	0	1	0	1	0	0	0	0	41207	2	99.966
1350	1360	36243	0	0	0	0	0	1	0	0	6	0	0	4568	376	0	0	41194	1	87.9813
1351	1359	2	0	22194	0	1	1	0	109	111	0	1	0	18779	3	0	0	41201	4	53.8773
1352	1358	0	18	1	0	28	23694	0	0	0	7	17330	0	0	10	0	118	41206	4	57.6154
1372	1387	0	39284	0	0	0	1898	0	3	0	22	0	0	0	0	0	0	41207	2	99.9393
1373	1386	0	8	0	34533	0	2542	0	0	0	0	3847	0	0	127	119	31	41207	3	89.992
1374	1385	40191	0	1	0	0	0	0	0	0	0	0	374	360	278	0	0	41204	2	97.5439
1375	1384	0	0	41202	0	1	0	0	0	2	0	1	0	2	0	0	0	41208	2	99.9879
1436	1446	0	29698	0	8	1	11	0	1	0	0	2	0	0	0	11298	188	41207	4	72.1188
1437	1445	0	1	27568	0	12661	7	0	403	0	10	271	0	6	0	0	277	41204	4	97.6531
1438	1444	41160	1	0	0	40	0	3	0	0	1	0	0	2	0	0	0	41207	3	99.9854
1460	1522	0	6972	0	19977	0	1010	0	0	0	0	37	0	0	8	322	3	28329	3	98.6939
1461	1521	0	27040	0	4	0	789	0	2	0	0	2	0	0	0	471	32	28340	3	98.211
1462	1519	0	0	0	41174	0	0	31	0	0	0	0	0	0	0	1	0	41206	1	99.9223
1463	1518	41208	0	0	0	0	0	0	0	0	0	0	0	0	0	0	0	41208	1	100
1464	1517	41102	0	0	0	5	0	3	0	0	6	0	0	76	8	0	0	41200	2	99.7743
1465	1516	0	41139	0	0	0	15	0	1	0	0	0	5	0	0	39	0	41199	2	99.8908
1466	1515	40939	0	0	1	214	0	38	0	0	3	0	0	0	5	0	0	41200	3	99.8883
1467	1513	0	12585	0	137	0	18057	0	10251	4	132	5	1	1	6	21	3	41203	3	74.7009
1468	1512	0	3	0	28778	0	12374	1	0	1	0	21	0	0	8	20	0	41206	3	99.8762
1469	1511	0	41087	0	0	0	14	0	0	0	0	0	1	0	0	3	17	41122	2	99.9489
1472	1506	0	41104	0	0	0	18	0	3	4	0	1	0	0	0	71	6	41207	2	99.7937
1473	1505	0	0	40849	0	37	0	0	6	0	2	240	0	4	0	0	69	41207	2	99.221
1474	1504	0	28758	0	2	0	12437	0	3	0	1	1	0	0	0	2	1	41205	3	99.9806
1475	1503	0	40785	0	0	0	408	0	2	0	0	0	0	0	0	7	1	41203	2	99.9757
1476	1502	0	0	40603	0	465	0	0	0	0	0	82	0	2	0	0	53	41205	2	99.6675
1477	1501	1	0	34	0	41161	0	0	0	0	4	2	0	0	0	0	0	41202	3	99.9854
1478	1496	0	0	0	40801	0	33	1	0	0	0	362	0	0	2	10	0	41209	2	99.09
1479	1495	0	13620	0	8	0	27403	0	165	0	2	3	1	0	1	0	0	41203	3	99.5826
1527	1550	18766	0	25	0	2759	0	38	1	0	0	0	1	1026	4	0	0	22620	3	95.2697
1528	1549	0	0	23795	0	30	0	0	1	0	0	0	0	11	0	0	0	23837	2	99.9497
1529	1548	0	0	1	23839	0	22	4	0	6	0	7	0	0	9	1	0	23889	3	99.887
1530	1546	1	0	6	0	24117	0	0	0	0	1	2	0	0	0	0	0	24127	3	99.9876
1531	1545	0	0	0	25248	0	2	0	0	2	0	7	0	0	1	2	0	25262	2	99.9525
1532	1544	0	25322	0	0	0	0	0	0	0	0	0	0	0	0	4	3	25329	1	99.9724
1533	1543	0	0	25672	0	8	0	0	3	2	0	1	0	2	0	0	1	25689	2	99.965
1534	1542	0	26305	0	0	0	3	0	0	0	0	0	2	0	0	2	3	26315	2	99.9734
1535	1541	0	4	0	26560	0	4	0	0	0	0	0	0	0	2	3	0	26573	3	99.9812
1536	1540	0	26617	0	0	0	2	0	2	0	1	0	1	0	0	9	1	26633	2	99.9474

## Sheet: Table 6. vRNA6 in virio
Table 6. Base-pairing conservation (BP) calculation across type A influenza in vRNA6 local MEA structure in virio
i	j	GC	CG	AU	UA	GU	UG	GA	AG	AA	GG	UU	CC	AC	UC	CA	CU	Total Pairs	BP Types	% Canonical	Avg % Canonical		63.1776
14	33	1131	0	7688	94	1411	0	883	1	7084	0	63	0	16	8	5	1	18385	4	56.1545
15	32	8349	1	360	7	5443	2	236	0	1	265	200	8	177	648	0	5	15702	6	90.1923
16	31	0	0	1	8951	12	2	26	0	12	0	14497	1	0	68	17	15	23602	4	37.9883
19	28	1	0	0	21654	0	30	14	0	5	0	4	0	0	2	8	0	21718	3	99.8481
20	27	0	7	0	20636	0	207	8	0	11	0	5	0	0	1	29	0	20904	3	99.7417
35	68	21630	0	2	0	7	0	3	859	3	2	1	10	31930	2644	0	0	57091	3	37.9026
36	67	0	4448	0	49	0	52027	1	45	0	36	5	3	0	472	1	1	57088	3	99.0121
37	66	0	21712	8	0	1	77	0	27825	3	2279	2340	4	0	9	0	2834	57092	4	38.1805
38	65	601	0	20836	7607	439	293	23495	831	426	2346	8	0	174	1	26	8	57091	5	52.1553
39	63	0	0	29032	0	27882	0	2	2	0	0	22	0	4	0	0	140	57084	2	99.7022
40	62	1	509	0	3271	0	20680	1125	57	3151	87	0	3	0	0	28203	1	57088	4	42.8479
41	61	25206	2	3	0	4	0	0	2	0	4	0	10	31825	33	0	1	57090	4	44.1671
42	60	24018	0	2	4	20	1	1	0	0	1	4	78	1512	31436	0	0	57077	5	42.1273
43	59	22398	430	181	19577	3457	62	310	1	1357	14	2502	17	1726	2143	53	2848	57076	6	80.7783
49	58	24302	1	2	10	3	0	33	1	3	1	16	1653	3198	26630	1229	1	57083	5	42.6011
50	57	15	21492	1	3	0	4708	1	4302	2	26533	2	2	0	4	14	3	57082	5	45.9322
70	185	0	3	19481	1	2	1	0	29729	3160	2	1	0	4699	1	6	4	57090	5	34.1356
71	184	467	2	18228	0	2208	18	0	1558	8	1187	30483	793	6	1876	0	259	57093	5	36.6472
72	183	20968	0	2	0	30314	0	3161	0	0	7	1398	1	13	1210	0	12	57086	3	89.8364
73	182	0	4	17409	93	1	1	11	4170	28728	1	1269	10	4059	1303	2	27	57088	5	30.6684
74	181	2	26722	4	1	8906	1191	1	846	1	18206	0	1206	0	0	3	1	57090	6	64.5052
75	180	1	30144	0	0	0	0	0	0	0	0	0	26937	1	1	3	4	57091	2	52.8017
82	92	35	14618	0	398	278	151	21	1	3	134	8	4700	0	1	11484	25250	57082	5	27.1189
83	91	311	0	19412	0	2750	0	384	1882	1257	16	798	1	27393	10	1	2867	57082	3	39.3697
84	90	20045	0	3610	0	1415	1	1	849	1	313	1	2	3903	26947	0	0	57088	4	43.9164
85	89	0	14	60	22325	0	1015	1406	1275	25439	0	2	0	167	32	945	0	52680	4	44.4457
107	129	14798	0	1	0	1	0	0	0	1	0	0	25936	9491	6848	0	0	57076	3	25.9303
108	128	27424	0	0	0	2	0	1	0	3	1	0	3	29632	17	0	0	57083	2	48.0458
109	127	1	2	20110	1	23	0	0	0	7	0	1411	35	2257	3	2	33229	57081	5	35.2779
110	126	0	487	1	7	0	18871	1	32986	1	4724	1	0	1	1	0	0	57081	4	33.9272
113	123	21005	0	0	0	2	1	0	0	0	1	0	1	498	1200	0	0	22708	3	92.5137
114	122	0	14069	0	2	0	3	0	839	497	0	4	0	0	0	7294	5	22713	3	61.9645
146	171	18416	0	710	5	4101	0	1	0	2	1	26269	1063	3059	1799	0	1658	57084	4	40.6979
147	170	24328	84	1	20813	9	78	10052	1	2	971	1	1	8	5	737	0	57091	6	79.3698
148	169	34440	0	0	7	498	0	29	0	7	434	6	233	11	21424	0	0	57089	3	61.2114
149	168	1	1	8	36020	0	3	22	0	349	0	1	3	0	4	20670	0	57082	5	63.125
157	167	1267	0	0	21234	160	426	1171	0	0	350	2330	7	3	30137	5	0	57090	4	40.4397
158	166	19247	0	0	0	0	1	0	0	0	0	0	6	12022	25817	0	0	57093	2	33.7134
159	165	0	0	56887	1	194	0	0	0	0	0	2	0	3	7	0	0	57094	3	99.979
191	213	38	48	17254	8	4806	731	0	1417	2	647	1412	1	271	1	0	2108	28744	6	79.6166
192	212	1	168	0	23037	0	2426	3	0	34	2	1939	216	0	685	144	97	28752	4	89.1486
193	211	22	16533	0	22	293	4652	0	1	0	1	237	1128	1	1398	4396	67	28751	5	74.8565
194	210	6	17725	0	2120	0	3711	0	37	0	0	0	2223	845	1638	438	0	28743	4	81.9747
195	209	0	1	15965	548	4	327	0	255	4526	0	221	4372	444	1510	74	497	28744	5	58.6035
196	208	13073	0	1	21	2	0	0	0	0	0	620	17	5340	6119	0	0	25193	4	51.9867
199	205	0	15756	0	1160	0	622	0	0	0	0	411	0	0	1	5982	412	24344	3	72.0424
200	204	0	3	0	47566	0	269	1108	70	990	39	12	0	0	0	2624	0	52681	3	90.8069
294	430	130	14147	2	22694	191	7041	4485	4	1424	3	4162	81	1	2428	90	173	57056	6	77.4765
295	429	586	19979	1	41	8	1870	286	1	0	2082	118	696	397	27040	51	3910	57066	6	39.4017
296	428	20	396	15083	2392	680	1042	15940	1025	792	12376	3484	91	2027	1122	48	547	57065	6	34.3696
297	427	24462	0	467	3	6807	6	13749	323	70	7153	327	110	3436	124	0	25	57062	5	55.6325
302	311	10	2117	1600	15322	156	3337	631	5842	861	18997	439	29	8	1131	6517	70	57067	6	39.5009
303	310	0	21226	0	0	1	0	0	0	0	4395	0	9838	0	0	186	21425	57071	2	37.194
304	309	0	27857	0	1	0	0	0	0	3	0	0	1786	0	0	26357	1076	57080	2	48.8052
339	357	46999	0	0	0	7	0	0	1	0	0	1	1401	8661	9	0	0	57079	2	82.3525
340	356	1476	0	43539	0	345	0	0	539	15	0	295	486	9380	173	0	818	57066	3	79.4869
341	355	2	3	25060	0	7126	0	0	3	1	0	5297	1	6	2	1	19573	57075	4	56.4012
342	354	0	18801	0	5	0	20563	1	73	1	17601	0	1	0	0	23	1	57070	3	68.9837
343	353	126	1258	478	17100	424	5283	100	3	21	484	14321	1265	13	7969	975	7251	57071	6	43.2251
344	352	116	3	18673	0	5089	4	0	2	0	0	8008	13	1427	19	4	23717	57075	5	41.8484
345	351	2	2	14094	28586	5431	22	3260	0	527	12	1967	0	2	1	3166	7	57079	6	84.334
380	412	18008	0	2319	0	163	0	23	0	7	5	1	2344	32652	1547	0	0	57069	3	35.9039
381	411	1157	1	1	20	0	21085	0	1	0	8	1271	714	269	32540	0	1	57068	5	39.0131
385	407	521	4577	3	19853	21	3257	1570	1268	78	1687	1333	802	3	556	21422	113	57064	6	49.4743
386	406	20657	0	2	0	6	0	0	2	0	4	0	0	36390	18	0	0	57079	3	36.2042
387	404	1	0	37184	32	6	4	0	1142	778	0	5025	0	12563	342	0	3	57080	5	65.219
390	401	29237	1139	3	0	20511	0	616	2	1	1292	0	1500	5	1	1633	1136	57076	4	89.1618
391	400	0	0	22371	0	4	3	0	0	0	0	313	3	3	0	0	34387	57084	3	39.2019
439	460	0	3506	315	0	91	21724	0	2	0	2	29970	0	0	2	1	1459	57072	4	44.9187
440	459	47417	0	0	0	1	0	0	2	0	4	1	598	7507	1540	0	0	57070	2	83.0874
441	458	54	15779	1487	476	82	528	0	5	12	1	2541	4340	246	1724	4893	24902	57070	6	32.2516
442	457	0	19614	1	15	5	4909	0	181	0	5	26340	2	0	498	2643	13	54226	5	45.2624
443	456	676	4180	4191	2	21751	19057	71	1619	5	2441	167	0	35	1	2	29	54227	6	91.9413
462	608	38306	0	0	1	15556	0	2	0	0	1	3	913	2	1	0	2271	57056	3	94.4037
463	607	53865	0	9	0	1	0	2	0	0	0	0	3	3	3188	0	0	57071	3	94.4
464	606	0	0	21887	0	5476	0	0	0	0	0	28895	0	1	10	0	795	57064	2	47.9514
466	604	0	7	2	57042	0	0	5	0	5	1	1	0	0	1	6	0	57070	3	99.9667
467	603	50804	0	0	0	2	0	2	2	0	0	0	0	6258	1	0	0	57069	2	89.0256
468	602	0	3	0	10406	0	46659	0	1	0	0	0	0	0	1	0	0	57070	3	99.9965
484	493	2	0	2895	21491	0	1766	4	3	22	0	294	4	26351	1401	2838	2	57073	4	45.8255
485	492	4	0	20193	0	36877	0	1	0	0	1	3	0	0	0	0	1	57080	3	99.9895
486	491	0	22169	0	2	0	2	1	0	1	0	0	3	0	0	34896	9	57083	3	38.8434
507	593	0	203	0	34636	0	8958	3238	1594	2966	4110	0	0	0	8	1351	0	57064	3	76.7507
508	592	9	26733	0	4	0	22125	0	2375	3	17	2	0	300	4098	7	0	55673	4	87.7822
509	591	437	25890	0	0	1	21500	0	3295	0	576	0	1674	134	2155	7	1	55670	4	85.9134
511	589	16860	8224	1736	7	1463	18781	1	31	1	28	334	1062	4306	2334	0	507	55675	6	84.546
512	588	13465	482	22106	3	3109	1855	3	9	5	4	708	96	13039	276	196	314	55670	6	73.6842
514	586	0	1078	1	39565	1	287	6	1	1	3	4664	3799	2	6778	608	273	57067	5	71.7262
515	585	35	16738	1037	1364	1205	4776	140	276	136	542	28393	210	269	699	277	965	57062	6	44.0836
516	584	397	2	1	15972	4831	1746	557	4584	24607	140	2839	105	0	1048	18	216	57063	6	40.217
517	583	13693	127	4	943	13032	26697	19	2	0	0	1365	464	319	386	1	14	57066	6	95.4964
518	582	11564	76	474	837	1313	32	148	26090	56	2712	2	497	12877	69	311	4	57062	6	25.0535
520	581	0	1111	959	13511	118	7585	95	201	2965	2	1229	1459	361	842	21823	4802	57063	5	40.804
521	580	16161	0	4313	14	3562	6	2	11	0	3	3594	1590	2200	25587	0	22	57065	5	42.1554
522	579	2	0	30420	0	1	0	0	1116	3166	0	0	2	22361	2	0	0	57070	3	53.3082
523	578	2	0	20553	383	2	56	0	7	298	2	2806	1	1108	3505	0	12	28735	5	73.0677
524	577	1102	0	16199	0	1174	0	0	1	0	0	892	1352	5805	1514	0	696	28735	3	64.2944
534	547	57054	0	0	0	13	0	0	0	0	0	0	3	1	0	0	0	57071	2	99.993
535	546	54313	0	0	0	3	0	0	0	0	2747	0	6	2	0	0	0	57071	2	95.1727
536	545	1	21572	6	5422	2	15466	0	9	2	5	2439	327	0	1309	1962	8538	57060	6	74.4287
537	543	0	56274	0	0	0	2	0	6	0	2	0	313	0	1	475	1	57074	2	98.6018
538	542	14411	2	0	4616	4642	16561	168	0	0	9057	6795	0	0	819	0	0	57071	5	70.4946
550	564	23447	0	1	1	1	0	0	0	0	0	4	12	0	33615	1	0	57082	4	41.0813
551	563	0	50988	0	0	0	0	0	0	0	2	0	2	0	0	6080	2	57074	1	89.3367
553	562	0	0	56343	0	0	0	0	725	2	0	3	0	1	0	0	8	57082	1	98.7054
554	561	40882	0	20	1	8	0	3	5	1	2	0	1	16145	2	0	0	57070	4	71.6856
566	575	219	14529	2397	1557	337	2495	1048	1937	4031	20478	685	1298	1880	3039	466	664	57060	6	37.7392
567	574	2	0	50648	0	1297	0	0	13	1415	0	2	0	3700	0	0	2	57079	3	91.009
568	573	0	14344	0	37	0	1202	0	0	0	0	3186	24578	2	2302	7671	3753	57075	3	27.3027
624	660	488	2	34	11	23049	1	3	0	0	1	5026	16	0	81	8	28347	57067	6	41.3286
625	659	15568	0	577	268	6078	1	2	0	0	0	5010	88	290	29096	1	75	57054	5	39.4223
626	658	17552	0	0	1	0	0	0	0	0	0	3	3035	3808	32654	0	1	57054	2	30.7656
627	657	22744	0	1	0	10	0	2	0	0	0	0	4396	2841	145	0	0	30139	3	75.5002
636	648	0	17	0	45871	0	2709	2079	4	269	21	2327	0	0	9	3741	17	57064	3	85.1623
637	647	207	13378	929	7973	2387	91	13902	9	149	3010	96	2178	791	18	10116	1828	57062	6	43.7507
638	646	26	116	4559	8	15745	18042	9	173	0	7366	6111	282	1805	462	0	2354	57058	6	67.4682
662	673	24	14844	32	25931	251	4474	241	34	770	448	1847	71	0	27	7475	596	57065	6	79.8318
663	672	0	0	0	49865	1	5	15	0	747	2	1733	0	0	0	3263	42	55673	3	89.5784
664	671	773	18369	1	1312	76	5114	145	21	0	310	113	0	0	180	2310	13	28737	6	89.2404
686	830	15527	0	215	879	3859	9	26661	10	657	475	3130	608	506	4249	33	244	57062	5	35.9066
687	829	28713	1	0	1	5	7	2	0	0	0	0	28308	10	11	1	6	57065	5	50.3408
688	828	1	33792	0	2	0	21781	0	1064	1	38	0	5	361	3	13	2	57063	4	97.3941
690	827	7	79	3	43636	1156	3106	2014	3	38	2	3653	129	0	862	641	1719	57048	6	84.1169
691	826	23695	2	105	1	1077	1	1	1341	0	56	24938	1788	4	2340	0	1711	57060	6	43.605
693	703	0	22917	0	6	0	3627	0	3	0	312	0	4	0	0	1864	1	28734	3	92.3992
694	702	0	21726	0	0	0	6945	1	3	0	9	0	0	0	0	55	1	28740	2	99.7599
695	701	698	1	19848	4	2776	0	285	433	1374	35	4	0	3273	3	1	8	28743	5	81.1572
710	811	14454	0	298	0	525	2	7	129	2	415	668	2758	32971	4803	0	25	57057	4	26.7785
711	810	56410	0	0	0	645	0	1	0	0	1	0	1	3	1	0	2	57064	2	99.9842
712	809	0	4	0	4391	0	16812	0	0	0	1	9107	1	0	26742	0	1	57059	3	37.1668
717	802	5	0	25933	0	1232	0	1	2	11	172	0	0	29709	1	0	0	57066	3	47.6115
718	801	0	15256	0	97	0	11334	5	309	5	243	1	173	0	0	29625	11	57059	3	46.7709
719	800	48	1181	11475	5596	8282	631	1921	319	173	93	21088	417	343	628	3106	1748	57049	6	47.7011
726	791	0	20278	0	3	0	3	2	0	1	1	0	456	0	0	30382	5935	57061	3	35.5479
832	852	0	23581	2	0	0	28571	0	3573	1	0	851	9	467	1	3	2	57061	3	91.4004
833	851	14	768	1297	24461	257	1379	184	261	6838	10	3560	283	47	14867	2336	491	57053	6	49.3857
834	850	57047	0	8	0	1	0	1	0	0	0	0	8	0	1	0	0	57066	3	99.9825
836	848	296	14068	4831	4211	719	1279	35	929	560	44	34	342	26118	654	2580	356	57056	6	44.5247
837	847	0	21036	0	274	0	8693	0	3	0	308	3764	2	0	22963	16	3	57062	3	52.5797
838	846	0	21653	1	3	1	5934	0	1	0	286	27759	10	0	13	9	1394	57064	5	48.3527
839	845	1399	12	21063	23811	1375	409	4961	1184	1498	261	24	1	245	16	789	12	57060	6	84.2429
869	1005	0	53699	0	0	8	1931	0	2	0	3	0	1401	0	0	17	2	57063	3	97.5028
870	1004	0	16773	8	0	0	0	0	0	0	0	3	1480	0	0	5950	32848	57062	2	29.4084
871	1003	0	0	52649	0	568	1	0	1	3	0	3837	0	5	0	0	0	57064	3	93.2602
872	1002	17	0	16822	1	3684	2	0	1	1	1	34106	2	18	7	0	2408	57070	5	35.9664
914	926	0	15540	0	4648	0	5088	9	20	526	1	791	1391	0	455	1455	208	30132	3	83.8842
915	925	0	0	851	21191	0	2	0	131	1270	0	2413	0	0	4276	1	0	30135	3	73.1508
916	924	549	25034	0	1	0	1381	0	0	0	3	0	1496	0	299	1367	6	30136	4	89.4777
917	923	15	2778	18638	626	3688	26682	1164	1073	1195	133	375	1	518	37	70	63	57056	6	91.8869
938	949	27421	0	1	0	8	4	1202	0	7	0	1	2872	20889	3256	0	0	55661	4	49.2877
939	948	27516	0	4	0	1	0	0	1	1	1206	0	5	26925	3	0	2	55664	3	49.4413
953	985	0	94	18016	0	3271	1717	0	201	1	15	12996	1	0	3	0	19340	55655	4	41.5021
954	984	23986	0	0	1	2	0	0	0	0	1	7	38	22	31602	0	0	55659	3	43.0999
955	983	15503	0	12	1	8485	0	0	0	0	5	250	23256	4	13	3	8130	55662	4	43.1192
958	982	0	0	23801	5	2	1	0	1	1210	0	27702	0	15	72	0	2854	55663	4	42.7735
959	981	18637	22718	8	0	12	554	1	42	0	1471	1	629	7999	2	3544	37	55655	5	75.3373
960	980	15	21976	190	1	283	3	529	24049	2674	30	0	0	8	0	5885	6	55649	6	40.3745
961	979	0	5	5	198	0	54607	0	4	0	0	0	3	843	1	0	0	55666	4	98.4712
962	978	0	47449	1	1	0	6701	0	55	2	199	1235	1	0	0	4	14	55662	4	97.2872
963	977	0	0	14815	0	1	0	0	6799	32019	1	0	0	2026	0	0	1	55662	2	26.6178
1021	1053	46033	0	0	0	0	0	0	0	0	0	1	51	7464	3525	0	0	57074	1	80.6549
1022	1052	0	18235	1	22447	0	9466	1719	597	1232	425	0	3	0	0	2954	0	57079	4	87.8589
1024	1051	1	0	18624	26921	5624	17	714	25	693	54	4400	0	2	0	3	2	57080	5	89.6759
1025	1050	15651	0	793	61	5915	2	20	1	0	1	21073	233	9673	3592	0	61	57076	5	39.2845
1028	1047	0	13958	150	1309	5	4431	1288	4151	850	3151	23627	1	0	13	964	3177	57075	5	34.7841
1029	1046	0	19198	0	3	1	0	0	0	0	0	6	7554	0	4	5708	24604	57078	3	33.6417
1055	1112	275	16130	18	23580	180	2932	1122	25	742	5	1421	1180	13	1740	5677	2023	57063	6	75.5568
1056	1111	28	0	0	24264	0	5	1	0	1	2	15	2475	59	30136	80	2	57068	3	42.5755
1057	1110	0	24319	0	28	10	26884	0	3	2	7	1018	5	0	4	3	4784	57067	4	89.7909
1058	1109	1058	18621	1290	194	1651	632	20602	497	3255	260	1620	268	2070	2601	2258	188	57065	6	41.0865
1059	1108	37	175	22052	0	2550	25	0	3	0	2	3012	4498	93	24310	0	299	57056	5	43.5344
1060	1107	43	14	19727	0	2881	6	0	0	2	0	362	24223	1636	6173	1	2001	57069	5	39.7256
1061	1106	14301	59	1060	3060	3620	1409	5042	1298	21493	106	2915	56	1699	550	180	203	57051	6	41.207
1062	1087	2	0	3857	0	40832	12	0	278	0	47	11983	0	0	1	0	47	57059	4	78.3452
1063	1086	53933	0	0	0	6	0	1	0	0	2	1	41	423	2652	0	1	57060	2	94.5303
1064	1085	8400	1	30319	0	6810	0	1	2	0	0	1393	973	8325	378	1	464	57067	4	79.7834
1065	1084	23823	1	0	2	24	0	0	1	0	12	5	5384	6	27801	0	2	57061	4	41.7974
1066	1083	0	0	23857	0	2	0	0	2	1	0	2876	4	3	1	24	30300	57070	2	41.8066
1067	1082	6886	0	6695	0	40162	0	1	0	0	6	0	0	3309	0	0	4	57063	3	94.1819
1068	1081	0	57049	0	0	0	2	0	1	0	1	0	3	0	0	11	7	57074	2	99.9597
1069	1079	0	0	19247	2	1	0	2	3641	31156	0	0	0	3017	0	1	1	57068	3	33.7317
1070	1078	0	0	0	49107	0	8	2755	1	2885	1	0	0	0	1	2310	0	57068	2	86.064
1113	1194	26516	25953	0	4	172	3	188	2	1	0	0	30	3	0	3928	32	56832	5	92.638
1114	1193	0	13371	0	1	0	11	0	22083	4582	1	7	2428	4	0	705	13654	56847	3	23.5421
1124	1131	2	0	17281	0	5723	0	0	0	0	0	14924	2	3	7	0	19126	57068	3	40.3133
1125	1130	1	21882	0	9	2	157	404	8	1	32326	0	1	0	0	2281	1	57073	5	38.6365
1144	1185	40	14	0	18461	409	259	14455	4	2	15950	813	816	0	1630	4019	37	56909	5	33.7082
1145	1184	710	0	21669	40	4762	9	1048	17	183	1	24431	5	3299	590	34	113	56911	5	47.7764
1146	1183	44511	1	864	4	2189	3531	361	17	124	3685	2	0	1611	13	0	0	56913	6	89.7862
1147	1182	22	45926	1357	1	163	5	1993	5	2	1367	2	468	46	0	3496	2190	57043	6	83.2249
1161	1181	14550	18	266	102	3630	16	784	10	0	4475	18871	205	54	4556	3	9195	56735	6	32.7523
1162	1180	24435	1	13	0	1513	0	0	0	0	31	2618	12761	1903	8568	0	4891	56734	4	45.7609
1163	1179	19249	0	28794	0	2630	0	13	19	1	64	0	0	5993	0	0	2	56765	3	89.268
1164	1178	0	25030	0	0	0	0	0	1	0	0	0	4277	0	0	676	26774	56758	1	44.0995
1165	1177	0	0	21185	0	1	0	0	1416	26927	0	0	0	2	0	0	0	49531	2	42.7732
1166	1176	381	725	8077	41	12602	29	9	3	4	11	24744	3	58	14	37	2789	49527	6	44.1274
1202	1238	338	4	239	11952	472	261	1866	1041	332	59	1223	21037	1965	4641	128	296	45854	6	28.931
1203	1237	10	712	608	22912	15263	1399	95	285	30	28	4997	5	8	2	2125	693	49172	6	83.1856
1204	1236	0	32	11453	12	403	5	0	9	0	0	27590	618	24	293	1	6723	47163	5	25.2422
1205	1235	0	16668	1	3420	0	1603	24	40	15	13	9	157	0	130	25066	22	47168	4	45.9888
1210	1232	5	12041	290	1991	26	3678	5	22	11	539	2551	2390	122	22423	2940	991	50025	6	36.044
1211	1231	166	0	23358	0	23104	41	61	84	22	3	2910	3	55	1	1	219	50028	4	93.2858
1212	1230	18157	5	1494	1	7420	7	336	159	1	21012	154	65	176	509	1	521	50018	6	54.1485
1213	1229	0	18002	3	1622	0	6075	3	34	91	2	1204	11	0	2	1427	86	28562	4	89.9867
1214	1228	0	0	24351	1	2568	1	5	3	321	0	777	14	39	0	1	489	28570	4	94.2282
1215	1227	18	0	11293	0	14148	1	43	6	6	3	2816	0	42	92	0	103	28571	4	89.1113
1216	1226	0	15264	0	3919	1	2338	2725	425	212	248	2	10	0	4	3416	2	28566	4	75.3413
1217	1225	10	2	19828	0	2221	1	0	3	31	0	3497	1	104	21	1	2850	28570	5	77.2209
1283	1293	12764	9	84	12	1208	1021	3	0	5	1	29	15	3777	2102	0	0	21030	6	71.7927
1284	1292	0	16567	0	22	0	3019	0	0	0	41	21	0	0	2	1361	0	21033	3	93.2249
1323	1395	0	23	1	46831	0	1219	92	168	282	3	4	1	0	4	8407	0	57035	4	84.2886
1324	1394	20227	127	295	893	2414	20521	811	719	384	759	5133	835	838	1015	12	2053	57036	6	77.9806
1325	1393	3737	0	16246	1	27296	0	102	1	17	22	2524	176	6386	504	0	37	57049	4	82.8761
1327	1389	0	9	0	50204	1	591	1586	1	2110	3	476	1	0	27	2037	1	57047	4	89.0581
1328	1388	108	16	73	44914	498	2795	130	33	38	1	4526	209	85	3164	358	108	57056	6	84.836
1329	1387	34480	0	24	216	1024	77	15536	0	279	2	331	2115	552	1241	1183	6	57066	5	62.7712
1330	1385	796	105	24418	1712	86	159	1	22556	566	76	1759	46	2886	313	97	1490	57066	6	47.7973
1331	1384	602	0	33784	0	14471	0	14	43	119	21	79	814	5297	217	0	1607	57068	3	85.6119
1332	1383	4	16	0	21105	2	688	4614	25741	1922	1894	1	0	1	0	608	0	56596	5	38.5451
1333	1382	11602	0	202	48	9361	967	633	32	0	1472	29943	14	56	673	0	1601	56604	5	39.1845
1334	1381	16108	5	2485	4	30295	21	100	268	72	1839	47	2328	2501	12	497	18	56600	6	86.4276
1335	1380	0	12707	0	5316	0	193	47	10	3660	3	1	5	0	0	34652	1	56595	3	32.1866
1336	1379	17	17	27373	16612	1213	3729	1177	710	638	1671	1145	29	2009	241	23	0	56604	6	86.4974
1338	1351	885	1	17568	21	2051	114	200	7	309	1	15124	1474	4800	14404	53	58	57070	6	36.1661
1339	1350	1749	26	1	9486	2	88	21728	191	1251	5017	0	1660	1743	17	14116	0	57075	6	19.8896
1340	1349	0	18597	5	496	3	1113	0	3	2	0	27528	345	4	2730	3558	2688	57072	5	35.4184
1341	1347	0	25458	0	2525	0	22288	580	2375	454	11	31	1	0	0	162	1	53886	3	93.2914
1402	1432	0	37167	32	21	1	16968	0	44	0	63	230	137	0	7	64	2347	57081	5	94.9335
1403	1431	0	11738	22	2	0	14320	1	27358	2	3624	5	0	0	1	1	6	57080	4	45.6938
1404	1430	128	1	1233	0	54236	0	21	1	3	54	39	87	204	0	571	499	57077	4	97.4088
1405	1429	0	0	48199	0	22	0	0	8	10	0	3046	1	4	0	0	5793	57083	2	84.4752
1406	1428	37	4	15516	7	26520	0	30	36	6	12	8682	3	7	5	2	6211	57078	5	73.7307
1407	1427	0	12436	0	7	2	2	4333	4	4	66	0	4	0	1	40194	16	57069	4	21.8104
1408	1426	0	51840	4	0	0	524	0	4398	1	3	2	5	0	0	8	298	57083	3	91.7401
1409	1425	11	1	51850	0	4401	0	1	19	11	3	684	0	45	1	1	54	57082	4	98.5652
1410	1424	1216	0	41535	0	17	0	0	14	1	0	1	5	14292	2	0	0	57083	3	74.9225
1412	1422	2738	1	802	3	23637	6	5	1	0	5	14492	248	30	235	2	14880	57085	6	47.6255
1413	1421	44485	0	23	0	8411	0	13	0	0	0	3	3501	594	9	0	41	57080	3	92.7102

## Sheet: Table 7. vRNA7 in virio
Table 7. Base-pairing conservation (BP) calculation across type A influenza in vRNA7 local MEA structure in virio
i	j	GC	CG	AU	UA	GU	UG	GA	AG	AA	GG	UU	CC	AC	UC	CA	CU	Total Pairs	BP Types	% Canonical	Avg % Canonical		92.6003
15	31	0	0	17730	0	16	0	2	32	618	0	62	0	27	1	0	4	18492	2	95.9658
16	30	16466	0	5	0	2219	0	2	0	0	2	3	3	52	25	0	1	18778	3	99.5314
17	29	0	4	0	4723	0	14539	18	4	2	30	15	0	0	3	3	0	19341	3	99.6122
18	28	0	0	0	20207	0	10	5	0	5	0	1	0	0	0	13	0	20241	2	99.8814
34	61	0	0	36551	0	14	0	0	3	2	0	9	0	142	0	0	7	36728	2	99.5562
35	60	0	0	0	36603	0	77	10	0	2	0	10	0	0	8	19	0	36729	2	99.8666
36	59	36683	0	0	0	19	0	12	0	0	0	0	0	15	2	0	0	36731	2	99.921
37	58	0	9676	0	26944	0	74	12	6	0	0	1	0	0	1	14	1	36729	3	99.9047
38	57	0	30	0	36623	0	37	17	0	5	0	1	0	0	10	4	0	36727	3	99.8993
39	56	36694	0	3	1	5	0	3	0	0	1	1	1	8	12	0	0	36729	4	99.9292
40	55	3	0	36606	0	86	0	0	3	1	0	6	0	12	0	0	11	36728	3	99.9102
41	54	0	36692	0	0	0	5	0	14	0	6	3	2	0	0	4	5	36731	2	99.9074
64	78	13	0	32536	0	15	0	0	10	10	0	4	7	4090	0	0	35	36720	3	88.6819
65	77	0	36629	0	0	0	20	0	4	0	0	0	0	0	0	0	75	36728	2	99.7849
66	76	0	0	36237	0	52	0	0	1	7	1	64	0	68	0	0	298	36728	2	98.8047
67	75	36275	0	2	0	394	0	13	0	0	1	7	2	20	11	0	0	36725	3	99.853
68	74	0	36632	0	0	0	51	0	29	0	5	0	6	0	0	0	6	36729	2	99.8748
69	73	0	0	36609	0	63	0	0	1	4	0	4	0	45	0	0	4	36730	2	99.8421
84	140	0	961	0	12581	0	8956	0	2	5	0	23	4	0	0	14148	41	36721	3	61.2674
85	139	0	15	0	11062	0	1	4	0	17	0	0	36	0	1	25591	0	36727	3	30.1631
86	138	27960	0	0	5	1376	0	7338	0	0	24	0	1	5	17	1	0	36727	3	79.8895
87	137	1	0	32304	0	3517	0	0	882	0	6	0	0	14	0	0	0	36724	3	97.5438
96	128	0	36687	0	0	0	9	0	0	0	0	0	8	0	3	20	4	36731	2	99.9047
97	127	0	36683	0	0	0	17	0	4	0	3	0	0	0	0	12	10	36729	2	99.921
98	126	0	0	0	36633	0	90	1	0	0	0	0	0	0	3	2	0	36729	2	99.9837
99	124	0	36629	0	0	0	7	0	1	0	0	0	2	0	0	78	12	36729	2	99.7468
102	120	11438	0	159	0	887	0	4	10	6	3	0	12	24146	50	0	0	36715	3	34.0025
103	119	36606	0	0	0	93	0	0	0	0	0	0	1	19	3	0	0	36722	2	99.9374
104	118	0	0	36002	0	5	0	0	523	0	0	1	0	189	0	0	1	36721	2	98.0556
109	116	36698	0	0	0	14	0	0	0	0	0	0	2	11	0	0	0	36725	2	99.9646
110	115	36714	0	0	0	2	0	6	0	0	0	0	0	3	0	0	0	36725	2	99.9755
144	166	35596	3	0	0	531	0	400	0	1	4	0	1	148	35	2	0	36721	3	98.3906
145	165	0	13	0	9847	0	26843	1	2	1	1	1	0	0	4	0	5	36718	3	99.9591
146	164	7027	0	26277	0	2720	0	2	56	1	0	9	0	594	19	0	20	36725	3	98.0912
147	163	0	0	0	36545	0	89	8	0	0	0	3	0	0	3	81	0	36729	2	99.7413
148	162	0	153	0	27797	0	8484	0	2	1	5	73	0	0	4	206	0	36725	3	99.2076
149	161	0	2	0	36265	0	230	4	0	0	0	5	0	0	2	210	10	36728	3	99.3711
150	160	561	0	28049	0	7926	0	2	22	22	6	4	0	127	0	0	3	36722	3	99.4935
168	177	3	0	0	36516	0	153	1	0	0	0	0	0	2	0	49	0	36724	3	99.8584
169	176	0	5	0	36553	0	150	0	0	1	0	2	0	0	9	5	0	36725	3	99.9537
170	175	0	0	0	36697	0	3	23	0	0	0	1	0	0	0	6	0	36730	2	99.9183
182	254	36714	0	0	0	3	0	0	0	0	0	0	0	8	6	0	0	36731	2	99.9619
183	253	5	0	30539	0	9	0	0	8	276	0	2	0	5871	2	0	0	36712	3	83.2235
185	250	0	36145	0	4	0	40	0	9	0	0	0	0	0	0	532	0	36730	3	98.5271
187	247	8707	0	800	0	868	0	0	0	0	0	0	0	26343	4	0	0	36722	3	28.2528
188	246	0	0	0	10434	0	0	25595	0	347	0	0	0	0	0	347	0	36723	1	28.4127
190	244	0	0	36635	0	80	0	0	0	0	0	1	0	4	0	0	10	36730	2	99.9592
191	243	0	2	0	27988	0	8518	1	0	1	0	45	0	0	124	34	0	36713	3	99.4416
192	242	0	35902	0	0	0	0	0	3	0	0	0	622	0	0	105	96	36728	1	97.751
193	241	0	35987	0	0	0	0	0	2	0	0	0	1	0	0	699	37	36726	1	97.9878
200	235	0	11	0	33516	0	2986	2	1	2	0	4	0	0	70	130	0	36722	3	99.4309
201	234	0	11465	0	22	0	10	0	1	16	0	0	19	0	0	25148	40	36721	3	31.3091
202	233	0	0	20747	0	2	0	0	84	402	0	0	1	15483	1	0	0	36720	2	56.506
205	231	0	0	0	36250	0	343	3	0	0	0	89	0	0	39	2	0	36726	2	99.6379
206	230	36558	0	0	0	130	0	35	0	0	2	0	1	2	0	0	0	36728	2	99.8911
207	229	0	36607	0	0	0	2	0	4	0	1	0	5	0	0	109	1	36729	2	99.6733
208	228	0	0	14064	0	2	0	0	20778	1674	0	0	0	197	0	0	2	36717	2	38.3092
257	266	0	0	0	36686	0	2	1	0	1	0	0	0	0	2	37	0	36729	2	99.8884
258	265	36564	0	0	0	141	0	18	0	0	5	0	1	0	0	0	0	36729	2	99.9347
259	264	0	35395	0	0	0	1316	0	13	0	3	0	0	0	0	0	0	36727	2	99.9564
279	319	0	0	0	36402	0	252	3	0	0	0	32	0	0	36	1	0	36726	2	99.804
280	318	0	34822	0	15	0	1069	0	0	0	6	1	3	0	0	760	8	36684	3	97.8792
281	317	0	0	0	36722	0	2	1	0	0	0	2	0	0	0	2	0	36729	2	99.9864
282	316	20679	0	0	0	15954	0	85	0	0	8	0	0	0	0	0	0	36726	2	99.7468
283	315	1	0	12254	0	24470	0	0	0	0	0	0	0	0	0	0	0	36725	3	100
286	309	31727	0	12	0	2320	0	0	0	0	1	225	8	1690	730	0	2	36715	3	92.7659
287	308	1	0	28	0	36683	0	1	0	0	3	4	0	0	0	0	10	36730	3	99.951
288	307	0	10742	0	8294	0	10	0	0	0	1	0	0	0	0	17679	0	36726	3	51.8597
289	306	0	36714	0	0	0	1	0	1	0	0	0	1	0	0	13	1	36731	2	99.9564
290	305	0	0	0	36728	0	1	0	0	1	0	1	0	0	0	0	0	36731	2	99.9946
323	408	36631	0	0	0	2	0	2	0	0	1	0	32	2	53	0	0	36723	2	99.7549
324	407	0	23006	0	3	0	13698	0	7	0	1	0	0	0	0	2	0	36717	3	99.9728
325	406	10	0	32927	0	3379	0	81	20	117	0	0	0	177	0	0	3	36714	3	98.9159
327	404	0	2	0	56	0	36654	0	5	0	0	7	0	0	0	0	0	36724	3	99.9673
328	403	15461	0	1023	7	16858	0	617	3	1140	21	56	0	1505	15	0	2	36708	4	90.8494
329	402	36712	0	0	0	7	0	0	0	0	0	0	2	3	0	0	0	36724	2	99.9864
330	401	0	0	36268	0	0	0	0	0	0	0	452	0	5	0	0	0	36725	1	98.7556
331	399	26372	0	0	0	0	0	0	0	0	5	0	3	10302	34	0	0	36716	1	71.827
332	398	0	32718	0	0	0	3985	0	1	0	8	0	5	0	0	1	0	36718	2	99.9591
333	397	0	0	0	7374	0	28545	0	2	0	0	785	0	0	12	2	0	36720	2	97.8186
335	394	36524	0	0	0	116	0	52	0	0	2	0	0	0	30	0	0	36724	2	99.7713
336	393	36700	0	0	0	18	0	0	0	0	0	0	0	3	3	0	0	36724	2	99.9837
339	355	36686	0	0	0	2	0	0	0	0	0	0	0	0	40	0	0	36728	2	99.8911
340	354	0	0	34575	0	916	5	0	6	0	0	1187	0	0	0	0	37	36726	3	96.6509
341	353	36723	0	0	0	3	0	1	0	0	0	0	0	2	0	0	0	36729	2	99.9918
372	387	36674	0	0	0	0	0	1	0	0	1	0	2	0	48	0	0	36726	1	99.8584
374	386	0	36675	0	0	0	41	0	2	0	1	0	1	0	0	7	0	36727	2	99.97
375	385	1	2	0	29694	0	4543	8	0	0	28	2406	0	0	41	0	0	36723	4	93.2386
377	383	24183	1	1	0	12512	0	8	0	0	15	1	1	0	0	0	0	36722	4	99.9319
378	382	0	2724	0	10758	0	106	1	0	0	1	0	4	0	0	23106	6	36706	3	37.0185
425	501	47	0	5	0	36657	0	8	0	0	1	3	0	0	0	0	0	36721	3	99.9673
426	500	0	34291	0	0	0	0	1	2	0	0	0	11	0	0	2416	2	36723	1	93.3774
427	499	0	16533	0	12	0	39	0	5	2	3	66	74	0	0	2240	17741	36715	3	45.1695
428	498	0	0	36712	0	0	0	0	1	4	0	0	0	3	0	0	1	36721	1	99.9755
429	497	0	3593	0	14	0	33088	0	1	0	0	15	0	0	1	4	1	36717	3	99.9401
430	496	0	17388	1	156	0	16448	0	37	0	3	108	1	0	1	652	1918	36713	4	92.5912
434	493	0	1	0	22012	0	14689	0	1	1	0	1	0	0	0	1	0	36706	3	99.9891
435	492	0	36720	0	0	0	0	0	0	0	0	0	1	0	0	0	1	36722	1	99.9946
436	491	0	36716	0	0	0	7	0	0	0	1	0	0	0	0	0	0	36724	2	99.9973
440	447	36712	0	0	0	1	0	0	0	0	3	0	0	9	0	0	0	36725	2	99.9673
441	446	0	36715	0	0	0	7	0	0	0	0	0	1	0	0	1	1	36725	2	99.9918
452	465	36690	0	0	0	2	0	0	0	0	0	0	5	19	5	0	0	36721	2	99.921
453	464	0	0	0	36712	0	5	3	0	0	0	0	0	0	2	2	0	36724	2	99.9809
454	463	15868	0	5934	0	3824	0	10142	22	49	192	2	0	671	0	0	0	36704	3	69.818
455	462	0	26571	0	0	5	3	0	0	0	0	0	6	0	0	9049	1087	36721	3	72.3809
456	461	0	5	0	36711	0	4	0	0	3	0	2	0	0	0	0	0	36725	3	99.9864
506	558	15427	0	0	0	2	0	1	0	2	1	0	0	21282	5	0	0	36720	2	42.018
507	557	0	36619	0	0	0	95	0	5	0	0	0	0	0	0	2	1	36722	2	99.9782
508	556	0	25152	1	0	0	73	0	2	0	0	4	37	0	5	273	11171	36718	3	68.702
509	555	0	0	36710	0	1	0	0	1	3	0	0	0	9	0	0	0	36724	2	99.9646
511	554	0	17501	0	30	0	19161	0	2	0	1	1	0	0	0	19	1	36716	3	99.9346
512	553	0	0	3	17370	0	4942	1	0	4	0	10928	0	0	3466	1	0	36715	3	60.779
516	552	0	0	0	36552	0	0	165	0	0	0	3	0	0	0	1	0	36721	1	99.5398
517	551	25736	0	0	0	0	0	0	0	0	0	0	2	10976	9	0	0	36723	1	70.0814
518	550	0	0	0	35891	0	830	0	0	1	0	0	0	0	0	1	0	36723	2	99.9946
519	549	36695	0	0	0	0	0	0	0	0	0	0	1	22	5	0	0	36723	1	99.9238
521	548	3	0	2	0	36719	0	0	0	0	0	0	0	0	0	0	0	36724	3	100
522	547	2	0	14410	0	0	0	0	0	0	0	0	11	22283	1	0	11	36718	2	39.2505
523	546	0	33876	0	0	0	2401	0	396	0	44	0	1	0	0	0	0	36718	2	98.799
525	544	24899	0	0	1	1479	5	8	0	0	0	169	0	0	10155	0	0	36716	4	71.8597
526	543	2	0	27219	0	9492	0	0	0	0	0	1	0	2	0	0	1	36717	3	99.9891
527	541	0	0	0	35637	0	978	0	0	0	0	107	0	0	0	0	0	36722	2	99.7086
528	540	36708	0	0	0	6	0	1	0	0	0	0	1	5	3	0	0	36724	2	99.9728
529	539	0	33715	0	0	0	2791	0	25	0	171	0	1	0	0	11	1	36715	2	99.4308
530	538	0	0	0	32989	0	1247	1	0	1	0	2459	0	0	25	1	1	36724	2	93.2251
531	537	36723	0	0	0	2	0	0	0	0	0	0	0	0	0	0	0	36725	2	100
567	589	23352	0	552	0	10964	0	254	29	11	1218	2	2	295	8	0	0	36687	3	95.0418
568	588	74	0	11089	0	23296	0	0	0	0	2	1441	0	748	21	0	40	36711	3	93.8656
569	587	0	36416	0	0	0	0	0	0	0	1	0	2	0	0	4	302	36725	1	99.1586
570	586	0	32985	0	0	0	1	0	0	0	0	0	21	0	0	3140	547	36694	2	89.8948
571	585	17	0	31790	1	3118	0	1	0	14	0	77	0	1564	1	1	135	36719	4	95.117
616	756	27003	0	0	0	0	0	17	1	34	0	0	41	8351	1276	1	0	36724	1	73.5296
617	755	0	36724	0	0	0	0	0	1	0	1	0	0	0	0	2	0	36728	1	99.9891
618	754	0	35211	0	0	0	4	0	0	0	0	0	0	0	0	1151	358	36724	2	95.891
619	753	0	36419	0	0	0	13	0	3	0	0	0	2	0	0	279	8	36724	2	99.2049
625	642	64	0	20087	0	5357	0	0	5	3	2	1	1	11200	0	0	1	36721	3	69.4643
626	641	0	36714	0	0	0	4	0	3	0	3	0	2	0	0	0	1	36727	2	99.9755
627	640	0	60	0	30851	0	5519	0	5	23	0	238	0	0	13	9	1	36719	3	99.2129
628	639	34494	0	0	0	0	0	0	0	0	0	0	2	388	1841	0	0	36725	1	93.9251
629	638	36722	0	0	0	1	1	0	0	0	0	0	1	3	0	0	0	36728	3	99.9891
654	684	58	0	246	0	36375	0	0	0	0	2	40	0	0	0	0	6	36727	3	99.8693
655	683	0	1	0	27760	0	2	47	0	7337	0	0	0	0	0	1579	0	36726	3	75.5949
656	682	2201	0	1	0	33281	0	983	0	0	257	0	0	0	0	0	1	36724	3	96.6207
657	681	0	4	11348	0	6	0	0	0	0	0	2	0	0	0	0	25367	36727	3	30.9255
658	680	0	16242	0	0	0	12436	0	5501	1	2530	0	0	0	0	4	0	36714	2	78.1119
663	676	0	34643	0	0	0	0	0	0	0	0	0	2	0	0	2073	1	36719	1	94.3463
664	675	0	16633	0	21	0	20030	0	2	0	0	5	0	0	0	16	6	36713	3	99.921
666	673	0	0	0	32558	0	4166	1	0	0	0	0	0	0	1	1	0	36727	2	99.9918
667	672	23091	0	2	0	4	0	0	1	0	1	2	173	5735	7691	0	13	36713	3	62.9123
692	713	0	0	0	36701	0	0	0	0	1	0	1	0	0	0	26	0	36729	1	99.9238
693	712	0	0	0	22429	0	13376	0	0	0	1	665	0	0	246	0	0	36717	2	97.5161
694	711	1	1	13138	0	11759	0	0	0	0	0	3523	2	1	0	0	8297	36722	4	67.804
695	710	0	0	36648	0	0	0	0	1	2	0	0	0	76	0	0	0	36727	1	99.7849
696	709	3501	0	1835	0	31195	0	4	0	0	1	25	2	154	1	0	1	36719	3	99.488
697	708	0	21689	0	1432	0	11777	0	0	0	0	11	0	0	0	1768	35	36712	3	95.0588
698	707	0	0	0	36723	0	0	0	0	0	0	3	0	0	2	0	0	36728	1	99.9864
734	747	36727	0	0	0	0	0	0	0	0	0	0	3	0	0	0	0	36730	1	99.9918
735	746	36711	0	0	0	1	0	3	0	0	1	0	5	3	5	0	0	36729	2	99.9537
736	745	19038	0	3039	0	4970	0	63	79	6	1	1	0	9510	2	0	2	36711	3	73.6755
762	786	36721	0	0	0	9	0	0	0	0	0	0	0	0	0	0	0	36730	2	100
763	785	34458	0	0	0	0	0	0	0	0	0	3	0	2202	51	0	0	36714	1	93.8552
764	784	0	0	36675	0	1	0	0	13	3	0	0	0	38	0	0	0	36730	2	99.853
765	783	0	32958	0	1	0	3752	0	1	0	0	3	2	0	2	7	2	36728	3	99.9537
768	779	0	0	36717	0	1	0	0	5	5	0	0	0	2	0	0	0	36730	2	99.9673
769	778	31582	3	46	2	258	0	4	0	0	0	16	1561	2410	821	0	7	36710	5	86.8728
770	777	0	36710	0	0	0	4	0	3	0	1	5	1	0	0	2	4	36730	2	99.9564
771	776	36703	0	0	0	1	0	9	0	0	1	0	0	0	16	0	0	36730	2	99.9292
788	809	0	36702	0	0	0	27	0	0	0	0	0	0	0	0	0	1	36730	2	99.9973
789	808	36539	0	0	0	180	0	2	0	0	0	5	0	0	2	0	0	36728	2	99.9755
790	807	0	36513	0	0	0	217	0	0	0	0	0	0	0	0	0	1	36731	2	99.9973
791	806	0	0	0	36722	0	2	1	0	0	0	1	0	0	0	4	0	36730	2	99.9837
792	805	0	36727	0	0	0	1	0	0	0	1	0	1	0	0	0	1	36731	2	99.9918
793	804	0	0	36635	0	92	0	0	1	0	0	0	0	3	0	0	0	36731	2	99.9891
794	803	0	36698	0	0	0	30	0	0	0	2	0	0	0	0	0	0	36730	2	99.9946
795	802	0	2	2	38	0	36671	0	0	3	0	15	0	0	0	0	0	36731	4	99.951
796	801	36004	0	0	0	1	0	4	0	0	1	0	1	29	690	0	0	36730	2	98.0261
830	958	0	22754	0	0	0	3	0	0	0	1	0	27	0	0	11490	2445	36720	2	61.9744
831	957	0	36694	0	0	0	0	0	1	0	1	0	0	0	0	30	4	36730	1	99.902
832	956	0	33477	0	1	0	3234	0	3	0	2	0	3	0	2	2	0	36724	3	99.9673
836	955	23008	0	9	0	13402	0	231	0	0	48	0	1	15	3	0	2	36719	3	99.183
837	954	0	0	0	36702	0	5	0	0	9	0	3	0	0	2	9	0	36730	2	99.9374
838	953	0	36207	0	1	0	496	0	22	0	2	0	0	0	0	2	0	36730	3	99.9292
839	952	0	0	35755	0	5	0	0	142	67	0	0	0	756	0	0	0	36725	2	97.3724
840	951	31717	0	0	0	7	0	1	0	0	2	0	0	4999	0	0	0	36726	2	86.3802
842	869	36724	0	0	0	0	0	0	0	0	0	0	1	1	4	0	0	36730	1	99.9837
843	868	36426	0	0	0	0	0	0	0	0	1	0	0	303	0	0	0	36730	1	99.1723
844	867	0	46	0	980	1	34233	0	3	0	4	1446	0	0	12	0	0	36725	4	96.0109
845	862	36695	0	0	0	34	0	0	0	0	0	0	0	1	1	0	0	36731	2	99.9946
846	861	0	0	36720	0	3	0	0	0	0	0	1	0	5	0	0	1	36730	2	99.9809
847	860	0	36705	0	0	0	21	0	2	0	0	0	1	0	0	0	1	36730	2	99.9891
848	859	0	0	36711	0	1	0	0	3	4	0	0	0	9	0	0	3	36731	2	99.9483
849	858	3	0	10691	0	26015	0	0	0	0	4	3	0	0	0	0	1	36717	3	99.9782
850	857	29195	0	0	0	3	0	0	0	0	2	0	1	7501	28	0	0	36730	2	79.4936
851	856	0	0	36491	0	4	0	0	0	1	0	5	0	229	0	0	0	36730	2	99.3602
873	948	0	36504	0	0	0	1	0	0	0	0	0	0	0	0	222	0	36727	2	99.3955
874	947	0	36713	0	0	0	9	0	6	0	0	0	1	0	0	0	2	36731	2	99.9755
878	899	0	0	36677	0	2	0	0	0	0	0	0	0	51	0	0	0	36730	2	99.8611
879	898	23280	0	4	0	13373	0	2	0	3	0	11	0	4	45	0	0	36722	3	99.823
880	897	0	0	29484	0	519	0	0	5	1	0	4199	0	6	0	0	2505	36719	2	81.7097
881	896	160	0	143	0	36408	0	0	0	0	10	0	0	0	0	0	5	36726	3	99.9592
882	895	0	34787	0	3	0	5	0	40	2	1	0	3	0	0	1875	6	36722	3	94.7525
885	893	0	36661	0	0	0	1	0	0	0	1	0	5	0	0	59	2	36729	2	99.8176
886	892	8	9	21323	40	2186	56	831	8110	585	3224	138	1	76	0	3	127	36717	6	64.3353
904	931	0	165	6	673	1	24011	2	9730	14	56	2053	0	1	0	2	3	36717	5	67.6962
905	930	36663	0	0	0	0	0	1	0	0	0	0	0	61	0	0	0	36725	1	99.8312
906	929	0	36403	0	0	0	18	0	304	0	1	0	0	0	0	0	1	36727	2	99.1668
909	926	0	0	36699	0	2	0	0	1	9	0	0	0	18	0	0	1	36730	2	99.921
910	925	24287	0	89	1	22	2	1	0	1	1	13	4259	5308	2652	2	78	36716	5	66.4588
911	924	0	0	36717	0	7	0	0	1	0	0	0	0	3	0	0	1	36729	2	99.9864
913	922	9	0	35593	0	844	1	0	0	0	0	114	0	160	0	0	8	36729	4	99.2322
914	921	0	10506	0	6	0	26069	0	1	0	0	70	0	0	0	53	20	36725	3	99.6079
934	945	0	35083	0	1	0	1610	0	18	0	3	0	3	0	0	4	8	36730	3	99.902
935	944	0	0	0	36720	0	7	0	0	0	0	0	0	0	1	3	0	36731	2	99.9891
936	943	0	36702	0	0	0	5	1	0	0	14	0	1	0	0	1	2	36726	2	99.9483
937	942	0	0	18	0	36699	0	0	0	0	2	9	0	0	0	0	0	36728	2	99.9701
961	1013	16250	0	0	0	2	0	1	0	0	5	1	1	392	75	0	0	16727	2	97.1603
962	1012	0	0	19369	0	10	0	0	2	1	0	1	0	22	0	0	0	19405	2	99.866
963	1011	0	0	0	19570	0	28	0	0	0	0	10	0	0	7	36	0	19651	2	99.7303
969	980	11	0	28	0	36662	0	1	0	0	24	1	0	0	0	0	2	36729	3	99.9238
970	979	0	0	36421	0	229	0	0	4	5	1	48	0	19	0	0	2	36729	2	99.7849
971	978	0	0	36708	0	3	0	0	6	0	0	2	0	9	0	0	3	36731	2	99.9456
972	977	0	36711	0	0	0	3	0	2	0	1	0	6	0	0	1	4	36728	2	99.9619
982	991	963	0	440	0	34400	0	818	3	2	14	54	0	26	0	0	2	36722	3	97.4974
983	990	0	0	36692	0	2	0	0	19	10	0	1	0	3	0	0	3	36730	2	99.902
984	989	0	36709	0	0	0	8	0	1	0	2	0	1	0	0	2	7	36730	2	99.9646
995	1004	1	0	21722	1	1	0	0	1	5	0	1	0	3	0	0	0	21735	4	99.954
996	1003	22057	0	1	0	101	0	2	0	0	0	4	0	18	0	0	0	22183	3	99.8918
997	1002	0	0	27442	0	9284	0	0	0	0	0	2	0	0	0	0	2	36730	2	99.9891

## Sheet: Table 8. vRNA8 in virio
Table 8. Base-pairing conservation (BP) calculation across type A influenza in vRNA8 local MEA structure in virio
i	j	GC	CG	AU	UA	GU	UG	GA	AG	AA	GG	UU	CC	AC	UC	CA	CU	Total Pairs	BP Types	% Canonical	Avg % Canonical		86.5826
47	91	0	0	36366	0	13	0	0	9	7	0	6	0	4	0	0	4	36409	2	99.9176
48	90	31	0	29896	1	2671	0	2	2	5	0	1063	1	255	1498	0	978	36403	4	89.5503
49	89	36370	0	3	0	4	0	3	0	0	1	0	1	18	10	0	0	36410	3	99.9094
50	88	0	8049	0	1	0	28336	0	11	0	9	0	1	0	0	0	0	36407	3	99.9423
52	87	0	22008	0	0	0	13	1	0	0	2	2	51	0	0	826	13504	36407	2	60.4856
53	86	0	0	0	36073	0	172	153	0	1	0	1	0	0	2	5	0	36407	2	99.555
54	85	0	0	0	35123	0	0	34	0	936	0	1	0	0	1	313	0	36408	1	96.4706
55	84	0	0	32582	0	6	0	0	0	3	0	1	0	3813	0	0	2	36407	2	89.5103
56	83	0	1	0	0	0	36379	0	2	0	18	7	0	0	2	0	0	36409	2	99.9203
65	80	0	36120	0	0	0	9	0	0	0	5	0	5	0	0	239	30	36408	2	99.2337
66	79	0	1	0	11303	0	0	47	0	3015	0	0	0	0	0	22037	1	36404	2	31.0515
67	78	1	2	29445	0	6	0	0	2915	93	0	4	0	3941	0	0	0	36407	4	80.902
68	77	0	24731	0	4	0	3	1	2	0	0	0	3	0	0	11659	1	36404	3	67.9541
69	76	0	0	0	35362	0	6	7	0	6	0	1	0	0	4	1023	0	36409	2	97.1408
92	141	8330	0	1	0	28017	0	41	0	0	7	2	3	0	0	0	2	36403	3	99.8489
93	140	3	32981	0	17	2	121	0	98	1	3	263	3	0	7	82	2825	36406	5	90.985
94	139	0	0	36211	0	1	0	0	12	30	0	1	0	155	0	0	0	36410	2	99.4562
95	138	3	0	3	13214	0	19968	17	2365	610	52	109	0	0	21	43	0	36405	4	91.1633
111	122	16914	0	1	0	0	0	0	0	2	2	0	0	19484	1	0	0	36404	2	46.4647
112	121	0	0	36365	0	3	0	0	4	1	0	20	0	17	0	0	0	36410	2	99.8846
191	198	33371	0	0	0	0	1	2	0	0	0	0	3003	0	30	0	0	36407	2	91.6637
192	197	0	7771	1	0	18	24448	0	46	0	742	3254	0	0	2	0	118	36400	4	88.5659
200	223	0	0	10073	0	0	0	0	17854	8470	0	0	0	6	0	1	3	36407	1	27.6678
201	222	109	9292	1	2397	243	13779	77	34	14	572	9422	5	2	90	334	24	36395	6	70.9466
203	221	0	97	0	313	0	35951	0	4	0	24	14	0	0	1	5	0	36409	3	99.8682
204	220	0	0	0	21315	0	3	176	5	2962	0	4	0	0	1	11936	0	36402	2	58.5627
205	219	0	20530	0	672	7	9594	24	26	1	2976	100	57	0	3	766	1626	36382	4	84.6655
206	218	0	35885	0	0	0	477	0	33	0	4	0	0	0	2	1	3	36405	2	99.8819
207	217	4	0	10813	0	25566	1	5	3	2	4	0	0	4	0	0	3	36405	4	99.9423
236	375	0	36120	0	1	0	118	0	0	0	2	0	2	0	0	143	20	36406	3	99.5413
237	374	0	35362	0	0	0	723	0	22	1	8	7	1	0	0	203	72	36399	2	99.1373
241	371	0	36033	0	0	0	21	0	0	0	0	0	1	0	0	105	244	36404	2	99.0386
242	370	0	0	0	34339	0	2056	5	0	1	0	4	0	0	0	1	0	36406	2	99.9698
243	369	0	23861	0	6	0	51	0	0	0	0	0	13	0	0	9441	3027	36399	3	65.7106
261	288	1	34608	2	0	0	959	0	95	0	2	6	4	0	0	1	728	36406	4	97.7037
262	287	35468	0	2	0	497	0	0	0	0	1	0	0	428	0	0	0	36396	3	98.8213
263	286	0	0	35102	0	2	0	0	3	2	0	72	1	1103	118	0	1	36404	2	96.429
266	283	0	33311	0	0	0	33	0	1	0	1	0	2992	0	6	16	42	36402	2	91.5994
267	282	0	0	0	35977	0	28	0	0	0	0	391	0	0	0	11	0	36407	2	98.8958
268	281	0	36346	0	0	0	39	0	8	0	0	0	0	0	0	10	1	36404	2	99.9478
269	280	0	0	0	36404	0	3	0	0	0	0	0	0	0	0	3	0	36410	2	99.9918
270	279	27932	0	0	0	8468	0	0	0	0	10	0	0	0	0	0	0	36410	2	99.9725
295	345	35734	0	0	0	28	0	5	0	0	0	0	0	642	0	0	0	36409	2	98.223
296	344	0	0	0	36397	0	3	2	0	0	0	1	0	0	0	6	0	36409	2	99.9753
297	343	0	3	0	3	0	36396	0	4	0	1	2	0	0	1	0	0	36410	3	99.978
298	342	0	0	36307	0	23	0	0	52	0	0	0	0	28	0	0	0	36410	2	99.7803
312	327	28835	0	934	0	4837	0	54	4	0	4	0	0	1698	17	0	0	36383	3	95.1159
313	326	0	42	0	34486	0	130	126	0	2	1	10	1	0	3	1600	0	36401	3	95.2117
314	325	0	36243	0	0	0	23	0	0	0	0	0	1	0	0	35	105	36407	2	99.6127
315	324	0	36379	0	0	0	5	0	0	0	0	0	1	0	0	9	13	36407	2	99.9368
316	323	0	0	0	31694	0	2	44	0	3113	0	1	0	0	0	1552	0	36406	2	87.0626
317	322	0	35100	0	0	0	1291	0	0	0	1	0	0	0	0	16	0	36408	2	99.9533
347	367	0	0	0	33358	0	36	0	0	2	0	55	0	0	2953	2	0	36406	2	91.7266
348	366	0	36232	0	0	0	112	0	0	0	1	0	4	0	0	49	8	36406	2	99.8297
349	365	0	36360	0	0	0	3	0	1	0	0	0	0	0	0	45	0	36409	2	99.8737
380	393	36146	0	0	0	1	0	0	0	0	1	0	0	27	232	0	0	36407	2	99.2859
381	392	33357	0	0	0	1	1	0	0	0	3010	0	1	25	10	0	0	36405	3	91.633
383	390	36105	0	0	0	5	0	0	0	0	0	0	3	158	135	0	0	36406	2	99.1869
419	527	36360	0	0	0	20	0	1	0	0	7	0	7	1	2	0	0	36398	2	99.9505
420	526	0	14860	0	1	0	2	0	2	0	1	0	4312	0	0	8012	9206	36396	3	40.8369
421	525	0	18416	0	11934	0	1421	0	0	0	0	21	2781	0	111	1528	186	36398	3	87.2878
422	524	0	33320	0	0	0	30	0	0	0	3	0	3005	0	0	19	21	36398	2	91.6259
423	523	1	2	0	21521	9	14607	3	0	0	18	216	0	0	18	0	0	36395	5	99.2994
428	442	2250	0	19678	0	960	0	0	5	808	3	1	0	12668	0	0	2	36375	3	62.9223
429	441	23264	0	7	0	14	0	0	0	0	1	0	3	13100	11	0	0	36400	3	63.9698
448	456	414	3	8228	2	23811	2	67	2705	99	179	465	0	293	2	1	125	36396	6	89.1856
449	455	0	175	0	29712	0	276	3	0	1	0	12	4	0	10	6195	3	36391	3	82.8859
460	478	31	92	26778	74	194	578	0	82	54	1	5	0	8480	0	26	5	36400	6	76.228
461	477	0	16298	0	5637	6	39	7	0	2	3000	0	2	0	0	11377	23	36391	4	60.3995
462	476	0	0	1	33380	0	1	4	1	3005	0	0	0	0	1	9	0	36402	3	91.7038
463	475	26833	0	63	0	5833	0	737	100	271	2169	0	0	384	4	0	0	36394	3	89.9297
464	474	0	0	33554	0	5	0	0	1	0	0	0	0	2842	0	0	0	36402	2	92.19
465	473	0	0	36298	0	19	0	0	0	0	0	3	0	77	0	0	4	36401	2	99.7692
531	557	0	58	0	12537	0	19	3	0	48	0	2983	2	0	7	20718	18	36393	3	34.6605
532	556	0	19336	10	275	0	13727	7	159	318	9	735	74	2	2	351	1365	36370	4	91.691
533	555	0	0	36097	0	207	0	0	40	8	0	18	0	8	0	0	19	36397	2	99.7445
534	554	0	6	0	13911	0	6	9	0	424	0	0	0	0	9	22013	0	36378	3	38.2731
535	552	0	10884	0	51	0	25369	0	6	0	3	32	0	0	3	17	33	36398	3	99.7417
536	551	0	0	0	36304	0	2	8	0	4	0	0	0	0	0	83	0	36401	2	99.739
539	548	0	0	0	36111	0	97	1	0	15	0	42	0	0	6	131	0	36403	2	99.4643
540	547	33959	0	0	1	615	0	1632	0	0	24	0	27	88	31	0	0	36377	3	95.0463
541	546	0	30667	0	1	0	5659	0	47	0	9	0	1	0	1	3	0	36388	3	99.8324
565	594	2	6	0	6389	0	3	1	0	1	0	16638	294	2	3096	10	9951	36393	4	17.5858
566	593	0	35645	0	0	0	266	0	4	0	0	0	364	0	0	95	22	36396	2	98.6674
568	592	3	6	3	32104	5	296	1450	95	387	1266	191	0	0	14	578	1	36399	6	89.0601
569	591	33394	0	0	0	8	0	0	0	0	0	0	2990	5	6	0	2	36405	2	91.7511
570	590	0	0	33137	0	11	0	0	0	1	0	3204	0	34	1	0	14	36402	2	91.0609
571	589	0	31093	0	2709	0	592	2	12	3	0	7	3	0	1	1231	742	36395	3	94.502
576	584	0	33288	0	0	0	23	0	0	0	0	0	3019	0	0	6	67	36403	2	91.5062
577	583	0	12225	0	12709	0	661	11	30	292	0	100	4	1	3	10352	12	36400	3	70.3159
578	582	0	29	0	29	0	23729	0	4	0	1	11782	1	0	823	0	5	36403	3	65.3435
596	727	0	0	34968	0	9	0	0	1	1	0	64	0	1339	11	0	2	36395	2	96.1039
597	726	17796	0	54	29	1980	0	2	0	0	0	552	43	826	14954	0	150	36386	4	54.5787
598	725	31656	0	1	0	2	0	0	0	0	3	0	0	4730	0	0	0	36392	3	86.9944
599	724	0	4	0	515	0	35725	0	1	0	1	151	0	0	5	0	0	36402	3	99.566
600	723	0	0	36282	0	13	0	0	4	65	0	1	0	35	0	0	0	36400	2	99.7115
601	722	11026	0	3920	13	8132	2	90	3	48	18	7948	3661	337	1086	9	96	36389	5	63.4615
602	721	0	29103	0	103	0	222	0	17	3	0	0	5	0	3	6911	29	36396	3	80.855
603	720	62	0	266	0	35964	0	8	0	0	1	96	0	1	0	0	3	36401	3	99.7006
604	719	0	18676	0	1	1	14313	1	3038	0	320	10	2	0	1	1	30	36394	4	90.6496
612	621	33857	0	0	0	72	0	7	0	0	39	0	1	110	33	0	0	34119	2	99.4431
613	620	0	8869	3	7042	0	14355	15	1605	4	2160	1	0	1	1	49	12	34117	4	88.7212
645	666	0	9921	17	9642	0	120	1	13	2	1	381	2964	0	42	152	13142	36398	4	54.1239
646	665	17167	0	8623	1	129	0	16	0	1	5	1268	39	4850	2561	0	1735	36395	4	71.2186
647	664	30305	2	7	1152	1737	65	194	30	0	2722	29	3	57	16	52	6	36377	6	91.4534
648	663	7	0	32301	0	966	2	0	6	2	0	3001	0	88	10	0	17	36400	4	91.4176
649	662	0	11	0	31001	0	10	49	0	9	0	0	0	0	0	5317	0	36397	3	85.2323
676	689	68	27	150	9585	3	3	1	0	14	0	7269	8885	1833	3926	3111	1521	36396	6	27.0249
677	688	1	175	3	30735	0	1436	0	108	301	1	434	71	0	2994	133	2	36394	5	88.8883
678	687	32664	0	0	5	375	0	186	0	0	3	7	3	7	3149	0	0	36399	3	90.7827
693	715	0	1	0	26789	0	9537	0	0	3	2	24	0	0	32	15	0	36403	3	99.7912
694	714	24533	0	14	0	2139	0	78	1	0	0	119	19	8339	1132	0	0	36374	3	73.3656
695	713	36098	0	0	0	290	0	4	0	1	2	0	4	2	1	0	0	36402	2	99.9615
696	712	0	9498	0	9	0	4	2	29	61	0	0	719	0	1	23732	2347	36402	3	26.1277
700	711	0	2525	0	435	0	32844	0	64	0	49	129	3	0	5	8	341	36403	3	98.3545
701	710	0	0	0	31166	0	5	2	0	8	0	5	0	0	0	5214	1	36401	2	85.6323
702	709	13	6291	0	83	7	3730	1	0	0	2245	8136	12774	0	2166	312	641	36399	5	27.814
703	708	30180	0	44	1	1649	0	5	0	0	2	25	2274	1379	825	2	11	36397	4	87.5732
731	740	0	36374	0	0	0	9	0	0	0	0	0	21	0	0	0	0	36404	2	99.9423
732	739	0	27624	0	7	0	81	1	0	0	0	3	293	0	0	5043	3348	36400	3	76.1319
733	738	0	11087	0	6935	0	14971	0	4	1	1	27	0	0	0	3360	10	36396	3	90.6501
751	763	0	773	0	22303	0	12341	1	256	25	34	0	0	0	3	665	0	36401	3	97.2968
752	762	0	32339	0	0	0	0	0	1	0	2	2	0	0	0	3	4059	36406	1	88.8288
753	761	32915	0	0	0	2	0	3	0	0	5	0	4	0	3475	0	0	36404	2	90.4214
754	760	32797	0	5	0	326	1	13	1	0	4	1779	28	234	835	0	372	36395	4	91.0262
755	759	0	36179	0	0	0	19	0	2	0	3	1	88	0	0	20	89	36401	2	99.4423
768	789	27867	0	2	0	5440	1	0	0	0	2	4	2972	8	108	1	2	36407	4	91.4934
769	788	9788	0	5021	0	20302	0	1	0	0	1	0	0	1285	0	0	0	36398	3	96.4641
770	787	0	0	30751	0	2	0	0	3124	1029	1	3	0	1494	0	0	1	36405	2	84.4747
772	785	0	0	0	31646	4	13	3996	0	56	2	91	0	15	41	537	2	36403	3	86.9791
773	784	33102	0	0	0	1990	0	1301	0	0	8	0	1	0	1	0	0	36403	2	96.3986
774	783	25361	0	0	1	8038	0	3009	0	0	0	0	0	0	0	0	0	36409	3	91.7356
775	782	32887	0	1	1	38	1	6	0	1	2	0	2	3436	32	0	0	36407	5	90.4441
793	813	15450	5	127	1	17719	0	0	0	0	7	28	6	22	52	0	2984	36401	5	91.4865
794	812	0	0	0	33362	0	12	5	1	2994	0	0	0	0	0	32	0	36406	2	91.6717
795	811	1	29291	0	38	0	485	0	12	0	0	2984	2	0	9	3520	63	36405	4	81.8981
796	810	0	566	617	3	2289	32767	0	23	0	99	38	0	0	1	0	0	36403	5	99.5577
797	809	25174	0	4	0	0	0	1	0	1	1	0	2994	8222	3	0	3	36403	2	69.1646
798	808	0	24954	1	1	0	92	0	9	5	4	2749	7800	1	263	87	433	36399	4	68.8151
799	807	2	0	32989	0	3344	0	0	2	2	0	50	0	7	0	0	9	36405	3	99.8077
800	806	0	0	36251	0	31	0	0	1	4	0	2	0	107	0	0	9	36405	2	99.6621
816	842	33220	0	0	0	6	0	0	4	0	3007	0	0	140	22	0	0	36399	2	91.2827
817	841	0	23897	0	0	0	0	0	0	3	1	0	2958	0	0	9507	34	36400	1	65.6511
821	836	0	0	36400	0	0	0	0	0	2	0	0	0	5	0	0	0	36407	1	99.9808
822	835	36130	0	0	0	2	1	2	0	0	3	0	3	149	114	0	0	36404	3	99.2556
823	834	8346	0	4	0	1	0	0	2	1	0	0	1	28047	0	0	0	36402	3	22.941
844	877	6	0	0	15975	0	7	2021	0	11	14	24	0	0	55	44	0	18157	3	88.0542
845	876	18156	0	0	0	7	0	43	0	0	11	0	0	127	1	0	0	18345	2	99.0079
846	875	0	0	17803	0	4	1	0	5	26	0	2300	0	541	20	3	6	20709	3	85.9916
847	874	0	18119	0	4	0	2559	0	18	0	4	3	23	0	0	48	41	20819	3	99.3419
848	873	0	0	20977	0	53	0	0	12	9	0	4	0	6	0	0	4	21065	2	99.8338
855	863	0	2	0	35499	0	0	899	0	8	0	0	0	0	0	3	0	36411	2	97.5008
856	862	33670	0	0	0	0	0	0	0	0	3	0	17	609	2103	0	0	36402	1	92.4949
857	861	36156	0	1	0	103	1	1	0	0	1	1	3	102	31	0	1	36401	4	99.6154

## Sheet: Table 9. vRNA5 in cellulo
Table 9. Base-pairing conservation (BP) calculation across type A influenza in vRNA5 local MEA structure in cellulo
i	j	GC	CG	AU	UA	GU	UG	GA	AG	AA	GG	UU	CC	AC	UC	CA	CU	Total Pairs	BP Types	% Canonical	Avg % Canonical		87.3446
30	66	10450	0	185	0	29957	0	252	0	0	8	219	5	72	7	0	49	41204	3	98.5147
31	65	0	1	0	41179	0	1	11	0	0	0	4	0	0	1	10	0	41207	3	99.9369
32	64	0	41145	0	0	0	20	0	8	0	3	0	0	0	0	6	24	41206	2	99.9005
46	63	0	2	0	40883	0	133	8	0	8	0	1	0	0	10	163	0	41208	3	99.5389
47	62	0	0	0	41183	0	4	13	0	2	0	1	0	0	0	7	0	41210	2	99.9442
48	61	0	0	86	0	41114	0	4	0	0	1	5	0	0	0	0	0	41210	2	99.9757
49	60	0	0	0	41140	0	63	0	0	3	0	0	1	0	0	3	0	41210	2	99.983
51	58	0	0	0	41158	0	15	0	0	3	0	2	0	0	0	31	0	41209	2	99.9126
52	57	0	41165	0	1	0	6	0	1	0	0	0	0	0	0	34	2	41209	3	99.9102
87	115	2	0	11587	0	29366	0	1	0	1	0	62	0	4	0	0	185	41208	3	99.386
88	114	10423	0	16	0	30757	0	5	1	0	3	2	0	0	0	0	1	41208	3	99.9709
89	113	0	0	41195	0	7	0	0	0	0	0	0	0	5	0	0	0	41207	2	99.9879
90	112	1150	0	28928	0	11118	0	0	2	0	0	2	0	8	0	0	1	41209	3	99.9685
91	111	41141	0	0	0	62	0	1	0	0	1	0	1	1	1	0	0	41208	2	99.9879
92	110	41204	0	0	0	2	0	0	0	0	1	0	0	1	1	0	0	41209	2	99.9927
93	109	0	41164	0	0	0	31	0	12	0	0	0	1	0	0	2	0	41210	2	99.9636
94	107	0	0	36010	0	6	0	0	2	4	0	0	0	5184	0	0	0	41206	2	87.4047
95	106	0	41190	0	3	0	1	0	7	0	0	1	2	0	0	5	1	41210	3	99.9612
96	105	41132	0	0	12	25	0	15	0	1	2	0	1	11	8	0	0	41207	3	99.9078
97	104	0	0	41169	0	6	0	0	7	1	0	0	0	27	0	0	0	41210	2	99.9151
116	211	0	41137	0	0	0	7	0	2	0	1	0	1	0	0	54	7	41209	2	99.8423
117	210	3831	0	82	0	18979	0	16287	96	48	1866	2	0	13	0	0	1	41205	3	55.5564
118	209	0	0	0	41195	0	2	1	0	1	0	7	0	0	1	2	0	41209	2	99.9709
119	208	0	41172	0	0	0	1	0	0	0	0	0	0	0	0	31	2	41206	2	99.9199
120	207	0	11914	175	202	15	1184	3	44	93	3	10898	292	0	15	8459	7907	41204	5	32.7395
121	206	41186	0	0	0	1	0	2	0	0	1	0	4	12	1	0	0	41207	2	99.9515
123	168	76	13	68	6	24316	271	136	492	6	15675	121	0	3	0	4	6	41193	6	60.083
124	167	0	0	41123	0	2	0	0	70	0	0	0	0	14	0	0	0	41209	2	99.7962
125	165	11343	0	191	2	29608	4	3	0	0	10	32	0	7	6	0	1	41207	5	99.8568
126	164	0	40783	0	0	0	4	0	1	0	1	0	13	0	0	378	27	41207	2	98.9808
127	163	0	8	0	15	0	41171	0	0	0	1	14	0	0	0	0	0	41209	3	99.9636
129	161	40139	0	0	0	10	0	0	0	0	3	0	4	1053	1	0	0	41210	2	97.4254
130	160	0	0	41184	0	1	0	0	0	1	0	0	0	21	0	0	1	41208	2	99.9442
131	159	0	0	35258	0	1	0	0	67	163	0	0	0	5717	0	0	0	41206	2	85.5676
132	158	30096	0	0	0	19	0	6	0	0	1	0	17	10832	234	0	0	41205	2	73.0858
133	157	0	0	41173	0	25	0	0	2	2	0	0	0	4	0	0	0	41206	2	99.9806
137	151	0	41201	0	0	0	1	0	0	0	0	0	1	0	0	7	0	41210	2	99.9806
138	150	0	14707	0	15	0	60	0	42	2	0	31	706	0	4	12656	12976	41199	3	35.8795
141	147	0	39853	0	8	0	882	1	13	0	14	0	0	0	0	429	1	41201	3	98.8884
142	146	0	40983	0	0	0	3	0	0	0	0	0	1	0	0	0	221	41208	2	99.4613
169	201	41170	0	0	0	1	0	1	0	0	0	0	1	34	2	0	0	41209	2	99.9078
170	200	0	11510	64	0	1	8	0	4	0	0	78	2	0	0	0	29541	41208	4	28.1086
216	267	11	866	6	367	193	23202	6896	739	1746	6750	51	2	1	0	341	12	41183	6	59.8427
217	266	0	41205	0	0	0	0	0	0	0	1	0	0	0	0	3	0	41209	1	99.9903
218	265	0	41202	0	0	0	5	0	1	0	1	0	0	0	0	0	0	41209	2	99.9951
219	264	0	4470	1	13428	0	2509	3	3	9	5	5629	70	0	1193	1521	12346	41187	4	49.5496
238	254	29022	0	0	0	987	0	10996	0	0	195	0	0	8	0	0	0	41208	2	72.8232
239	253	0	40988	0	0	0	157	0	7	0	0	0	0	0	0	46	10	41208	2	99.8471
241	251	14	0	6	0	41184	0	0	0	0	1	0	0	0	0	0	0	41205	3	99.9976
242	250	0	41148	0	0	0	2	0	4	0	1	0	1	0	0	45	2	41203	2	99.8714
243	249	0	38843	0	9	0	386	0	13	0	0	0	14	0	0	1525	416	41206	3	95.224
269	398	39956	0	0	0	606	6	1	0	0	2	0	0	5	605	0	0	41181	3	98.5114
270	397	9658	0	18306	0	10945	0	1096	1	22	1	1	0	1148	0	0	1	41179	3	94.4875
271	396	1	536	0	4097	31	23577	5	0	0	23	12224	11	0	529	86	59	41179	5	68.5835
272	395	0	0	0	41143	0	4	1	0	0	0	3	0	0	14	26	0	41191	2	99.8932
273	394	0	4928	0	5	0	36238	0	9	0	2	2	0	0	0	6	0	41190	3	99.9539
274	393	0	27654	0	0	0	0	0	0	0	1	1	5127	0	0	1156	7249	41188	1	67.1409
275	392	0	0	0	21	11337	3	0	0	0	0	29536	0	0	292	0	3	41192	3	27.5806
277	390	0	0	0	21981	0	19143	0	0	0	0	24	0	0	30	2	0	41180	2	99.864
278	389	3	0	0	0	41180	0	3	0	0	6	0	0	0	0	0	0	41192	2	99.9782
279	388	2	18358	0	0	0	22479	0	280	0	64	3	0	0	4	0	0	41190	3	99.1479
289	314	41110	0	0	0	54	0	42	0	0	0	0	2	0	1	0	0	41209	2	99.8908
290	313	0	287	0	0	0	40917	0	2	0	1	0	0	0	0	0	0	41207	2	99.9927
291	312	673	0	24753	28	11207	0	261	19	715	47	733	11	2716	27	0	5	41195	4	88.9938
292	311	41197	0	0	0	8	0	1	0	0	0	0	2	0	0	0	0	41208	2	99.9927
293	310	41203	0	0	0	1	0	0	0	0	0	0	2	0	0	0	0	41206	2	99.9951
294	309	1	8845	0	309	0	14567	0	0	0	0	3454	3939	3	2256	87	7740	41201	4	57.5763
295	308	0	0	0	0	0	41209	0	0	0	0	0	0	0	0	0	0	41209	1	100
319	335	69	8	9	0	41082	0	6	0	0	23	2	0	0	0	0	2	41201	4	99.9199
320	334	0	40946	0	0	0	69	0	114	0	0	0	2	0	0	3	67	41201	2	99.5486
321	333	0	12442	0	6264	0	9296	0	0	1	0	743	5	0	14	12330	98	41193	3	67.9776
349	366	0	32373	0	31	0	50	1	0	2	0	0	0	0	0	8735	0	41192	3	78.7871
350	365	0	0	0	41151	0	1	40	0	1	0	1	0	0	1	2	0	41197	2	99.8908
351	364	36852	0	0	0	0	0	1	0	0	0	0	36	556	3754	0	0	41199	1	89.4488
352	363	41195	0	0	0	0	0	0	0	0	1	0	0	3	1	0	0	41200	1	99.9879
354	361	0	24279	0	2	0	16910	0	0	0	0	1	0	0	0	0	0	41192	3	99.9976
355	360	0	24513	0	165	0	11	0	0	0	0	10	229	0	0	15228	1042	41198	3	59.9277
401	409	0	0	0	40767	0	302	18	3	13	0	1	0	0	1	88	0	41193	2	99.699
402	408	11045	0	47	187	202	19	13	0	22	4	756	712	12895	15267	0	9	41178	5	27.9275
403	407	29813	0	0	0	3	0	0	0	0	0	1	7	529	10837	0	0	41190	2	72.3865
414	553	0	36061	0	1229	0	3806	0	0	0	0	0	2	0	0	80	0	41178	3	99.8009
415	552	0	0	2	11744	0	1018	0	0	0	0	25739	0	0	2671	1	3	41178	3	30.9971
416	551	0	41173	0	0	0	4	0	0	0	0	0	0	0	0	4	0	41181	2	99.9903
417	550	0	0	40260	0	901	1	0	0	0	0	5	0	0	0	0	12	41179	3	99.9587
421	546	33324	0	0	0	7838	0	1	0	0	0	0	4	4	0	0	3	41174	2	99.9709
422	545	0	0	41149	0	3	0	0	1	0	0	0	0	17	0	0	9	41179	2	99.9344
425	542	0	41145	0	0	0	2	0	33	0	0	0	0	0	0	0	0	41180	2	99.9199
426	541	0	0	39735	0	712	0	0	2	0	0	721	0	1	1	0	3	41175	2	98.2319
427	540	2	0	21451	0	2	0	0	2	0	0	1	0	19713	1	0	2	41174	3	52.1081
428	539	0	224	0	19323	0	21570	2	0	0	2	10	0	0	1	35	0	41167	3	99.8785
431	537	32854	0	0	0	8223	0	71	0	0	21	1	1	0	0	0	0	41171	2	99.7717
432	536	6896	0	696	0	40	0	0	0	0	0	7	305	20023	13200	0	6	41173	3	18.5364
436	445	0	41122	0	0	0	1	0	1	0	0	0	1	0	0	48	13	41186	2	99.847
437	444	0	28671	0	0	0	2	0	0	0	0	0	633	0	0	826	11049	41181	2	69.6268
448	468	0	0	39913	0	1	0	0	0	0	0	3	0	1263	0	0	0	41180	2	96.9257
449	467	36767	0	412	0	1503	0	60	3	60	16	2	0	2326	14	0	0	41163	3	93.9727
453	462	0	2602	3	8138	7	17318	7	28	5	54	356	63	0	5	12193	397	41176	5	68.1659
454	461	0	41162	0	0	0	2	0	0	0	0	0	0	0	0	15	4	41183	2	99.9539
455	460	0	41172	0	0	0	6	0	0	0	0	0	1	0	0	1	2	41182	2	99.9903
511	527	41155	0	0	0	4	0	11	0	0	1	0	0	11	0	0	0	41182	2	99.9442
512	526	0	41157	0	0	0	12	0	6	0	2	0	1	0	0	0	2	41180	2	99.9733
513	525	0	1	25030	177	128	43	113	43	164	2	14227	68	108	171	20	882	41177	5	61.6339
514	523	41170	0	0	0	2	0	2	1	0	0	0	2	4	0	0	0	41181	2	99.9781
515	522	0	37071	0	2	0	12	0	10	3	3	0	1	1	0	4073	1	41177	3	90.0624
556	677	41172	0	0	0	1	0	0	0	0	2	0	0	1	1	0	0	41177	2	99.9903
557	676	41118	0	0	0	0	0	0	0	0	5	0	9	43	2	0	0	41177	1	99.8567
558	675	6927	0	23082	0	3878	0	17	264	21	147	3	0	6826	2	0	0	41167	3	82.3159
568	585	13553	0	1	3	12902	10	1310	6	1	13356	15	0	10	8	0	0	41175	5	64.2842
569	584	8676	0	2	16	194	0	31923	36	259	53	0	1	11	3	2	0	41176	4	21.5854
570	583	0	0	1	27108	0	14	3	0	116	0	12113	0	0	2	1708	115	41180	3	65.8645
571	582	0	37322	0	0	0	1	2	0	1	1	0	0	0	0	3804	49	41180	2	90.6338
590	653	40909	0	0	0	257	0	3	0	0	3	0	0	2	0	0	0	41174	2	99.9806
592	651	0	39165	0	0	0	8	11	1	3	37	0	4	0	0	1888	55	41172	2	95.1448
599	608	0	0	0	0	24148	24	3	0	0	17005	0	0	0	0	0	1	41181	2	58.697
600	607	7401	0	12520	0	11399	0	4	0	1	0	149	377	9248	79	2	1	41181	3	76.0545
614	627	29422	0	19	0	10922	0	700	0	0	106	0	0	7	1	0	0	41177	3	98.0232
615	626	26883	0	5	0	1	0	0	0	0	1	0	2	14269	6	0	0	41167	3	65.3169
616	625	0	0	0	41176	0	3	0	0	0	0	0	0	0	0	3	0	41182	2	99.9927
617	624	1	20259	0	0	0	1	0	2	0	1	0	11099	0	0	7913	1894	41170	3	49.213
661	674	0	40588	0	0	0	485	0	3	0	3	3	1	0	0	37	55	41175	2	99.7523
662	673	0	0	0	28843	0	12230	1	0	0	0	3	0	0	0	104	0	41181	2	99.7377
663	672	170	2	5	12842	1021	190	25138	60	844	576	86	26	4	15	195	0	41174	6	34.5606
664	671	40173	0	0	0	892	0	4	0	0	0	0	18	94	1	0	0	41182	2	99.7159
665	670	0	28972	0	0	0	169	0	10692	1	5	0	2	4	0	1335	1	41181	2	70.7632
691	744	24589	0	0	0	10419	0	3562	0	0	2604	0	2	2	2	0	0	41180	2	85.0121
692	743	40784	0	0	0	371	0	23	0	0	1	0	1	1	0	0	0	41181	2	99.9369
693	742	0	28428	0	1	0	11946	0	788	0	13	0	1	0	0	4	0	41181	3	98.0428
694	741	0	0	40149	0	2	0	0	342	189	0	0	0	499	0	0	1	41182	2	97.4965
695	739	33522	0	1	0	0	0	0	0	0	0	0	0	7648	8	0	0	41179	2	81.408
696	738	24100	0	852	0	14109	0	98	0	66	25	0	1	1927	0	0	0	41178	3	94.8589
697	736	0	41170	0	0	0	3	0	0	0	4	0	1	0	0	5	0	41183	2	99.9757
698	735	0	0	12175	7	1	0	0	514	28313	0	6	0	163	0	2	0	41181	3	29.584
699	734	23432	0	0	0	5	0	7	0	6	1	0	46	16310	1376	0	0	41183	2	56.9094
701	732	1	0	33301	0	0	0	0	374	6891	0	0	0	620	0	0	0	41187	2	80.8556
702	731	0	17401	0	3210	0	20559	0	0	0	0	1	0	0	0	10	0	41181	3	99.9733
703	730	0	0	0	41184	0	2	3	0	1	0	0	0	0	0	0	0	41190	2	99.9903
704	729	0	0	0	3323	0	26810	0	2	0	2	1448	0	0	9604	0	0	41189	2	73.1579
705	728	38	0	26187	0	14874	0	0	1	1	0	0	0	85	0	0	2	41188	3	99.7839
706	727	0	0	0	41182	0	0	1	0	1	0	0	0	0	1	3	0	41188	1	99.9854
714	724	0	0	0	40129	0	3	318	0	480	0	1	0	0	0	245	0	41176	2	97.4645
715	723	37384	0	0	0	3653	0	138	0	0	11	0	0	0	0	0	0	41186	2	99.6382
716	722	0	2	40683	0	2	0	0	54	0	0	3	0	0	0	0	445	41189	3	98.7812
746	776	29094	0	1	0	2	0	0	0	0	0	0	7	11953	130	0	0	41187	3	70.6461
747	775	16285	0	2	0	3	0	0	0	3	0	0	0	24898	0	0	0	41191	3	39.5475
748	774	1	0	27122	0	0	0	0	186	193	0	0	0	13673	0	0	0	41175	2	65.8725
749	773	0	0	41189	0	0	0	0	0	0	0	0	0	3	0	0	1	41193	1	99.9903
750	772	3	0	16560	0	13446	0	0	2	0	0	11163	0	1	0	0	13	41188	3	72.8586
752	768	1	0	0	40506	6	319	52	0	8	0	245	0	0	44	12	0	41193	4	99.1236
753	767	38480	0	1	0	1	0	0	1	0	0	0	22	2363	309	0	0	41177	3	93.4551
754	766	0	0	41187	0	1	0	0	0	4	0	0	0	1	0	0	0	41193	2	99.9879
755	765	26122	0	11	0	15023	0	0	0	0	1	6	0	4	20	0	3	41190	3	99.9175
756	764	15	0	29893	0	11145	0	0	0	53	2	1	0	79	0	0	0	41188	3	99.6722
757	763	0	0	0	41167	0	20	0	0	1	0	3	0	0	0	2	0	41193	2	99.9854
779	923	41180	0	0	0	2	0	0	0	0	3	0	0	2	3	0	0	41190	2	99.9806
780	922	24365	0	2	0	0	0	0	0	1	0	0	0	16815	0	0	0	41183	2	59.1676
783	919	0	7	0	18607	0	3	340	0	563	0	0	0	0	0	21663	1	41184	3	45.2044
784	918	0	36372	0	4	0	4	3	0	0	2	0	1	0	6	3893	890	41175	3	88.3546
785	917	1	0	0	4	31468	1	0	0	0	0	9707	0	0	4	1	1	41187	4	76.4173
792	801	0	4495	0	29108	0	6535	1	36	121	3	0	0	0	1	883	1	41184	3	97.4602
793	800	0	41172	0	0	0	16	0	0	0	2	0	1	0	0	1	2	41194	2	99.9854
809	823	0	1	0	0	0	41186	0	6	1	1	0	0	0	0	0	0	41195	2	99.9806
810	822	0	0	581	23013	9	74	15	0	321	0	16234	10	10	649	49	227	41192	4	57.4796
811	821	41101	0	0	0	8	0	54	1	0	8	0	18	5	1	0	0	41196	2	99.7888
812	820	0	41147	0	0	0	27	0	4	0	1	0	1	0	0	13	1	41194	2	99.9514
813	819	0	10471	4	49	82	137	0	0	0	0	27342	21	0	1278	97	1701	41182	5	26.0866
814	818	0	40081	0	0	0	1107	0	1	0	0	0	0	0	0	0	0	41189	2	99.9976
837	847	0	0	4	24652	0	3	28	0	20	0	2	0	0	1	16481	0	41191	3	59.865
838	846	0	24585	0	4	0	2	0	0	1	0	0	2	0	0	16455	142	41191	3	59.6999
839	845	0	41184	0	4	0	2	0	3	0	0	0	0	0	0	1	3	41197	3	99.983
852	869	40454	0	0	0	6	0	0	0	0	2	0	0	733	0	0	0	41195	2	98.2158
853	868	0	41186	0	0	0	1	0	0	0	3	0	2	0	0	2	1	41195	2	99.9806
891	905	0	0	0	26620	0	1	95	0	304	0	0	0	0	0	14169	0	41189	2	64.6313
892	904	0	0	0	41190	0	0	3	0	0	0	0	0	0	0	1	0	41194	1	99.9903
893	903	0	31644	0	0	0	3	0	0	0	4	0	0	0	0	9539	2	41192	2	76.828
928	944	0	14	0	17907	0	23214	0	0	0	2	35	0	0	5	15	0	41192	3	99.8616
929	943	0	0	0	41193	0	2	0	0	0	0	1	0	0	1	1	0	41198	2	99.9927
930	942	17796	0	207	132	9085	331	677	5	9	315	6233	6	181	6209	0	3	41189	5	66.8892
931	941	0	0	40693	0	6	0	0	0	1	0	1	0	495	0	0	0	41196	2	98.7936
933	939	0	29758	0	0	0	1	0	1	0	1	0	0	0	0	11237	198	41196	2	72.2376
952	1064	11527	0	3	0	0	0	0	3	0	0	0	8	29656	1	0	0	41198	2	27.9868
953	1063	0	40752	0	0	0	429	0	11	0	0	0	1	0	0	1	0	41194	2	99.9684
956	1060	0	0	0	40003	0	0	966	0	47	0	2	0	0	0	179	0	41197	1	97.1017
957	1059	0	2574	31	30580	1	4984	33	178	274	24	1358	8	0	102	590	439	41176	5	92.6996
958	1058	41189	0	0	0	2	0	4	0	0	0	0	0	2	1	0	0	41198	2	99.983
959	1057	0	0	0	41190	0	1	3	0	0	0	0	0	0	2	1	0	41197	2	99.9854
960	1056	8	944	2	17692	3	278	16	2	50	0	586	6010	17	9747	5280	554	41189	6	45.9516
961	1055	0	41073	0	0	0	0	0	0	0	0	0	0	0	0	1	123	41197	1	99.699
962	1053	0	15626	0	3	0	0	1	0	1	0	0	4565	0	0	14486	6505	41187	2	37.9464
968	1029	0	38313	0	0	0	0	0	0	0	0	0	1	0	0	2883	0	41197	1	92.9995
970	1027	0	3	0	1	0	41190	0	1	0	0	0	0	0	1	0	0	41196	3	99.9951
971	1004	0	2	0	4	0	41189	0	0	0	0	0	0	0	0	0	0	41195	3	100
972	1003	0	15835	0	1	0	13127	0	86	0	12139	0	0	0	0	0	0	41188	3	70.319
974	988	0	40518	0	0	0	667	0	3	0	3	1	1	0	0	2	2	41197	2	99.9709
975	987	107	4589	20	26491	13	7122	31	70	173	3	1532	5	257	190	551	35	41189	6	93.088
976	986	41190	0	0	0	2	0	1	0	0	0	0	2	2	0	0	0	41197	2	99.9879
977	985	0	41146	0	0	0	6	0	39	0	2	0	2	0	0	0	0	41195	2	99.8956
978	984	1	21	22327	11696	507	1735	112	162	447	0	1867	3	34	72	1459	746	41189	6	88.0988
979	983	41187	0	0	0	2	0	0	0	0	3	0	5	0	1	0	0	41198	2	99.9782
992	1002	0	11952	0	0	1	0	0	0	0	0	0	12008	0	0	11866	5368	41195	2	29.0157
993	1001	0	1	28509	0	9964	3	0	296	0	77	2022	0	0	0	0	323	41195	4	93.4021
994	1000	41184	0	0	0	2	0	2	0	0	2	0	4	0	0	0	0	41194	2	99.9806
995	999	1	0	23616	0	3	0	0	0	0	0	0	37	17519	0	0	16	41192	3	57.3412
1006	1023	2	0	12696	0	0	0	0	544	386	0	0	0	27567	0	0	0	41195	2	30.8241
1007	1022	3	0	14	0	41173	0	1	0	0	2	5	0	0	0	0	1	41199	3	99.9782
1009	1020	41190	0	0	0	2	0	0	0	0	5	0	0	1	1	0	0	41199	2	99.983
1010	1019	0	1	0	0	0	41193	0	2	0	2	1	0	0	0	0	0	41199	2	99.9879
1036	1051	0	40980	0	0	0	12	0	4	0	2	0	202	0	0	2	0	41202	2	99.4903
1037	1050	1	0	0	29395	7	10140	1147	0	2	125	301	0	0	70	0	0	41188	4	96.0061
1038	1049	38179	0	0	0	0	0	0	0	0	0	0	22	2493	504	0	0	41198	1	92.672
1039	1048	41202	0	0	0	3	0	0	0	0	0	0	0	0	0	0	0	41205	2	100
1040	1047	10090	0	0	0	30822	0	193	0	0	91	1	1	1	0	0	0	41199	2	99.3034
1073	1114	0	0	0	41117	0	2	84	0	0	0	1	0	0	0	0	0	41204	2	99.7937
1074	1113	12	10260	0	59	1	97	0	0	0	2	136	16718	4	1098	1752	11052	41191	5	25.3186
1075	1111	0	0	0	41201	0	0	0	0	1	0	0	0	0	1	0	0	41203	1	99.9951
1076	1110	41203	0	0	0	0	0	0	0	0	0	0	0	1	0	0	0	41204	1	99.9976
1077	1109	3	0	18645	0	22539	0	0	2	2	0	0	0	8	0	0	0	41199	3	99.9709
1082	1106	0	0	0	41199	0	0	1	0	2	0	2	0	0	0	1	0	41205	1	99.9854
1083	1105	27621	0	0	0	0	0	1	0	0	0	0	171	940	12461	0	0	41194	1	67.051
1084	1104	41179	0	0	0	0	0	0	0	0	0	0	0	24	0	0	0	41203	1	99.9418
1085	1103	0	38373	0	0	0	2777	0	54	0	0	0	0	0	0	0	0	41204	2	99.8689
1086	1102	0	0	39428	0	1767	0	0	2	0	0	0	0	3	0	0	1	41201	2	99.9854
1087	1101	0	0	0	37684	0	3508	0	0	3	0	3	0	0	1	3	0	41202	2	99.9757
1090	1100	0	0	0	41199	0	0	0	0	0	0	2	0	0	1	2	0	41204	1	99.9879
1091	1099	0	1	0	2	0	41197	0	1	0	3	0	0	0	0	0	0	41204	3	99.9903
1092	1098	0	33330	0	120	0	4901	3	225	7	391	12	3	0	2	1862	339	41195	3	93.0962
1093	1097	0	0	41202	0	0	0	0	0	2	0	0	0	0	0	0	0	41204	1	99.9951
1116	1189	1	0	21733	0	19384	0	12	0	52	0	0	0	11	0	0	0	41193	3	99.8179
1117	1188	0	0	0	38538	0	2635	0	0	2	0	1	0	0	23	0	0	41199	2	99.9369
1118	1187	41169	0	0	0	23	0	1	0	0	8	0	0	0	1	0	0	41202	2	99.9757
1119	1186	0	0	29432	0	11685	0	0	2	0	2	63	0	2	0	0	12	41198	2	99.8034
1122	1141	5	0	15453	0	12242	0	1	1	0	0	12012	2	13	3	0	1467	41199	3	67.2346
1123	1140	0	0	23167	0	1	0	1	283	1878	0	0	0	15866	0	0	0	41196	2	56.2385
1124	1139	39795	0	0	1	37	0	3	0	0	1	0	1	1233	128	0	0	41199	3	96.6844
1125	1138	1	0	37272	0	3744	0	0	0	1	0	103	0	17	2	0	49	41189	3	99.5824
1129	1136	40616	0	0	0	36	0	513	0	0	0	0	29	5	4	0	0	41203	2	98.6627
1130	1135	0	32317	6	0	0	17	0	8811	0	40	0	4	0	0	5	2	41202	3	78.4913
1142	1160	0	41041	0	0	0	5	0	0	0	0	0	1	0	0	3	154	41204	2	99.6165
1143	1159	8581	1	3	1	2	0	0	1	0	0	21	1686	16485	14416	0	2	41199	5	20.8452
1144	1158	0	25857	0	5	0	7	0	0	1	3	0	216	0	0	13731	1371	41191	3	62.8026
1145	1157	0	41153	0	0	0	28	0	0	0	3	0	0	0	0	0	17	41201	2	99.9515
1146	1156	3	0	39210	1	1961	0	1	2	13	0	1	0	10	0	1	0	41203	4	99.932
1193	1210	40133	0	0	0	0	0	4	0	0	0	0	0	1052	7	0	0	41196	1	97.4197
1194	1209	31334	0	0	0	0	0	1	0	0	0	0	17	9744	100	0	0	41196	1	76.0608
1195	1208	45	0	31652	0	1026	0	0	269	12	1	4	3	8181	1	0	0	41194	3	79.4363
1196	1207	0	55	0	24321	0	3931	3	1	1	0	17	4	0	9	12853	7	41202	3	68.703
1197	1206	22861	11	3	40	955	0	32	2	1	1	55	14456	368	1543	371	497	41196	5	57.9425
1198	1205	0	0	41060	0	10	0	0	131	0	0	0	0	0	0	0	1	41202	2	99.6796
1199	1204	34581	0	2	0	7	0	0	0	0	5	0	3	6579	22	0	0	41199	3	83.9583
1212	1319	0	9901	0	10	0	31281	0	2	0	2	0	0	0	0	1	2	41199	3	99.983
1213	1318	0	0	0	40182	0	1	0	0	0	0	0	0	0	0	1022	0	41205	2	97.5197
1214	1317	0	1	0	10483	0	30069	1	0	0	2	253	0	0	389	0	0	41198	3	98.4344
1215	1316	0	2	0	21307	0	3	1462	0	550	0	0	0	0	0	17848	0	41172	3	51.7633
1216	1315	0	41189	0	0	0	2	0	2	0	3	0	0	0	0	7	2	41205	2	99.966
1218	1313	17913	0	1	0	3	0	232	0	27	0	0	289	22118	616	0	0	41199	3	43.4889
1219	1312	0	67	0	0	0	41131	0	0	0	2	0	0	0	0	0	0	41200	2	99.9951
1237	1260	20019	0	0	0	21178	0	0	0	0	0	0	0	1	1	0	0	41199	2	99.9951
1238	1259	41133	0	0	0	7	0	0	0	0	0	0	0	62	0	0	0	41202	2	99.8495
1242	1257	0	992	0	10692	0	19700	2	246	239	12	1	0	0	0	9307	0	41191	3	76.1914
1243	1256	0	41200	0	0	0	0	0	1	0	0	0	0	0	0	3	0	41204	1	99.9903
1244	1255	0	41189	0	0	0	1	0	0	0	0	0	2	0	0	4	7	41203	2	99.9684
1245	1254	674	93	2494	8858	62	104	195	13917	9723	86	74	26	4507	31	155	190	41189	6	29.8259
1246	1253	1	0	0	0	41205	0	0	0	0	0	0	0	0	0	0	0	41206	2	100
1262	1275	0	0	0	25481	0	15719	0	0	0	0	0	0	0	0	0	0	41200	2	100
1263	1274	0	36831	0	1	0	4261	0	92	0	10	0	0	0	0	4	0	41199	3	99.7427
1264	1273	0	41191	0	0	0	11	0	0	0	0	0	0	0	0	3	2	41207	2	99.9879
1265	1272	0	36526	0	0	0	39	0	0	0	0	0	68	0	0	514	4053	41200	2	88.75
1266	1271	0	1	20107	0	298	0	0	1	0	1	2589	2	1	0	0	18191	41191	3	49.5399
1341	1457	33330	0	849	0	3944	0	22	0	2	2	1	1	3049	0	0	0	41200	3	92.5316
1342	1456	0	41159	0	0	0	5	0	0	0	1	0	0	0	0	40	1	41206	2	99.8981
1343	1455	0	0	0	7602	0	21016	0	1	0	0	12512	0	0	66	1	1	41199	2	69.4629
1344	1454	0	0	11382	0	29798	0	6	0	6	11	1	0	0	0	0	0	41204	2	99.9418
1348	1362	2	0	0	7301	2	13	0	0	0	0	28220	0	0	5664	0	0	41202	4	17.7613
1349	1361	41185	0	0	0	8	0	12	0	0	1	0	1	0	0	0	0	41207	2	99.966
1350	1360	36243	0	0	0	0	0	1	0	0	6	0	0	4568	376	0	0	41194	1	87.9813
1351	1359	2	0	22194	0	1	1	0	109	111	0	1	0	18779	3	0	0	41201	4	53.8773
1352	1358	0	18	1	0	28	23694	0	0	0	7	17330	0	0	10	0	118	41206	4	57.6154
1370	1389	0	37072	0	3	0	24	0	1	0	0	0	0	0	0	4107	0	41207	3	90.0308
1371	1388	0	0	35708	0	5491	0	0	0	0	0	3	0	6	0	0	0	41208	2	99.9782
1372	1387	0	39284	0	0	0	1898	0	3	0	22	0	0	0	0	0	0	41207	2	99.9393
1373	1386	0	8	0	34533	0	2542	0	0	0	0	3847	0	0	127	119	31	41207	3	89.992
1374	1385	40191	0	1	0	0	0	0	0	0	0	0	374	360	278	0	0	41204	2	97.5439
1375	1384	0	0	41202	0	1	0	0	0	2	0	1	0	2	0	0	0	41208	2	99.9879
1396	1413	0	0	0	23655	0	17379	3	0	2	1	161	0	0	2	2	0	41205	2	99.585
1436	1446	0	29698	0	8	1	11	0	1	0	0	2	0	0	0	11298	188	41207	4	72.1188
1437	1445	0	1	27568	0	12661	7	0	403	0	10	271	0	6	0	0	277	41204	4	97.6531
1438	1444	41160	1	0	0	40	0	3	0	0	1	0	0	2	0	0	0	41207	3	99.9854
1439	1443	1	0	26229	0	4	0	0	0	1	0	1	4	14952	3	0	4	41199	3	63.6763
1460	1522	0	6972	0	19977	0	1010	0	0	0	0	37	0	0	8	322	3	28329	3	98.6939
1461	1521	0	27040	0	4	0	789	0	2	0	0	2	0	0	0	471	32	28340	3	98.211
1462	1519	0	0	0	41174	0	0	31	0	0	0	0	0	0	0	1	0	41206	1	99.9223
1463	1518	41208	0	0	0	0	0	0	0	0	0	0	0	0	0	0	0	41208	1	100
1464	1517	41102	0	0	0	5	0	3	0	0	6	0	0	76	8	0	0	41200	2	99.7743
1465	1516	0	41139	0	0	0	15	0	1	0	0	0	5	0	0	39	0	41199	2	99.8908
1466	1515	40939	0	0	1	214	0	38	0	0	3	0	0	0	5	0	0	41200	3	99.8883
1467	1513	0	12585	0	137	0	18057	0	10251	4	132	5	1	1	6	21	3	41203	3	74.7009
1468	1512	0	3	0	28778	0	12374	1	0	1	0	21	0	0	8	20	0	41206	3	99.8762
1469	1511	0	41087	0	0	0	14	0	0	0	0	0	1	0	0	3	17	41122	2	99.9489
1472	1506	0	41104	0	0	0	18	0	3	4	0	1	0	0	0	71	6	41207	2	99.7937
1473	1505	0	0	40849	0	37	0	0	6	0	2	240	0	4	0	0	69	41207	2	99.221
1474	1504	0	28758	0	2	0	12437	0	3	0	1	1	0	0	0	2	1	41205	3	99.9806
1475	1503	0	40785	0	0	0	408	0	2	0	0	0	0	0	0	7	1	41203	2	99.9757
1476	1502	0	0	40603	0	465	0	0	0	0	0	82	0	2	0	0	53	41205	2	99.6675
1477	1497	12430	0	33	0	28732	0	5	0	0	2	2	0	1	0	0	0	41205	3	99.9757
1478	1496	0	0	0	40801	0	33	1	0	0	0	362	0	0	2	10	0	41209	2	99.09
1479	1495	0	13620	0	8	0	27403	0	165	0	2	3	1	0	1	0	0	41203	3	99.5826
1527	1550	18766	0	25	0	2759	0	38	1	0	0	0	1	1026	4	0	0	22620	3	95.2697
1528	1549	0	0	23795	0	30	0	0	1	0	0	0	0	11	0	0	0	23837	2	99.9497
1529	1548	0	0	1	23839	0	22	4	0	6	0	7	0	0	9	1	0	23889	3	99.887
1530	1546	1	0	6	0	24117	0	0	0	0	1	2	0	0	0	0	0	24127	3	99.9876
1531	1545	0	0	0	25248	0	2	0	0	2	0	7	0	0	1	2	0	25262	2	99.9525
1532	1544	0	25322	0	0	0	0	0	0	0	0	0	0	0	0	4	3	25329	1	99.9724
1533	1543	0	0	25672	0	8	0	0	3	2	0	1	0	2	0	0	1	25689	2	99.965
1534	1542	0	26305	0	0	0	3	0	0	0	0	0	2	0	0	2	3	26315	2	99.9734
1535	1541	0	4	0	26560	0	4	0	0	0	0	0	0	0	2	3	0	26573	3	99.9812
1536	1540	0	26617	0	0	0	2	0	2	0	1	0	1	0	0	9	1	26633	2	99.9474

[truncated: 2 more sheets: Table 10. vRNA7 in cellulo, Table 11. vRNA8 in cellulo]
