# Supplementary material for: In vivo secondary structural analysis of Influenza A virus genomic RNA
Source: Cell Mol Life Sci. 2023 May 2;80(5):136. doi: 10.1007/s00018-023-04764-1 (PMC10153785; doi:10.1007/s00018-023-04764-1)
Supplement: Supplementary file 6 — Supplementary file6 (XLSX 32 KB) [file 18_2023_4764_MOESM6_ESM.xlsx]

## Sheet: Title page
Supplementary E6
In vivo secondary structural analysis of Influenza A virus genomic RNA
Cellular and Molecular Life Sciences
Barbara Mirska, Tomasz Woźniak, Dagny Lorent, Agnieszka Ruszkowska, Jake M. Peterson, Walter N. Moss, David H. Mathews, Ryszard Kierzek and Elzbieta Kierzek*
*Institute of Bioorganic Chemistry, Polish Academy of Sciences, Noskowskiego 12/14, 61-704 Poznan, Poland; elzbieta.kierzek@ibch.poznan.pl
Supplementary E6 content:
Table 1. In virio vRNA motifs predicted in MFE and MEA structures with the highest base-pairing conservation (≥95%) across influenza A virus strains
Table 2. In cellulo vRNA motifs predicted in MFE and MEA structures with the highest base-pairing conservation (≥95%) across influenza A virus strains

## Sheet: Table 1. in virio
Table 1. vRNA motifs predicted in the in virio MFE and MEA structures with the highest base-pairing conservation (≥95%) across influenza A virus strains
		vRNA8
		Analyzed structure
		global MFE		global MEA		local MFE		local MEA
		region [nt]	conservation [%]	region [nt]	conservation [%]	region [nt]	conservation [%]	region [nt]	conservation [%]
Type of interaction	short-range	18-23/33-28	99.53	261-270/288-279	97.92	261-270/288-279	97.92	261-270/288-279	97.92
		261-270/288-279	97.92	312-317/327-322	96.15	295-317/345-322	97.48	295-317/345-322	97.48
		295-317/345-322	97.48	347-349/367-365	97.14	347-349/367-365	97.14	347-349/367-365	97.14
		347-349/367-365	97.14	380-383/393-390	96.7	539-541/548-546	98.11	539-541/548-546	98.11
		380-384/393-389	97.5	532-541/556-546	97.59	844-857/877-861	95.23	855-857/863-861	96.54
	helix			48-50/90-88	96.47	92-96/141-137	96.27	92-95/141-138	95.36
				724-728/777-773	97.91
	long-range	1-16/890-876	98.44	1-16/890-876	98.44
		vRNA7
		Analyzed structure
		global MFE		global MEA		local MFE		local MEA
		region [nt]	conservation [%]	region [nt]	conservation [%]	region [nt]	conservation [%]	region [nt]	conservation [%]
Type of interaction	short-range	115-119/128-124	99.61	115-119/128-124	99.61	15-18/31-28	98.75	15-18/31-28	98.75
		133-150/180-160	97.68	133-150/179-160	97.64	34-41/61-54	99.86	34-41/61-54	99.86
		257-259/266-264	99.92	257-271/293-282	95.44	64-69/78-73	97.8	64-69/78-73	97.8
		336-341/358-353	98.27	336-341/358-353	98.54	132-150/180-160	97.68	96-99/128-124	99.89
		762-771/786-776	97.55	404-414/426-419	95.73	257-259/266-264	99.92	144-150/166-160	99.18
		788-796/809-801	99.77	745-747/755-753	98.23	339-441/355-353	99.84	168-170/177-175	99.91
		845-851/862-856	96.96	762-771/786-776	97.55	762-771/786-776	97.55	257-259/266-264	99.93
		933-937/946-942	99.96	788-796/809-801	99.77	788-796/809-801	99.77	279-283/319-315	99.48
		995-997/1004-1002	99.94	845-851/862-856	96.96	842-851/869-856	97.39	323-336/408-393	96.46
				995-997/1004-1002	99.94	872-875/949-947	99.78	339-341/355-353	98.84
						934-937/945-942	99.95	762-771/786-776	97.55
						969-972/980-977	99.9	788-796/809-801	99.77
						982-984/991-989	99.12	842-851/869-856	97.39
						995-997/1014-1012	99.9	934-937/945-942	99.95
								969-972/980-977	99.9
								982-984/991-989	99.12
								995-997/1004-1002	99.94
	helix	672-683/877-865	97.76	732-741/954-945	95.76	321-337/411-392	96.89	961-963/1013-1011	98.91
				866-869/940-937	98.28	618-622/676-672	96.48
	long-range	1-16/1027-1013	98.62	1-16/1027-1013	98.62
		vRNA6
		Analyzed structure
		global MFE		global MEA		local MFE		local MEA
		region [nt]	conservation [%]	region [nt]	conservation [%]	region [nt]	conservation [%]	region [nt]	conservation [%]
Type of interaction	short-range					19-21/28-26	99.15	19-20/28-27	99.79
	helix							466-468/604-602	96.33
	long-range	1-24/1458-1434	96.13	1-24/1458-1434	96.13
		vRNA5
		Analyzed structure
		global MFE		global MEA		local MFE		local MEA
		region [nt]	conservation [%]	region [nt]	conservation [%]	region [nt]	conservation [%]	region [nt]	conservation [%]
Type of interaction	short-range	46-66/63-81	99.66	46-66/63-81	99.66	29-51/84-63	97.11	48-51/66-63	99.74
		87-97/115-104	98.77	87-97/115-104	98.77	87-97/115-104	98.77	87-97/115-104	98.77
		265-267/274-272	99.76	265-267/274-272	99.76	265-267/274-272	99.76	265-267/274-272	99.76
		974-979/988-983	96.84	974-979/988-983	96.84	613-615/623-621	97.77	752-757/768-763	98.69
		1036-1040/1051-1047	97.49	1007-1010/1022-1019	99.98	974-979/988-983	96.84	974-979/988-984	96.84
		1460-1477/1522-1501	98.1	1036-1040/1051-1047	97.49	1036-1040/1051-1047	97.49	1038-1040/1049-1047	97.35
		1527-1536/1550-1540	99.49	1075-1092/1111-1098	96.35	1066-1070/1120-1116	99.34	1460-1479/1522-1495	98.23
				1371-1375/1388-1384	97.49	1460-1479/1522-1495	98.23	1527-1536/1550-1540	99.49
				1460-1479/1522-1495	98.23	1527-1536/1550-1540	99.49
				1527-1536/1550-1540	99.49
	long-range	1-16/1565-1551	97.04	2-16/1564-1551	96.86
		vRNA4
		Analyzed structure
		global MFE		global MEA		local MFE		local MEA
		region [nt]	conservation [%]	region [nt]	conservation [%]	region [nt]	conservation [%]	region [nt]	conservation [%]
Type of interaction	short-range					281-285/294-290	95.804	283-285/292-290	96.54
	long-range	1-15/1779-1767	98.61	1-15/1779-1767	98.61
		vRNA3
		Analyzed structure
		global MFE		global MEA		local MFE		local MEA
		region [nt]	conservation [%]	region [nt]	conservation [%]	region [nt]	conservation [%]	region [nt]	conservation [%]
Type of interaction	short-range	56-70/89-75	96.11	56-70/89-75	96.11	56-70/89-75	96.11	56-70/89-75	96.11
		144-146/155-153	97.25	424-434/452-441	96.01	424-434/452-441	96.01	424-434/452-441	96.01
		424-434/452-441	96.01	454-459/467-463	98.3	454-459/451-441	98.3	454-459/467-463	98.3
		454-459/467-463	98.3	810-813/821-818	98.08	666-671/686-681	99.88	810-813/821-818	98.08
		666-671/686-681	99.88	843-851/916-908	96.79	1320-1328/1352-1345	96.03	843-851/916-908	96.79
		810-813/821-818	98.08	1082-1086/1100-1096	97.55	1445-1450/1507-1502	95.33	1082-1086/1100-1096	97.55
		843-851/916-908	96.79	1223-1225/1304-1302	97.5	1489-1492/1500-1497	95.33	1320-1328/1352-1345	96.03
		1489-1491/1500-1497	99.14	1320-1328/1352-1345	96.03	1678-1681/1691-1687	99.45	1489-1492/1500-1497	99.14
		1707-1714/1730-1723	96.43	1489-1492/1500-1497	99.14	1707-1714/1730-1723	96.43	1707-1714/1730-1723	96.43
		1872-1875/1885-1882	99.08	1561-1566/1664-1659	97.44	1732-1735/1743-1740	97.08	1732-1735/1743-1740	97.07
		2160-2174/2192-2179	99.15	1707-1714/1729-1723	96.43	1778-1804/1793-1789	95.99	1872-1875/1885-1882	99.08
				1872-1875/1885-1882	99.08	1866-1875/1896-1882	96.44	1920-1923/1932-1929	99.75
				2170-2174/2183-2179	99.37	1920-1923/1932-1929	99.75	2161-2174/2191-2179	99.48
						2160-2174/2192-2179	99.15
	long-range	1-17/2233-2218	98.5	1-17/2233-2218	98.5
		52-54/1807-1805	98.64	23-26/1947-1944	99.77
		96-102/1784-1778	95.54	44-50/1926-1920	99.16
		609-622/1745-1732	97.11	52-54/1807-1805	98.64
		1312-1316/1553-1548	97.55	96-107/1784-1772	95.53
				609-622/1754-1732	96.87
				719-723/1555-1551	99.74
		vRNA2
		Analyzed structure
		global MFE		global MEA		local MFE		local MEA
		region [nt]	conservation [%]	region [nt]	conservation [%]	region [nt]	conservation [%]	region [nt]	conservation [%]
Type of interaction	short-range	short-range:		short-range:		short-range:		short-range:
		17-34/76-57	96.87	53-61/72-65	99.8	24-34/68-57	95.09	24-34/68-57	95.09
		79-83/93-89	99.95	79-83/93-89	99.95	79-83/93-89	99.95	79-83/93-89	99.95
		151-155/171-167	98.3	304-310/320-314	98.97	123-126/133-130	97.78	152-155/170-167	99.05
		240-242/250-248	95.349	375-378/391-388	97.45	149-168/196-175	97.38	216-219/229-226	99.17
		304-310/320-314	98.97	498-502/513-509	99.86	240-242/250-248	95.35	304-321/330-320	99.1
		375-378/391-388	97.45	530-532/539-537	97.05	304-310/320-314	98.97	498-502/513-509	99.86
		498-502/513-509	99.86	621-625/638-634	96.04	488-502/522-509	98.89	530-532/539-537	97.05
		530-532/539-537	97.05	1076-1080/1088-1084	95.84	530-532/539-537	97.05	621-625/638-634	96.04
		595-601/613-607	97.73	1439-1441/1452-1450	97.07	595-601/613-607	97.73	994-996/1004-1002	97.42
		621-625/638-634	96.04	1715-1722/1736-1729	97.45	621-625/638-634	96.04	1075-1080/1089-1084	95.84
		657-662/674-668	98.78	2081-2092/2108-2097	98.46	657-662/674-668	98.78	1438-1441/1453-1450	97.79
		800-803/812-808	97.95	2314-2316/2325-2323	99.1	840-859/885-869	96.2	1579-1583/1591-1587	98.8
		817-819/828-826	95.82			890-893/905-902	95.43	1714-1722/1737-1729	97.73
		865-893/922-902	96.21			993-996/1006-1002	98.06	1905-1909/1930-1926	96.71
		991-995/1011-1007	98.38			1053-1057/1073-1068	95.27	2081-2092/2108-2097	98.46
		1053-1057/1073-1068	95.27			1075-1080/1089-1084	95.84	2219-2224/2234-2229	98.11
		1075-1080/1089-1084	95.84			1374-1400/1436-1408	97.33	2259-2263/2271-2267	96.12
		1438-1441/1453-1450	97.79			1438-1441/1453-1450	97.79	2301-2304/2311-2308	99.84
		1714-1722/1737-1729	97.73			1579-1583/1591-1587	98.8	2314-2316/2325-2323	99.1
		1968-1980/1998-1987	95.86			1634-1651/1672-1656	95.08
		2081-2092/2108-2097	98.46			1714-1722/1737-1729	97.73
		2219-2224/2234-2229	98.11			1905-1911/1930-1923	97.65
		2314-2316/2325-2323	99.1			1968-1977/1998-1991	98.8
						2081-2092/2108-2097	98.46
						2219-2224/2234-2229	98.11
						2314-2316/2325-2323	99.1
	helix	216-220/278-274	96.97	179-184/252-247	95.11	223-228/327-322	95.28	70-75/177-172	99.54
		430-433/463-460	99.77	1109-1114/1175-1170	99.13	340-348/378-371	98.27	179-184/252-247	95.11
		1944-1950/2036-2030	98.02	1944-1950/2036-2030	98.02	907-913/942-936	98.42	341-347/377-372	98.46
				2219-2224/2234-2229	98.11	1944-1950/2036-2030	98.02	1944-1950/2036-2030	98.02
						2075-2080/2127-2121	96.64	2075-2080/2127-2121	96.64
						2179-2182/2278-2275	99.85
						2193-2202/2271-2263	99.99
	long-range	1-15/2335-2328	95.39	2-15/2340-2328	95.05
		933-942/1588-1578	98.13	131-137/1911-1905	95.33
		960-982/1417-1375	96.59	960-968/1417-1409	95.59
				971-982/1387-1375	97.26
		vRNA1
		Analyzed structure
		global MFE		global MEA		local MFE		local MEA
		region [nt]	conservation [%]	region [nt]	conservation [%]	region [nt]	conservation [%]	region [nt]	conservation [%]
Type of interaction	short-range	34-54/86-59	99.57	34-54/86-59	99.57	34-54/86-59	99.57	35-54/85-59	99.46
		421-423/434-432	99.95	475-479/492-488	96.19	93-95/242-240	99.66	732-735/763-760	95.81
		732-745/763-751	96.45	717-719/734-732	98.77	145-155/195-185	95.5	1223-1227/1237-1233	98.84
		796-799/820-817	99.9	1223-1227/1237-1233	98.84	305-307/313-311	99.57	1502-1508/1532-1526	97.45
		1173-1176/1184-1181	96.73	1502-1508/1532-1526	97.09	794-799/822-817	96.12	1537-1539/1547-1545	99.9
		1223-1227/1237-1233	98.84	1578-1582/1595-1591	97.86	1137-1139/1147-1145	97.91	1837-1841/1851-1847	97.1
		1502-1508/1532-1526	97.09	1837-1841/1850-1847	97.1	1373-1375/1384-1382	97.86	2228-2231/2240-2236	97.04
		1536-1539/1548-1545	99.92			1502-1508/1532-1526	97.09	2243-2265/2293-2270	99.54
		1578-1582/1595-1591	99.86			1735-1738/1751-1748	99.58
		1837-1841/1851-1847	97.1			1773-1775/1784-1782	99.48
						1837-1841/1851-1847	97.1
	helix	1853-1857/1897-1893	99.77			2227-2231/2241-2236	97.57	1088-1093/1186-1181	95.93
								1764-1777/1866-1853	95.77
	long-range	1-16/2341-2327	96.03	2-16/2340-2327	95.78
		1168-1170/1605-1602	97.06	1772-1775/2028-2025	96.36

## Sheet: Table 2. in cellulo
Table 2. In cellulo vRNA motifs with the highest base-pairing conservation (≥95%) across influenza A virus strains, predicted in MFE and MEA structures
		vRNA8
		Analyzed structure
		global MFE		global MEA		local MFE		local MEA
		region [nt]	conservation [%]	region [nt]	conservation [%]	region [nt]	conservation [%]	region [nt]	conservation [%]
Type of interaction	short-range	262-270/287-279	97.95	92-94/108-106	99.88	14-36/27-25	99.52	262-270/287-279	97.95
		312-317/327-322	96.15	262-270/287-279	98.2	92-94/108-106	99.88	312-317/327-322	96.15
				312-317/327-322	96.15	262-270/287-279	97.95	362-364/375-373	99.57
				380-384/393-389	97.5	312-317/327-322	96.15	380-384/393-389	97.5
						359-364/378-373	97.56	844-857/877-861	95.23
						380-383/392-389	97.5
						844-857/877-861	95.23
	long-range	1-16/890-876	98.44	1-16/890-876	98.44
		359-366/548-542	97.97
		vRNA7
		Analyzed structure
		global MFE		global MEA		local MFE		local MEA
		region [nt]	conservation [%]	region [nt]	conservation [%]	region [nt]	conservation [%]	region [nt]	conservation [%]
Type of interaction	short-range	35-41/60-54	99.91	64-69/78-73	97.8	16-30/49-30	97.99	16-18/30-28	99.68
		64-69/78-73	97.81	525-531/544-537	94.88	157-159/171-169	99.8	35-41/60-54	99.91
		158-184/213-190	99.41	745-747/755-753	98.23	404-411/426-418	95.57	64-69/78-73	97.81
		182-184/192-190	99.93	761-765/775-771	98.71	518-531/552-537	96.9	761-765/775-771	98.71
		242-272/309-281	97.58	785-796/811-801	99.29	626-629/641-638	98.28	788-796/809-801	99.77
		404-411/426-418	95.57	841-851/865-856	97.78	761-765/775-771	98.71	845-851/862-856	96.96
		477-482/496-491	98.06	995-997/1004-1002	99.95	784-796/812-801	99.33	935-942/954-946	99.96
		745-747/7555-753	98.23			845-851/862-856	96.97	995-997/1004-1002	99.95
		756-765/780-771	99.05			935-942/954-946	99.96
		783-796/814-801	98.52			955-961/982-976	98.45
		816-844/943-932	98.77			995-997/1004-1002	99.94
		845-851/862-856	96.96
		969-997/980-1002	99.68
	helix			136-141/176-168	95.11	51-56/184-179	99.67	250-252/300-298	99.28
				428-436/498-491	98.75	328-339/436-427	95.69	328-339/436-427	95.7
				720-741/964-945	96.74	777-780/837-834	99.9	777-780/837-834	99.87
				777-779/837-835	99.87	864-869/993-988	98.02	846-869/993-988	98.02
				838-840/943-941	99.97
				866-869/940-937	98.28
	long-range	1-23/1027-1006	95.01	1-23/1027-1006	95.01
		vRNA5
		Analyzed structure
		global MFE		global MEA		local MFE		local MEA
		region [nt]	conservation [%]	region [nt]	conservation [%]	region [nt]	conservation [%]	region [nt]	conservation [%]
Type of interaction	short-range	46-52/63-57	99.88	46-52/63-57	99.88	30-32/44-42	98.69	30-52/66-57	99.74
		109-112/294-291	98.81	87-97/115-104	98.77	46-52/63-57	99.88	87-97/115-104	98.77
		265-267/274-272	99.76	408-416/431-421	99.6	64-66/83-81	99.24	1036-1040/1051-1047	97.49
		613-615/622-620	99.69	714-716/724-722	98.63	87-97/115-104	98.76	1370-1375/1389-1384	96.25
		674-676/693-691	98.92	752-757/768-763	98.69	714-716/724-722	98.63	1460-1479/1522-1495	98.23
		714-716/724-722	98.63	974-979/988-983	96.84	974-979/988-983	96.84	1527-1536/1550-1540	99.49
		974-979/988-983	96.84	1036-1040/1051-1047	97.49	1090-1093/1100-1098	98.27
		1370-1375/1388-1384	96.25	1082-1093/1106-1097	95.99	1277-1279/1288-1286	95.34
		1460-1479/1522-1495	98.23	1370-1375/1389-1384	96.25	1371-1375/1389-1384	96.25
		1527-1536/1550-1540	99.49	1460-1479/1522-1495	98.23	1462-1479/1519-1495	98.21
				1527-1536/1550-1540	99.49	1527-1536/1550-1540	99.49
	helix	1116-1119/1189-1186	99.88	1116-1119/1189-1186	99.88	1116-1119/1189-1186	99.88	1116-1119/1189-1186	99.88
	long-range	1-16/1565-1552	97.04	1-16/1565-1551	97.06
		40-44/1405-1401	96.67	40-44/1405-1401	96.67
		64-67/914-911	97.99
