# Supplementary material for: In vivo secondary structural analysis of Influenza A virus genomic RNA
Source: Cell Mol Life Sci. 2023 May 2;80(5):136. doi: 10.1007/s00018-023-04764-1 (PMC10153785; doi:10.1007/s00018-023-04764-1)
Supplement: Supplementary file 7 — Supplementary file7 (XLSX 147 KB) [file 18_2023_4764_MOESM7_ESM.xlsx]

## Sheet: Title page
Supplementary E7
In vivo secondary structural analysis of Influenza A virus genomic RNA
Cellular and Molecular Life Sciences
Barbara Mirska, Tomasz Woźniak, Dagny Lorent, Agnieszka Ruszkowska, Jake M. Peterson, Walter N. Moss, David H. Mathews, Ryszard Kierzek and Elzbieta Kierzek*
*Institute of Bioorganic Chemistry, Polish Academy of Sciences, Noskowskiego 12/14, 61-704 Poznan, Poland; elzbieta.kierzek@ibch.poznan.pl
Supplementary E7 content:			Codon frequencies counted in the reading frames within selected regions of vRNA1, vRNA2, vRNA3, vRNA5, vRNA7 and vRNA8
Table 1. Codon frequencies counted in region 1837-1851 vRNA1
Table 2. Codon frequencies counted in region 621-638 vRNA2
Table 3. Codon frequencies counted in region 457-465 vRNA3
Table 4. Codon frequencies counted in region 974-988 vRNA5
Table 5. Codon frequencies counted in region 1076-1110 vRNA5
Table 6. Codon frequencies counted in region 1372-1387 vRNA5
Table 7. Codon frequencies counted in region 1460-1522 vRNA5
Table 8. Codon frequencies counted in region 35-60 vRNA7
Table 9. Codon frequencies counted in region 144-166 vRNA7
Table 10. Codon frequencies counted in region 261-288 vRNA8

## Sheet: Table1. vRNA1, 1837-1851
Table 1. Codon frequencies counted in region 1837-1851 vRNA1
	(-) Strand		1851	1850	1849	1848	1847	1846	1845	1844	1843	1842	1841	1840	1839	1838	1837
	(-) Pairs		(	(	(	(	(	.	.	.	.	.	)	)	)	)	)
	% Canonical		99.9	91.1	99.3	99.8	95.4						95.4	99.8	99.3	91.1	99.9
	(+) Strand	490	491	492	493	494	495	496	497	498	499	500	501	502	503	504	505	506	507
	(+) Sequence	A	G	U	G	C	C	A	A	G	G	A	G	G	C	A	C	A	G
Amino Acid	Codon	S			A			K			E			A			Q
K	AAA							0.607334			2.15443e-05						8.61772e-05
N	AAC	6.46329e-05						8.61772e-05													Selected Codon
K	AAG							0.380731			0.000129266						8.61772e-05				Highest Frequency (if not blue)
N	AAU	0.00676491						0.000129266
T	ACA	8.61772e-05			4.30886e-05			2.15443e-05						8.61772e-05
T	ACC	6.46329e-05			0.0018959
T	ACG							6.46329e-05						2.15443e-05
T	ACU	0.000215443			0.000646329
R	AGA	4.30886e-05						0.00323164
S	AGC	0.0392752
R	AGG							0.00562306
S	AGU	0.95075
I	AUA							2.15443e-05
I	AUC	2.15443e-05
M	AUG	2.15443e-05						0.000107721
I	AUU	0.000193899			2.15443e-05
Q	CAA							8.61772e-05			2.15443e-05						0.515167
H	CAC																2.15443e-05
Q	CAG	2.15443e-05						0.000430886									0.483346
H	CAU																6.46329e-05
P	CCA				0.00015081									4.30886e-05			2.15443e-05
P	CCC				0.000193899
P	CCG
P	CCU				8.61772e-05
R	CGA							2.15443e-05
R	CGC
R	CGG																2.15443e-05
R	CGU	4.30886e-05
L	CUA																4.30886e-05
L	CUC
L	CUG
L	CUU
E	GAA				8.61772e-05			0.000107721			0.23619						2.15443e-05
D	GAC				0.00015081						4.30886e-05
E	GAG							2.15443e-05			0.761785
D	GAU				0.000107721						0.000560152
A	GCA				0.0103844						6.46329e-05			0.908415
A	GCC				0.795846									0.00144347
A	GCG				0.00506291									0.0879007
A	GCU				0.17634									0.00105567
G	GGA										6.46329e-05
G	GGC	6.46329e-05			4.30886e-05
G	GGG							0.000538607			6.46329e-05
G	GGU	0.00120648												2.15443e-05
V	GUA										2.15443e-05
V	GUC				0.00133575
V	GUG
V	GUU				0.000366253
*	UAA
Y	UAC
*	UAG
Y	UAU
S	UCA				0.000495519
S	UCC				0.00355481
S	UCG				2.15443e-05
S	UCU				0.00204671
*	UGA
C	UGC
W	UGG
C	UGU	8.61772e-05
L	UUA
F	UUC
L	UUG
F	UUU				2.15443e-05
	Same AA	0.990068			0.987634			0.988064			0.998578			0.998815			0.998513
	Average AA conservation	0.993612

## Sheet: Table 2. vRNA2, 621-638
Table 2. Codon frequencies counted in region 621-638 vRNA2
	(-) Strand			638	637	636	635	634	633	632	631	630	629	628	627	626	625	624	623	622	621
	(-) Pairs			(	(	(	(	(	.	.	.	.	.	.	.	.	)	)	)	)	)
	% Canonical			98.4	99.7	82.1	100	100									100	100	82.1	99.7	98.4
	(+) Strand	1702	1703	1704	1705	1706	1707	1708	1709	1710	1711	1712	1713	1714	1715	1716	1717	1718	1719	1720	1721	1722
	(+) Sequence	A	G	G	U	G	C	C	A	U	A	G	G	G	G	A	G	A	C	A	C	A
Amino Acid	Codon	R			C			H			R			G			D			T
K	AAA										0.00492579									0.000345669
N	AAC																0.000453691							Selected Codon
K	AAG	2.16043e-05									0.00313263									0.000216043				Highest Frequency (if not blue)
N	AAU													2.16043e-05			8.64174e-05			4.32087e-05
T	ACA																			0.841208
T	ACC																			0.00607082
T	ACG																			0.126083
T	ACU																			0.0170458
R	AGA	0.075896									0.638084			2.16043e-05
S	AGC				4.32087e-05						4.32087e-05			2.16043e-05
R	AGG	0.310325									0.341975			2.16043e-05
S	AGU										4.32087e-05			0.00341349
I	AUA										4.32087e-05									0.000194439
I	AUC
M	AUG										4.32087e-05									0.00477456
I	AUU
Q	CAA							4.32087e-05
H	CAC							0.430423									6.4813e-05
Q	CAG
H	CAU							0.568367
P	CCA																			2.16043e-05
P	CCC
P	CCG
P	CCU							2.16043e-05
R	CGA	0.254348									0.00885778
R	CGC	0.00799361			2.16043e-05
R	CGG	0.343595									0.00138268
R	CGU	0.00652451
L	CUA
L	CUC
L	CUG	2.16043e-05
L	CUU
E	GAA													2.16043e-05			2.16043e-05
D	GAC																0.819107
E	GAG													2.16043e-05
D	GAU													4.32087e-05			0.17897
A	GCA																			0.00123145
A	GCC
A	GCG																			0.000583317
A	GCU																			6.4813e-05
G	GGA										6.4813e-05			0.584376
G	GGC				4.32087e-05									0.018018			8.64174e-05
G	GGG	2.16043e-05									8.64174e-05			0.198263
G	GGU				2.16043e-05									0.19459
V	GUA
V	GUC
V	GUG
V	GUU
*	UAA
Y	UAC							6.4813e-05									2.16043e-05
*	UAG
Y	UAU
S	UCA																			0.000432087
S	UCC				2.16043e-05
S	UCG																			0.000108022
S	UCU				2.16043e-05															0.000324065
*	UGA
C	UGC				0.75343
W	UGG				2.16043e-05						2.16043e-05
C	UGU				0.245274
L	UUA
F	UUC							2.16043e-05
L	UUG
F	UUU
	Same AA	0.998682			0.998704			0.99879			0.9903			0.995247			0.998077			0.990408
	Average AA conservation	0.995744

## Sheet: Table 3. vRNA3, 457-465
Table 3. Codon frequencies counted in region 457-465 vRNA3
	(-) Strand		465	464	463	462	461	460	459	458	457
	(-) Pairs		(	(	(	.	.	.	)	)	)
	% Canonical		99.9	91.9	99.8				99.8	91.9	99.9
	(+) Strand	1768	1769	1770	1771	1772	1773	1774	1775	1776	1777	1778	1779
	(+) Sequence	A	G	G	C	G	C	U	G	C	C	U	U
Amino Acid	Codon	R			R			C			L
K	AAA	2.13579e-05
N	AAC														Selected Codon
K	AAG	4.27159e-05													Highest Frequency (if not blue)
N	AAU
T	ACA	2.13579e-05
T	ACC
T	ACG	2.13579e-05
T	ACU
R	AGA	0.380919			0.0018795
S	AGC							8.54318e-05
R	AGG	0.618035			0.000149506
S	AGU
I	AUA
I	AUC										0.000128148
M	AUG
I	AUU										2.13579e-05
Q	CAA				2.13579e-05
H	CAC				0.000277653
Q	CAG
H	CAU				0.000256295
P	CCA				2.13579e-05
P	CCC
P	CCG
P	CCU				4.27159e-05						0.000128148
R	CGA	0.00010679			0.13227
R	CGC				0.43803			4.27159e-05
R	CGG	0.000341727			0.0092907
R	CGU				0.417035
L	CUA										0.00126012
L	CUC				2.13579e-05						0.32887
L	CUG										0.00010679
L	CUU										0.668269
E	GAA
D	GAC
E	GAG
D	GAU
A	GCA
A	GCC
A	GCG
A	GCU
G	GGA
G	GGC				2.13579e-05			4.27159e-05
G	GGG
G	GGU				4.27159e-05
V	GUA
V	GUC
V	GUG
V	GUU										2.13579e-05
*	UAA
Y	UAC
*	UAG
Y	UAU
S	UCA
S	UCC							2.13579e-05
S	UCG
S	UCU
*	UGA
C	UGC				4.27159e-05			0.903825
W	UGG							2.13579e-05
C	UGU				2.13579e-05			0.0954059
L	UUA										0.00010679
F	UUC										2.13579e-05
L	UUG
F	UUU										0.000640738
	Same AA	0.999402			0.998654			0.999231			0.998612
	Average AA conservation	0.998975

## Sheet: Table 4. vRNA5, 974-988
Table 4. Codon frequencies counted in region 974-988 vRNA5
	(-) Strand		988	987	986	985	984	983	982	981	980	979	978	977	976	975	974
	(-) Pairs		(	(	(	(	(	(	.	.	.	)	)	)	)	)	)
	% Canonical		100	93.1	100	99.9	88.1	100				100	88.1	99.9	100	93.1	100
	(+) Strand	577	578	579	580	581	582	583	584	585	586	587	588	589	590	591	592	593	594
	(+) Sequence	G	C	C	G	C	A	G	G	U	G	C	U	G	C	G	G	U	G
Amino Acid	Codon	A			A			G			A			A			V
K	AAA
N	AAC																				Selected Codon
K	AAG																				Highest Frequency (if not blue)
N	AAU
T	ACA				4.85319e-05						4.85319e-05			9.70638e-05
T	ACC	4.85319e-05
T	ACG													2.4266e-05
T	ACU										0.00024266
R	AGA													2.4266e-05
S	AGC
R	AGG	2.4266e-05
S	AGU							4.85319e-05
I	AUA																0.0146566
I	AUC																0.000412521
M	AUG																0.0011405
I	AUU
Q	CAA
H	CAC
Q	CAG
H	CAU
P	CCA							2.4266e-05						2.4266e-05
P	CCC
P	CCG
P	CCU
R	CGA
R	CGC
R	CGG
R	CGU							4.85319e-05
L	CUA													2.4266e-05			2.4266e-05
L	CUC
L	CUG																4.85319e-05
L	CUU
E	GAA
D	GAC
E	GAG
D	GAU	7.27979e-05
A	GCA	0.038777			0.617569						0.372628			0.856418			4.85319e-05
A	GCC	0.285829			0.0465421			4.85319e-05			0.0150449			0.00373696
A	GCG	0.0135404			0.00266926						0.0540645			0.125625
A	GCU	0.660956			0.332783						0.556758			0.012594
G	GGA							0.184664						2.4266e-05
G	GGC							0.055569
G	GGG							0.00679447			2.4266e-05						2.4266e-05
G	GGU				4.85319e-05			0.752245			9.70638e-05
V	GUA																0.30381
V	GUC	2.4266e-05															0.294128
V	GUG																0.383038
V	GUU							2.4266e-05									0.00208687
*	UAA
Y	UAC
*	UAG
Y	UAU										2.4266e-05
S	UCA	4.85319e-05			2.4266e-05						0.000315457			0.000873574
S	UCC	4.85319e-05
S	UCG													4.85319e-05
S	UCU	0.000218394									0.000291191			2.4266e-05
*	UGA
C	UGC
W	UGG
C	UGU
L	UUA																2.4266e-05
F	UUC																2.4266e-05
L	UUG																2.4266e-05
F	UUU	2.4266e-05
	Same AA	0.999102			0.999563			0.999272			0.998496			0.998374			0.983062
	Average AA conservation	0.996312

## Sheet: Table 5. vRNA5, 1076-1110
Table 5. Codon frequencies counted in region 1076-1110 vRNA5
	(-) Strand			1110	1109	1108	1107	1106	1105	1104	1103	1102	1101	1100	1099	1098	1097	1096	1095	1094	1093	1092	1091	1090	1089	1088	1087	1086	1085	1084	1083	1082	1081	1080	1079	1078	1077	1076
	(-) Pairs			(	(	.	.	(	(	(	(	(	.	.	(	(	(	.	.	.	.	.	.	.	)	)	)	)	)	)	)	)	.	.	.	.	)	)
	% Canonical			100	100			100	67.1	99.9	99.9	100			100	94.3	100								100	94.3	100	100	99.9	99.9	67.1	100					100	100
	(+) Strand	454	455	456	457	458	459	460	461	462	463	464	465	466	467	468	469	470	471	472	473	474	475	476	477	478	479	480	481	482	483	484	485	486	487	488	489	490	491	492
	(+) Sequence	A	U	G	A	U	U	U	G	G	C	A	U	U	C	C	A	A	C	C	U	G	A	A	U	G	A	U	G	C	C	A	C	A	U	A	U	C	A	G
Amino Acid	Codon	M			I			W			H			S			N			L			N			D			A			T			Y			Q
K	AAA
N	AAC																0.292672						0.0124484																			Selected Codon
K	AAG																						9.70638e-05																			Highest Frequency (if not blue)
N	AAU																0.70677						0.987139			2.4266e-05
T	ACA																												0.0552293			0.82298
T	ACC													4.85319e-05															0.0118661			0.067338
T	ACG																												0.000145596			0.0618054
T	ACU																2.4266e-05												0.000145596			0.0471245
R	AGA
S	AGC																2.4266e-05
R	AGG	2.4266e-05						4.85319e-05
S	AGU																4.85319e-05						4.85319e-05
I	AUA				0.101165															9.70638e-05												0.000169862
I	AUC				0.278258																											2.4266e-05
M	AUG	0.999757			2.4266e-05															7.27979e-05
I	AUU				0.619922																					7.27979e-05
Q	CAA										7.27979e-05																											0.0337297
H	CAC										0.085125																											0.000315457
Q	CAG										2.4266e-05																											0.96547
H	CAU										0.914463												7.27979e-05															9.70638e-05
P	CCA
P	CCC																															2.4266e-05
P	CCG
P	CCU										4.85319e-05
R	CGA
R	CGC
R	CGG
R	CGU										7.27979e-05
L	CUA																			0.110968
L	CUC																			0.00956079																		2.4266e-05
L	CUG																			0.525722
L	CUU				4.85319e-05															0.0056297
E	GAA
D	GAC																									0.0428779
E	GAG																									2.4266e-05
D	GAU																						2.4266e-05			0.95671									2.4266e-05
A	GCA																												0.246979			2.4266e-05
A	GCC													2.4266e-05															0.656661
A	GCG																												0.00400388
A	GCU																												0.0226401
G	GGA
G	GGC
G	GGG
G	GGU																									7.27979e-05
V	GUA				2.4266e-05															0.000315457									0.000145596
V	GUC				9.70638e-05																								0.000412521
V	GUG	4.85319e-05																		4.85319e-05
V	GUU				0.000145596																								2.4266e-05
*	UAA
Y	UAC																																		0.547052			2.4266e-05
*	UAG
Y	UAU																4.85319e-05						2.4266e-05												0.452633
S	UCA													0.00851735																		4.85319e-05
S	UCC													0.942708															0.00131036
S	UCG													0.00012133
S	UCU													0.0483135																					4.85319e-05
*	UGA
C	UGC
W	UGG							0.999782
C	UGU																																		2.4266e-05
L	UUA				4.85319e-05															0.0107983
F	UUC													2.4266e-05
L	UUG	2.4266e-05						2.4266e-05												0.336472
F	UUU													2.4266e-05
	Same AA	0.999757			0.999345			0.999782			0.999587			0.99966			0.999442			0.999151			0.999587			0.999587			0.930284			0.999248			0.999685			0.999199
	Average AA conservation	0.994178

## Sheet: Table 6. vRNA5, 1372-1387
Table 6. Codon frequencies counted in region 1372-1387 vRNA5
	(-) Strand		1387	1386	1385	1384	1383	1382	1381	1380	1379	1378	1377	1376	1375	1374	1373	1372
	(-) Pairs		(	(	(	(	.	.	.	.	.	.	.	.	)	)	)	)
	% Canonical		99.9	90	97.5	100									100	97.5	90	99.9
	(+) Strand	178	179	180	181	182	183	184	185	186	187	188	189	190	191	192	193	194	195
	(+) Sequence	A	C	U	G	A	A	C	U	C	A	A	A	C	U	C	A	G	U
Amino Acid	Codon	T			E			L			K			L			S
K	AAA				2.4266e-05						0.877141
N	AAC										7.27979e-05						0.00963358				Selected Codon
K	AAG										0.0875758										Highest Frequency (if not blue)
N	AAU																0.0357923
T	ACA	0.093982									2.4266e-05
T	ACC	0.0618782															7.27979e-05
T	ACG	0.00308178
T	ACU	0.840888															0.000461053
R	AGA										0.000800777						4.85319e-05
S	AGC																0.123077
R	AGG										0.000509585
S	AGU																0.826911
I	AUA							4.85319e-05			2.4266e-05
I	AUC							0.000412521						0.000412521			2.4266e-05
M	AUG							4.85319e-05
I	AUU							7.27979e-05									4.85319e-05
Q	CAA										0.0318855
H	CAC							2.4266e-05						2.4266e-05
Q	CAG										0.00172288
H	CAU
P	CCA
P	CCC													2.4266e-05
P	CCG
P	CCU
R	CGA
R	CGC
R	CGG
R	CGU
L	CUA							0.0723853						0.00664887
L	CUC							0.618005						0.974521
L	CUG							0.000194128						0.00892987
L	CUU							0.306309						0.00876001
E	GAA				0.894637						2.4266e-05
D	GAC				2.4266e-05
E	GAG				0.105047
D	GAU				2.4266e-05												0.000630915
A	GCA	0.000145596
A	GCC
A	GCG
A	GCU
G	GGA				4.85319e-05						2.4266e-05						2.4266e-05
G	GGC																0.000436787
G	GGG
G	GGU																0.00274205
V	GUA				4.85319e-05
V	GUC
V	GUG
V	GUU
*	UAA
Y	UAC
*	UAG
Y	UAU
S	UCA
S	UCC
S	UCG
S	UCU
*	UGA
C	UGC
W	UGG
C	UGU
L	UUA							0.00191701						9.70638e-05
F	UUC							0.000412521						0.000291191
L	UUG													0.000145596
F	UUU
	Same AA	0.99983			0.999685			0.998811			0.964717			0.999102			0.949988
	Average AA conservation	0.985355

## Sheet: Table 7. vRNA5, 1460-1522
Table 7. Codon frequencies counted in region 1460-1522 vRNA5
	(-) Strand	1523	1522	1521	1520	1519	1518	1517	1516	1515	1514	1513	1512	1511	1510	1509	1508	1507	1506	1505	1504	1503	1502	1501	1500	1499	1498	1497	1496	1495	1494	1493	1492	1491	1490	1489	1488	1487	1486	1485	1484	1483	1482	1481	1480	1479	1478	1477	1476
	(-) Pairs		(	(	.	(	(	(	(	(	.	(	(	(	.	.	.	.	(	(	(	(	(	(	.	.	.	.	.	.	.	.	.	.	.	.	.	.	.	.	.	.	.	.	.	.	.	)	)
	% Canonical		98.7	98.2		99.9	100	100	99.9	99.9		74.7	99.9	100					99.8	99.2	100	100	99.7	100																								100	99.7
	(+) Strand	43	44	45	46	47	48	49	50	51	52	53	54	55	56	57	58	59	60	61	62	63	64	65	66	67	68	69	70	71	72	73	74	75	76	77	78	79	80	81	82	83	84	85	86	87	88	89	90
	(+) Sequence	G	C	C	A	U	G	G	C	G	U	C	U	C	A	A	G	G	C	A	C	C	A	A	A	C	G	A	U	C	A	U	A	U	G	A	A	C	A	A	A	U	G	G	A	G	A	C	U
Amino Acid	Codon	A			M			A			S			Q			G			T			K			R			S			Y			E			Q			M			E			T
K	AAA													0.000412521									0.997695												4.85319e-05									2.4266e-05			2.4266e-05
N	AAC	0.000194128																		2.4266e-05			4.85319e-05									2.4266e-05
K	AAG																						0.00184421															0.000752245
N	AAU																						2.4266e-05																								2.4266e-05
T	ACA							7.27979e-05												2.4266e-05			9.70638e-05						0.00808056																		0.00196554
T	ACC	0.00276632									0.000558117									0.999321									0.000412521																		0.0112837
T	ACG							9.70638e-05																					4.85319e-05																		0.0012861
T	ACU										0.0023538									0.00012133									0.00024266																		0.984421
R	AGA																						2.4266e-05			0.000145596									2.4266e-05
S	AGC																0.000266926
R	AGG																									7.27979e-05												2.4266e-05
S	AGU																															4.85319e-05
I	AUA	7.27979e-05
I	AUC	0.209706									2.4266e-05									4.85319e-05
M	AUG				0.999927																											2.4266e-05						2.4266e-05			0.999903
I	AUU	0.00012133																																													0.000655181
Q	CAA													0.995851																					2.4266e-05			0.361951						2.4266e-05
H	CAC													0.000218394						2.4266e-05												0.000776511						2.4266e-05
Q	CAG													0.00240233																								0.637006
H	CAU													0.000558117																		0.00283912						2.4266e-05
P	CCA													0.000145596												2.4266e-05			2.4266e-05
P	CCC	9.70638e-05									4.85319e-05									0.00012133									2.4266e-05
P	CCG							9.70638e-05																														2.4266e-05
P	CCU										0.000363989																		0.000703713																		2.4266e-05
R	CGA													0.00012133												0.697865
R	CGC																2.4266e-05									4.85319e-05
R	CGG																									0.301529												2.4266e-05
R	CGU										2.4266e-05															0.00012133
L	CUA							2.4266e-05						4.85319e-05
L	CUC	2.4266e-05									0.000509585			2.4266e-05
L	CUG				2.4266e-05			2.4266e-05																														4.85319e-05
L	CUU										0.00208687									4.85319e-05									4.85319e-05
E	GAA													2.4266e-05									4.85319e-05												0.882893									0.665154
D	GAC	2.4266e-05															4.85319e-05																		2.4266e-05									4.85319e-05
E	GAG																									2.4266e-05									0.116792			2.4266e-05						0.330527
D	GAU																																		2.4266e-05									0.00400388
A	GCA	0.000461053						0.00514438									2.4266e-05																											2.4266e-05
A	GCC	0.165154						4.85319e-05									2.4266e-05			9.70638e-05
A	GCG							0.992211
A	GCU	0.000533851						0.000994904			0.000218394																																				7.27979e-05
G	GGA																0.000145596																		4.85319e-05									2.4266e-05
G	GGC							2.4266e-05									0.997573												2.4266e-05
G	GGG							9.70638e-05																											2.4266e-05
G	GGU										9.70638e-05						0.00181995
V	GUA
V	GUC	0.0328804									2.4266e-05																		2.4266e-05
V	GUG							0.000849308																																	9.70638e-05
V	GUU	7.27979e-05						4.85319e-05																																							0.000169862
*	UAA
Y	UAC													4.85319e-05																		0.0353312
*	UAG
Y	UAU										0.000194128																		7.27979e-05			0.960616
S	UCA										0.000485319			2.4266e-05															0.2686
S	UCC	0.000291191									0.298908																		0.100364
S	UCG							7.27979e-05			0.000194128															2.4266e-05			0.00829896
S	UCU										0.692429																		0.612715
*	UGA
C	UGC										2.4266e-05						4.85319e-05												2.4266e-05
W	UGG
C	UGU										4.85319e-05																					4.85319e-05
L	UUA										2.4266e-05
F	UUC										0.000218394																					4.85319e-05
L	UUG
F	UUU										0.00104344																		0.00012133			0.000194128
	Same AA	0.5089			0.999927			0.998398			0.992017			0.998253			0.999539			0.999466			0.999539			0.999782			0.989978			0.995948			0.999685			0.998957			0.999903			0.995681			0.998957
	Average AA conservation	0.937362
[truncated: 18 more columns]

## Sheet: Table 8. vRNA7, 35-60
Table 8. Codon frequencies counted in region 35-60 vRNA7
	(-) Strand			60	59	58	57	56	55	54	53	52	51	50	49	48	47	46	45	44	43	42	41	40	39	38	37	36	35
	(-) Pairs			(	(	(	(	(	(	(	.	.	.	.	.	.	.	.	.	.	.	.	)	)	)	)	)	)	)
	% Canonical			99.9	99.9	99.9	99.9	99.9	99.9	99.9													99.9	99.9	99.9	99.9	99.9	99.9	99.9
	(+) Strand	966	967	968	969	970	971	972	973	974	975	976	977	978	979	980	981	982	983	984	985	986	987	988	989	990	991	992	993	994	995
	(+) Sequence	G	A	U	G	U	U	G	A	C	G	A	U	G	G	U	C	A	U	U	U	U	G	U	C	A	A	C	A	U	A
Amino Acid	Codon	D			V			D			D			G			H			F			V			N			I
K	AAA	5.44499e-05												2.7225e-05												5.44499e-05			0.00016335				Selected Codon
N	AAC							5.44499e-05			0.0015246															0.733958							Highest Frequency (if not blue)
K	AAG																												5.44499e-05
N	AAU	0.00255915									0.0116795			0.00182407			0.00111622									5.44499e-05
T	ACA																												0.00027225
T	ACC				2.7225e-05			8.16749e-05																		0.0003267
T	ACG																												0.0001089
T	ACU				0.0003267						0.00016335												8.16749e-05
R	AGA							0.0001089																					0.000136125
S	AGC													8.16749e-05												0.26351
R	AGG													5.44499e-05
S	AGU	0.0011979									0.0001089			0.241023												0.000299475			2.7225e-05
I	AUA																												0.99706
I	AUC																						0.000136125			0.00016335			2.7225e-05
M	AUG													2.7225e-05															0.00117067
I	AUU	2.7225e-05			0.00016335						5.44499e-05			0.0001089						2.7225e-05									5.44499e-05
Q	CAA																0.0002178						2.7225e-05
H	CAC							2.7225e-05			8.16749e-05						0.000952874									0.000408374
Q	CAG																0.000980099						2.7225e-05
H	CAU	5.44499e-05									0.000245025			8.16749e-05			0.995263									5.44499e-05
P	CCA
P	CCC										8.16749e-05
P	CCG
P	CCU																0.0001089
R	CGA										2.7225e-05
R	CGC
R	CGG
R	CGU													0.000136125			0.00100732
L	CUA																2.7225e-05												0.000245025
L	CUC																						0.0001089
L	CUG
L	CUU																5.44499e-05			8.16749e-05									2.7225e-05
E	GAA	0.0002178						8.16749e-05			0.00253192			5.44499e-05
D	GAC	0.00201465						0.998993			0.229098			2.7225e-05									0.0001089			0.000925649
E	GAG	0.0002178						5.44499e-05			0.000898424																		2.7225e-05
D	GAU	0.990771			5.44499e-05			0.0001089			0.743677			0.0230868
A	GCA																2.7225e-05						2.7225e-05
A	GCC				2.7225e-05						5.44499e-05												0.002178
A	GCG				2.7225e-05
A	GCU	8.16749e-05			0.264981						0.000980099			5.44499e-05									2.7225e-05
G	GGA							2.7225e-05						5.44499e-05
G	GGC	8.16749e-05						0.00027225			0.000490049			0.000789524									8.16749e-05
G	GGG													0.0001089															2.7225e-05
G	GGU	0.00258637			2.7225e-05						0.00601672			0.730609
V	GUA				2.7225e-05									2.7225e-05									0.00016335						0.000435599
V	GUC				0.00166072			2.7225e-05						8.16749e-05									0.996542
V	GUG				0.000245025																								2.7225e-05
V	GUU	2.7225e-05			0.732052						0.000871199			0.000735074						2.7225e-05			2.7225e-05
*	UAA
Y	UAC							0.0001089			2.7225e-05															0.000136125
*	UAG
Y	UAU										0.00111622			2.7225e-05			0.000190575			8.16749e-05
S	UCA																						0.0001089
S	UCC				0.0001089						5.44499e-05
S	UCG
S	UCU				0.0001089															0.0001089
*	UGA
C	UGC										2.7225e-05									2.7225e-05			5.44499e-05
W	UGG
C	UGU													0.000843974			2.7225e-05			2.7225e-05			0.00016335
L	UUA																			0.000462824			5.44499e-05						5.44499e-05
F	UUC																			0.0003267
L	UUG																			0.00027225
F	UUU				0.0001089															0.998339
	Same AA	0.992785			0.733985			0.999102			0.972775			0.731562			0.996216			0.998666			0.996733			0.734012			0.997141
	Average AA conservation	0.915298

## Sheet: Table 9. vRNA7, 144-166
Table 9. Codon frequencies counted in region 144-166 vRNA7
	(-) Strand		166	165	164	163	162	161	160	159	158	157	156	155	154	153	152	151	150	149	148	147	146	145	144
	(-) Pairs		(	(	(	(	(	(	(	.	.	.	.	.	.	.	.	.	)	)	)	)	)	)	)
	% Canonical		98.4	100	98.1	99.7	99.2	99.4	99.5										99.5	99.4	99.2	99.7	98.1	100	98.4
	(+) Strand	861	862	863	864	865	866	867	868	869	870	871	872	873	874	875	876	877	878	879	880	881	882	883	884
	(+) Sequence	U	G	U	A	U	U	U	A	U	C	G	U	C	G	C	U	U	U	A	A	A	U	A	C
Amino Acid	Codon	C			I			Y			R			R			F			K			Y
K	AAA							2.7225e-05												0.982086							Selected Codon
N	AAC																			0.00016335			0.000762299				Highest Frequency (if not blue)
K	AAG																			0.00149737
N	AAU				8.16749e-05			0.0001089						2.7225e-05
T	ACA	8.16749e-05																		0.000136125
T	ACC													0.000136125
T	ACG
T	ACU				0.000871199			0.00027225
R	AGA	2.7225e-05									0.0001089									0.00966486
S	AGC	0.0280962												0.000843974						5.44499e-05
R	AGG
S	AGU	8.16749e-05			5.44499e-05						2.7225e-05			5.44499e-05
I	AUA	5.44499e-05			0.00166072									0.0002178						8.16749e-05
I	AUC				0.0439411									0.0298658			0.0003267
M	AUG				2.7225e-05
I	AUU				0.743595									0.00016335			0.0118429
Q	CAA										0.00234135			0.00016335						0.0001089			0.000925649
H	CAC							0.000762299						0.00724184									0.26136
Q	CAG							5.44499e-05						0.000381149									2.7225e-05
H	CAU							0.00544499			0.00147015			0.000816749									0.00288585
P	CCA										2.7225e-05
P	CCC													0.000136125
P	CCG
P	CCU										2.7225e-05
R	CGA										0.22251			0.00310365									2.7225e-05
R	CGC	2.7225e-05						2.7225e-05			0.00702404			0.699436									0.000190575
R	CGG										0.0026136			8.16749e-05
R	CGU	2.7225e-05									0.763333			0.0200376
L	CUA				2.7225e-05						2.7225e-05			0.000789524
L	CUC													0.219814			0.00569002						2.7225e-05
L	CUG
L	CUU				0.00149737			2.7225e-05			2.7225e-05			0.000843974			0.341319
E	GAA																			0.00528164
D	GAC																						0.000544499
E	GAG																			0.000707849
D	GAU							5.44499e-05
A	GCA
A	GCC				0.00147015
A	GCG
A	GCU				8.16749e-05
G	GGA																			5.44499e-05
G	GGC	8.16749e-05			2.7225e-05
G	GGG
G	GGU										2.7225e-05
V	GUA				0.000299475
V	GUC				0.18984									0.00307642			0.00016335
V	GUG				8.16749e-05
V	GUU				0.0161989												8.16749e-05
*	UAA										5.44499e-05
Y	UAC	0.0126868						0.0489233						2.7225e-05									0.731616
*	UAG							5.44499e-05
Y	UAU	0.00176962						0.924124						0.000136125			2.7225e-05						0.00117067
S	UCA
S	UCC	0.0001089												0.000190575			0.00016335						5.44499e-05
S	UCG
S	UCU							0.000490049									5.44499e-05
*	UGA										2.7225e-05
C	UGC	0.679399						0.0001089						0.00225967			8.16749e-05						0.000136125
W	UGG	0.0001089																					0.000136125
C	UGU	0.265961						0.0185946			0.0002178			0.000190575
L	UUA																0.0001089
F	UUC	0.0106722			5.44499e-05			5.44499e-05						0.00939261			0.224905						5.44499e-05
L	UUG																8.16749e-05
F	UUU	0.000245025			2.7225e-05			0.000571724						8.16749e-05			0.414827
	Same AA	0.94536			0.789197			0.973047			0.99559			0.722659			0.639732			0.983583			0.732787
	Average AA conservation	0.847744

[truncated: 1 more sheets: Table 10. vRNA8, 261-288]
